# Supplementary material for: Crystal structure of 3-(4-methyl­phen­yl)-1-phenyl-5-[(E)-2-phenyl­ethen­yl]-1H-pyrazole
Source: Acta Crystallogr E Crystallogr Commun. 2015 Dec 6;71(Pt 12):o1020. doi: 10.1107/S2056989015022811 (PMC4719956; doi:10.1107/S2056989015022811)
Supplement: Supplementary file 1 [file e-71-o1020-sup1.cif]

##############################################################################
#                                                                            #
# This CIF contains the data in a paper accepted for publication in          #
# Acta Crystallographica Section E. It conforms to the requirements of       #
# Notes for Authors for Acta Crystallographica Section E, and has been       #
# peer reviewed under the auspices of the IUCr Commission on Journals.       #
#                                                                            #
# Full details of the Crystallographic Information File format               #
# are given in the paper "The Crystallographic Information File (CIF):       #
# a New Standard Archive File for Crystallography" by S. R. Hall, F. H.      #
# Allen and I. D. Brown [Acta Cryst. (1991), A47, 655-685].                  #
#                                                                            #
# The current version of the core CIF dictionary is obtainable from          #
# ftp://ftp.iucr.org/pub/cif_core.dic.                                       #
#                                                                            #
# Software is freely available for graphical display of the structure(s)     #
# in this CIF. For information consult the CIF software page                 #
# http://www.iucr.org/resources/cif/software.                                #
#                                                                            #
# This file may be used for bona fide research purposes within the           #
# scientific community so long as proper attribution is given to the journal # 
# article from which it was obtained.                                        #
#                                                                            #
##############################################################################
data_I
_database_code_depnum_ccdc_archive 'CCDC 1439397'
_audit_creation_method     'SHELXL-2014/7'
_chemical_name_systematic
;\
3-(4-Methylphenyl)-1-phenyl-5-[(<i>E</i>)-2-phenylethenyl]-\
1<i>H</i>-pyrazole
;
_chemical_name_common     ?
_chemical_formula_moiety     'C24 H20 N2'
_chemical_formula_sum     'C24 H20 N2'
_chemical_formula_iupac     'C24 H20 N2'
_chemical_formula_weight     336.42
_chemical_melting_point_gt     471
_chemical_melting_point_lt     474
_shelx_space_group_comment
;
The symmetry employed for this shelxl refinement is uniquely defined
by the following loop, which should always be used as a source of
symmetry information in preference to the above space-group names.
They are only intended as comments.
;
_space_group_crystal_system     monoclinic
_space_group_name_H-M_alt     'P 21/c'
_space_group_name_Hall     '-P 2ybc'
loop_
    _space_group_symop_operation_xyz
    'x, y, z'
    '-x, y+1/2, -z+1/2'
    '-x, -y, -z'
    'x, -y-1/2, z-1/2'
_cell_length_a     9.6470(8)
_cell_length_b     14.1077(12)
_cell_length_c     14.0062(12)
_cell_angle_alpha     90
_cell_angle_beta     104.8910(10)
_cell_angle_gamma     90
_cell_volume     1842.2(3)
_cell_formula_units_Z     4
_cell_measurement_reflns_used     9097
_cell_measurement_theta_min     2.18
_cell_measurement_theta_max     30.11
_cell_measurement_temperature     100(2)
_exptl_crystal_description     'block'
_exptl_crystal_colour     'colourless'
_exptl_crystal_size_max     0.375
_exptl_crystal_size_mid     0.242
_exptl_crystal_size_min     0.142
_exptl_crystal_density_diffrn     1.213
_exptl_crystal_density_meas     ?
_exptl_crystal_density_method     ?
_exptl_crystal_F_000     712
_exptl_absorpt_coefficient_mu     0.071
_exptl_absorpt_correction_type     multi-scan
_exptl_absorpt_process_details
;
(SADABS; Bruker, 2014)
;
_shelx_estimated_absorpt_T_min     0.974
_shelx_estimated_absorpt_T_max     0.990
_exptl_absorpt_correction_T_min     0.9145
_exptl_absorpt_correction_T_max     0.9628
_diffrn_ambient_temperature     100(2)
_diffrn_radiation_type     MoK\a
_diffrn_radiation_wavelength     0.71073
_diffrn_measurement_device_type     'Bruker APEXII CCD'
_diffrn_measurement_method     '\f and \w scans'
_diffrn_detector_area_resol_mean     ?
_diffrn_reflns_number     32138
_diffrn_reflns_av_R_equivalents     0.0334
_diffrn_reflns_theta_min     2.085
_diffrn_reflns_theta_max     30.333
_diffrn_reflns_theta_full     25.242
_diffrn_measured_fraction_theta_max     0.994
_diffrn_measured_fraction_theta_full     1.000
_diffrn_reflns_limit_h_min     -13
_diffrn_reflns_limit_h_max     13
_diffrn_reflns_limit_k_min     -19
_diffrn_reflns_limit_k_max     20
_diffrn_reflns_limit_l_min     -19
_diffrn_reflns_limit_l_max     19
_refine_special_details     ?
_reflns_number_total     5495
_reflns_number_gt     4226
_reflns_threshold_expression     'I > 2\s(I)'
_refine_ls_structure_factor_coef     Fsqd
_refine_ls_matrix_type     full
_refine_ls_R_factor_all     0.0817
_refine_ls_R_factor_gt     0.0614
_refine_ls_wR_factor_gt     0.1518
_refine_ls_wR_factor_ref     0.1665
_refine_ls_goodness_of_fit_ref     1.043
_refine_ls_restrained_S_all     1.043
_refine_ls_number_reflns     5495
_refine_ls_number_parameters     236
_refine_ls_number_restraints     0
_refine_ls_hydrogen_treatment     constr
_refine_ls_weighting_scheme     calc
_refine_ls_weighting_details
              'w=1/[\s^2^(Fo^2^)+(0.0767P)^2^+0.8860P] where P=(Fo^2^+2Fc^2^)/3'
_atom_sites_solution_hydrogens     geom
_atom_sites_solution_primary     ?
_atom_sites_solution_secondary     ?
_refine_ls_shift/su_max     0.000
_refine_ls_shift/su_mean     0.000
_refine_diff_density_max     0.567
_refine_diff_density_min     -0.235
_refine_ls_extinction_method     none
_refine_ls_extinction_coef     .
loop_
    _atom_type_symbol
    _atom_type_description
    _atom_type_scat_dispersion_real
    _atom_type_scat_dispersion_imag
    _atom_type_scat_source
    'C' 'C' 0.0033 0.0016
                         'International Tables Vol C Tables 4.2.6.8 and 6.1.1.4'
    'H' 'H' 0.0000 0.0000
                         'International Tables Vol C Tables 4.2.6.8 and 6.1.1.4'
    'N' 'N' 0.0061 0.0033
                         'International Tables Vol C Tables 4.2.6.8 and 6.1.1.4'
_computing_data_collection
;
APEX2 (Bruker, 2014)
;
_computing_cell_refinement
;
SAINT (Bruker, 2014)
;
_computing_data_reduction
;
SAINT (Bruker, 2014)
;
_computing_structure_solution
;
SHELXS97 (Sheldrick 2008)
;
_computing_structure_refinement
;
SHELXL2014 (Sheldrick, 2015)
;
_computing_molecular_graphics
;
SHELXTL (Sheldrick, 2008)
;
_computing_publication_material
;
SHELXTL (Sheldrick, 2008)
;
loop_
    _atom_site_type_symbol
    _atom_site_label
    _atom_site_fract_x
    _atom_site_fract_y
    _atom_site_fract_z
    _atom_site_U_iso_or_equiv
    _atom_site_adp_type
    _atom_site_calc_flag
    _atom_site_occupancy
    _atom_site_disorder_assembly
    _atom_site_disorder_group
    N N1 0.64167(12) 0.60320(9) 0.42861(8) 0.0265(3) Uani d 1 . .
    N N2 0.69140(12) 0.59884(9) 0.52903(8) 0.0269(3) Uani d 1 . .
    C C1 0.10080(17) 0.75054(12) 0.13886(13) 0.0383(4) Uani d 1 . .
    H H1A 0.0740 0.7816 0.1916 0.046 Uiso calc 1 . .
    C C2 0.02522(18) 0.76888(14) 0.04221(14) 0.0437(4) Uani d 1 . .
    H H2A -0.0527 0.8122 0.0295 0.052 Uiso calc 1 . .
    C C3 0.06214(17) 0.72491(14) -0.03526(13) 0.0423(4) Uani d 1 . .
    H H3A 0.0112 0.7387 -0.1013 0.051 Uiso calc 1 . .
    C C4 0.17484(18) 0.65993(15) -0.01636(13) 0.0417(4) Uani d 1 . .
    H H4A 0.1995 0.6282 -0.0695 0.050 Uiso calc 1 . .
    C C5 0.25128(16) 0.64156(12) 0.08087(12) 0.0355(4) Uani d 1 . .
    H H5A 0.3284 0.5976 0.0934 0.043 Uiso calc 1 . .
    C C6 0.21586(14) 0.68694(11) 0.15970(11) 0.0296(3) Uani d 1 . .
    C C7 0.29464(15) 0.67433(11) 0.26385(11) 0.0298(3) Uani d 1 . .
    H H7A 0.2541 0.7019 0.3124 0.036 Uiso calc 1 . .
    C C8 0.41821(15) 0.62750(11) 0.29599(11) 0.0275(3) Uani d 1 . .
    H H8A 0.4572 0.5962 0.2488 0.033 Uiso calc 1 . .
    C C9 0.49623(14) 0.62204(10) 0.39980(10) 0.0254(3) Uani d 1 . .
    C C10 0.45197(14) 0.63017(10) 0.48572(10) 0.0261(3) Uani d 1 . .
    H H10A 0.3578 0.6433 0.4913 0.031 Uiso calc 1 . .
    C C11 0.57660(14) 0.61475(10) 0.56396(10) 0.0242(3) Uani d 1 . .
    C C12 0.59023(15) 0.61272(10) 0.67117(10) 0.0249(3) Uani d 1 . .
    C C13 0.72390(16) 0.60008(11) 0.73861(11) 0.0302(3) Uani d 1 . .
    H H13A 0.8072 0.5928 0.7150 0.036 Uiso calc 1 . .
    C C14 0.73624(18) 0.59809(12) 0.83953(11) 0.0359(4) Uani d 1 . .
    H H14A 0.8279 0.5893 0.8840 0.043 Uiso calc 1 . .
    C C15 0.61633(19) 0.60878(12) 0.87664(12) 0.0370(4) Uani d 1 . .
    C C16 0.48304(19) 0.61886(13) 0.80913(12) 0.0377(4) Uani d 1 . .
    H H16A 0.3994 0.6243 0.8327 0.045 Uiso calc 1 . .
    C C17 0.46994(16) 0.62111(11) 0.70806(11) 0.0317(3) Uani d 1 . .
    H H17A 0.3779 0.6284 0.6637 0.038 Uiso calc 1 . .
    C C18 0.74029(14) 0.59214(10) 0.37003(10) 0.0261(3) Uani d 1 . .
    C C19 0.73476(15) 0.65173(11) 0.28996(10) 0.0296(3) Uani d 1 . .
    H H19A 0.6638 0.6999 0.2731 0.036 Uiso calc 1 . .
    C C20 0.83463(17) 0.63971(12) 0.23509(11) 0.0344(3) Uani d 1 . .
    H H20A 0.8307 0.6791 0.1795 0.041 Uiso calc 1 . .
    C C21 0.94044(17) 0.57045(13) 0.26085(12) 0.0361(4) Uani d 1 . .
    H H21A 1.0084 0.5627 0.2230 0.043 Uiso calc 1 . .
    C C22 0.94626(17) 0.51269(12) 0.34226(12) 0.0358(3) Uani d 1 . .
    H H22A 1.0196 0.4662 0.3607 0.043 Uiso calc 1 . .
    C C23 0.84600(15) 0.52252(11) 0.39652(11) 0.0302(3) Uani d 1 . .
    H H23A 0.8490 0.4822 0.4514 0.036 Uiso calc 1 . .
    C C24 0.6314(3) 0.61195(17) 0.98668(13) 0.0542(5) Uani d 1 . .
    H H24A 0.7114 0.5714 1.0205 0.081 Uiso calc 1 . .
    H H24B 0.5426 0.5893 1.0006 0.081 Uiso calc 1 . .
    H H24C 0.6500 0.6773 1.0103 0.081 Uiso calc 1 . .
loop_
    _atom_site_aniso_label
    _atom_site_aniso_U_11
    _atom_site_aniso_U_22
    _atom_site_aniso_U_33
    _atom_site_aniso_U_12
    _atom_site_aniso_U_13
    _atom_site_aniso_U_23
    N1 0.0212(5) 0.0337(6) 0.0215(5) -0.0003(4) 0.0000(4) 0.0022(4)
    N2 0.0236(5) 0.0334(7) 0.0207(5) -0.0019(4) 0.0000(4) 0.0029(4)
    C1 0.0330(8) 0.0356(9) 0.0409(9) 0.0033(6) 0.0000(6) 0.0059(7)
    C2 0.0317(8) 0.0431(10) 0.0480(10) 0.0059(7) -0.0049(7) 0.0160(8)
    C3 0.0286(7) 0.0552(11) 0.0353(8) -0.0063(7) -0.0061(6) 0.0203(8)
    C4 0.0344(8) 0.0574(11) 0.0316(8) -0.0025(7) 0.0052(6) 0.0101(7)
    C5 0.0247(6) 0.0409(9) 0.0377(8) 0.0027(6) 0.0024(6) 0.0123(7)
    C6 0.0213(6) 0.0294(7) 0.0325(7) -0.0036(5) -0.0033(5) 0.0090(6)
    C7 0.0256(6) 0.0299(7) 0.0306(7) 0.0013(5) 0.0014(5) 0.0007(6)
    C8 0.0231(6) 0.0298(7) 0.0265(7) -0.0018(5) 0.0007(5) 0.0027(5)
    C9 0.0221(6) 0.0241(7) 0.0262(6) 0.0012(5) -0.0005(5) 0.0006(5)
    C10 0.0234(6) 0.0241(7) 0.0278(7) 0.0015(5) 0.0010(5) -0.0001(5)
    C11 0.0230(6) 0.0218(6) 0.0255(6) -0.0011(5) 0.0018(5) 0.0005(5)
    C12 0.0266(6) 0.0217(6) 0.0248(6) -0.0010(5) 0.0040(5) -0.0015(5)
    C13 0.0265(6) 0.0347(8) 0.0276(7) -0.0018(5) 0.0035(5) 0.0007(6)
    C14 0.0371(8) 0.0388(9) 0.0271(7) -0.0030(6) -0.0004(6) -0.0002(6)
    C15 0.0484(9) 0.0354(8) 0.0265(7) 0.0006(7) 0.0086(6) -0.0029(6)
    C16 0.0405(8) 0.0409(9) 0.0346(8) 0.0071(7) 0.0150(7) -0.0015(7)
    C17 0.0305(7) 0.0319(8) 0.0317(7) 0.0041(6) 0.0065(6) -0.0027(6)
    C18 0.0206(6) 0.0323(7) 0.0227(6) -0.0040(5) 0.0004(5) 0.0003(5)
    C19 0.0268(6) 0.0341(8) 0.0240(6) -0.0040(5) -0.0004(5) 0.0028(5)
    C20 0.0355(8) 0.0434(9) 0.0221(6) -0.0076(6) 0.0032(5) 0.0023(6)
    C21 0.0331(7) 0.0455(9) 0.0300(7) -0.0048(7) 0.0086(6) -0.0030(7)
    C22 0.0291(7) 0.0394(9) 0.0376(8) 0.0009(6) 0.0061(6) -0.0003(7)
    C23 0.0250(6) 0.0352(8) 0.0280(7) -0.0013(6) 0.0024(5) 0.0042(6)
    C24 0.0701(13) 0.0646(13) 0.0279(8) 0.0045(11) 0.0123(8) -0.0029(8)
_geom_special_details
;
 All esds (except the esd in the dihedral angle between two l.s. planes)
 are estimated using the full covariance matrix.  The cell esds are taken
 into account individually in the estimation of esds in distances, angles
 and torsion angles; correlations between esds in cell parameters are only
 used when they are defined by crystal symmetry.  An approximate (isotropic)
 treatment of cell esds is used for estimating esds involving l.s. planes.
;
loop_
    _geom_bond_atom_site_label_1
    _geom_bond_atom_site_label_2
    _geom_bond_site_symmetry_2
    _geom_bond_distance
    _geom_bond_publ_flag
    N1 N2 . 1.3657(15) ?
    N1 C9 . 1.3824(17) ?
    N1 C18 . 1.4156(18) ?
    N2 C11 . 1.3397(18) ?
    C1 C2 . 1.387(2) ?
    C1 C6 . 1.398(2) ?
    C1 H1A . 0.9500 ?
    C2 C3 . 1.374(3) ?
    C2 H2A . 0.9500 ?
    C3 C4 . 1.394(3) ?
    C3 H3A . 0.9500 ?
    C4 C5 . 1.396(2) ?
    C4 H4A . 0.9500 ?
    C5 C6 . 1.393(2) ?
    C5 H5A . 0.9500 ?
    C6 C7 . 1.472(2) ?
    C7 C8 . 1.336(2) ?
    C7 H7A . 0.9500 ?
    C8 C9 . 1.4574(19) ?
    C8 H8A . 0.9500 ?
    C9 C10 . 1.381(2) ?
    C10 C11 . 1.4201(18) ?
    C10 H10A . 0.9500 ?
    C11 C12 . 1.4736(19) ?
    C12 C17 . 1.391(2) ?
    C12 C13 . 1.4003(19) ?
    C13 C14 . 1.388(2) ?
    C13 H13A . 0.9500 ?
    C14 C15 . 1.393(2) ?
    C14 H14A . 0.9500 ?
    C15 C16 . 1.394(2) ?
    C15 C24 . 1.511(2) ?
    C16 C17 . 1.389(2) ?
    C16 H16A . 0.9500 ?
    C17 H17A . 0.9500 ?
    C18 C19 . 1.392(2) ?
    C18 C23 . 1.396(2) ?
    C19 C20 . 1.389(2) ?
    C19 H19A . 0.9500 ?
    C20 C21 . 1.392(2) ?
    C20 H20A . 0.9500 ?
    C21 C22 . 1.391(2) ?
    C21 H21A . 0.9500 ?
    C22 C23 . 1.382(2) ?
    C22 H22A . 0.9500 ?
    C23 H23A . 0.9500 ?
    C24 H24A . 0.9800 ?
    C24 H24B . 0.9800 ?
    C24 H24C . 0.9800 ?
loop_
    _geom_angle_atom_site_label_1
    _geom_angle_atom_site_label_2
    _geom_angle_atom_site_label_3
    _geom_angle_site_symmetry_1
    _geom_angle_site_symmetry_3
    _geom_angle
    _geom_angle_publ_flag
    N2 N1 C9 . . 111.77(11) ?
    N2 N1 C18 . . 118.78(11) ?
    C9 N1 C18 . . 129.41(12) ?
    C11 N2 N1 . . 105.30(11) ?
    C2 C1 C6 . . 120.89(17) ?
    C2 C1 H1A . . 119.6 ?
    C6 C1 H1A . . 119.6 ?
    C3 C2 C1 . . 120.57(16) ?
    C3 C2 H2A . . 119.7 ?
    C1 C2 H2A . . 119.7 ?
    C2 C3 C4 . . 119.65(15) ?
    C2 C3 H3A . . 120.2 ?
    C4 C3 H3A . . 120.2 ?
    C3 C4 C5 . . 119.85(18) ?
    C3 C4 H4A . . 120.1 ?
    C5 C4 H4A . . 120.1 ?
    C6 C5 C4 . . 120.81(15) ?
    C6 C5 H5A . . 119.6 ?
    C4 C5 H5A . . 119.6 ?
    C5 C6 C1 . . 118.21(14) ?
    C5 C6 C7 . . 124.10(13) ?
    C1 C6 C7 . . 117.67(15) ?
    C8 C7 C6 . . 125.62(15) ?
    C8 C7 H7A . . 117.2 ?
    C6 C7 H7A . . 117.2 ?
    C7 C8 C9 . . 123.35(14) ?
    C7 C8 H8A . . 118.3 ?
    C9 C8 H8A . . 118.3 ?
    C10 C9 N1 . . 106.23(11) ?
    C10 C9 C8 . . 131.97(13) ?
    N1 C9 C8 . . 121.78(13) ?
    C9 C10 C11 . . 105.64(12) ?
    C9 C10 H10A . . 127.2 ?
    C11 C10 H10A . . 127.2 ?
    N2 C11 C10 . . 111.06(12) ?
    N2 C11 C12 . . 120.22(12) ?
    C10 C11 C12 . . 128.72(13) ?
    C17 C12 C13 . . 118.14(13) ?
    C17 C12 C11 . . 120.82(13) ?
    C13 C12 C11 . . 121.02(13) ?
    C14 C13 C12 . . 120.84(14) ?
    C14 C13 H13A . . 119.6 ?
    C12 C13 H13A . . 119.6 ?
    C13 C14 C15 . . 121.05(15) ?
    C13 C14 H14A . . 119.5 ?
    C15 C14 H14A . . 119.5 ?
    C14 C15 C16 . . 117.89(14) ?
    C14 C15 C24 . . 120.83(16) ?
    C16 C15 C24 . . 121.27(17) ?
    C17 C16 C15 . . 121.34(15) ?
    C17 C16 H16A . . 119.3 ?
    C15 C16 H16A . . 119.3 ?
    C16 C17 C12 . . 120.70(14) ?
    C16 C17 H17A . . 119.7 ?
    C12 C17 H17A . . 119.7 ?
    C19 C18 C23 . . 120.89(14) ?
    C19 C18 N1 . . 120.55(13) ?
    C23 C18 N1 . . 118.52(13) ?
    C20 C19 C18 . . 118.94(14) ?
    C20 C19 H19A . . 120.5 ?
    C18 C19 H19A . . 120.5 ?
    C19 C20 C21 . . 120.61(14) ?
    C19 C20 H20A . . 119.7 ?
    C21 C20 H20A . . 119.7 ?
    C22 C21 C20 . . 119.75(15) ?
    C22 C21 H21A . . 120.1 ?
    C20 C21 H21A . . 120.1 ?
    C23 C22 C21 . . 120.36(15) ?
    C23 C22 H22A . . 119.8 ?
    C21 C22 H22A . . 119.8 ?
    C22 C23 C18 . . 119.42(14) ?
    C22 C23 H23A . . 120.3 ?
    C18 C23 H23A . . 120.3 ?
    C15 C24 H24A . . 109.5 ?
    C15 C24 H24B . . 109.5 ?
    H24A C24 H24B . . 109.5 ?
    C15 C24 H24C . . 109.5 ?
    H24A C24 H24C . . 109.5 ?
    H24B C24 H24C . . 109.5 ?
loop_
    _geom_torsion_atom_site_label_1
    _geom_torsion_atom_site_label_2
    _geom_torsion_atom_site_label_3
    _geom_torsion_atom_site_label_4
    _geom_torsion_site_symmetry_1
    _geom_torsion_site_symmetry_2
    _geom_torsion_site_symmetry_3
    _geom_torsion_site_symmetry_4
    _geom_torsion
    _geom_torsion_publ_flag
    C9 N1 N2 C11 . . . . 0.18(16) ?
    C18 N1 N2 C11 . . . . 177.93(12) ?
    C6 C1 C2 C3 . . . . -0.1(3) ?
    C1 C2 C3 C4 . . . . 1.2(3) ?
    C2 C3 C4 C5 . . . . -1.4(3) ?
    C3 C4 C5 C6 . . . . 0.4(3) ?
    C4 C5 C6 C1 . . . . 0.7(2) ?
    C4 C5 C6 C7 . . . . -177.47(15) ?
    C2 C1 C6 C5 . . . . -0.8(2) ?
    C2 C1 C6 C7 . . . . 177.42(15) ?
    C5 C6 C7 C8 . . . . 8.2(2) ?
    C1 C6 C7 C8 . . . . -169.96(16) ?
    C6 C7 C8 C9 . . . . 176.13(14) ?
    N2 N1 C9 C10 . . . . 0.13(16) ?
    C18 N1 C9 C10 . . . . -177.32(14) ?
    N2 N1 C9 C8 . . . . -178.33(13) ?
    C18 N1 C9 C8 . . . . 4.2(2) ?
    C7 C8 C9 C10 . . . . 24.7(3) ?
    C7 C8 C9 N1 . . . . -157.24(15) ?
    N1 C9 C10 C11 . . . . -0.37(15) ?
    C8 C9 C10 C11 . . . . 177.87(15) ?
    N1 N2 C11 C10 . . . . -0.42(16) ?
    N1 N2 C11 C12 . . . . 178.39(12) ?
    C9 C10 C11 N2 . . . . 0.50(16) ?
    C9 C10 C11 C12 . . . . -178.17(13) ?
    N2 C11 C12 C17 . . . . -174.51(14) ?
    C10 C11 C12 C17 . . . . 4.1(2) ?
    N2 C11 C12 C13 . . . . 4.0(2) ?
    C10 C11 C12 C13 . . . . -177.46(14) ?
    C17 C12 C13 C14 . . . . -1.4(2) ?
    C11 C12 C13 C14 . . . . -179.92(14) ?
    C12 C13 C14 C15 . . . . -0.1(3) ?
    C13 C14 C15 C16 . . . . 1.8(3) ?
    C13 C14 C15 C24 . . . . -176.62(17) ?
    C14 C15 C16 C17 . . . . -1.9(3) ?
    C24 C15 C16 C17 . . . . 176.47(17) ?
    C15 C16 C17 C12 . . . . 0.4(3) ?
    C13 C12 C17 C16 . . . . 1.3(2) ?
    C11 C12 C17 C16 . . . . 179.79(14) ?
    N2 N1 C18 C19 . . . . -136.00(14) ?
    C9 N1 C18 C19 . . . . 41.3(2) ?
    N2 N1 C18 C23 . . . . 41.74(19) ?
    C9 N1 C18 C23 . . . . -140.95(15) ?
    C23 C18 C19 C20 . . . . 1.3(2) ?
    N1 C18 C19 C20 . . . . 179.02(13) ?
    C18 C19 C20 C21 . . . . -1.3(2) ?
    C19 C20 C21 C22 . . . . 0.0(2) ?
    C20 C21 C22 C23 . . . . 1.2(2) ?
    C21 C22 C23 C18 . . . . -1.2(2) ?
    C19 C18 C23 C22 . . . . -0.1(2) ?
    N1 C18 C23 C22 . . . . -177.85(13) ?
_shelx_hkl_file
;
   1   0   0 1125.48 19.1606   4
  -1   0   0 1111.35 19.1047   4
  -1   0   0 1113.88 18.6573   2
   1   0   0 1112.09 19.2121   3
  -2   0   0 23.4086 0.74555   2
   2   0   0 20.8854 0.68581   4
   2   0   0 21.8762 0.69246   1
  -3   0   0 33.4937 1.07703   2
   3   0   0 34.0687 1.05648   1
   3   0   0 34.4596 1.13286   3
   3   0   0 33.7047 1.05099   4
   4   0   0 244.774 4.84387   4
   4   0   0 249.169 4.83571   1
   4   0   0 248.292 4.86308   3
  -4   0   0 251.740 4.95226   2
  -5   0   0 13.5377 0.89633   2
   5   0   0 12.3849 0.89997   3
   5   0   0 12.4477 0.83118   1
   5   0   0 13.5757 0.78904   4
  -6   0   0 59.6529 2.05948   2
   6   0   0 58.9285 1.95696   1
   6   0   0 59.7010 1.96338   4
   6   0   0 59.2928 1.94498   3
  -7   0   0 8.08948 0.97385   2
   7   0   0 10.4301 1.00329   3
   7   0   0 9.68611 1.03824   1
   7   0   0 8.96115 0.96388   4
   8   0   0 0.79264 0.56586   4
   8   0   0 0.34013 0.65909   1
  -8   0   0 -1.4042 0.47670   2
   9   0   0 185.080 4.84704   1
   9   0   0 185.423 4.81577   4
  -9   0   0 175.443 4.95004   2
  10   0   0 20.4704 1.69737   1
 -10   0   0 22.4132 1.78799   2
  10   0   0 20.3471 1.63810   4
 -11   0   0 2.30018 1.01707   2
  11   0   0 1.14516 0.93087   1
  11   0   0 2.48620 0.98227   4
  12   0   0 9.73426 1.43397   4
  12   0   0 9.41680 1.53757   1
 -12   0   0 11.6702 1.76140   2
 -13   0   0 10.1452 2.06861   2
   0  -1   0 -0.0063 0.03170   4
   0  -1   0 0.00197 0.02442   1
   0  -1   0 -0.0536 0.06715   3
   0   1   0 -0.0083 0.04365   4
   0   1   0 0.00107 0.03371   2
   0   1   0 0.07768 0.04357   1
   1  -1   0 94.0513 1.77800   1
   1  -1   0 92.4683 1.95904   3
  -1  -1   0 95.6221 1.79771   2
  -1   1   0 92.2920 1.77648   4
  -1   1   0 95.3414 1.77875   2
   1   1   0 93.3842 1.67228   1
   1   1   0 95.8938 1.75047   4
  -2  -1   0 948.337 16.9335   3
   2  -1   0 1031.37 17.1197   1
   2  -1   0 1009.79 17.9537   3
  -2  -1   0 1000.68 16.7410   2
   2  -1   0 998.602 16.6768   4
  -2   1   0 996.996 16.7201   2
  -2   1   0 998.513 16.7248   4
   2   1   0 1024.75 16.8405   3
   2   1   0 1029.78 17.5774   1
   2   1   0 994.041 16.6721   4
   2   1   0 1004.12 16.8948   3
  -3  -1   0 162.291 3.32255   2
   3  -1   0 165.422 3.52869   3
   3  -1   0 159.632 3.23406   4
   3  -1   0 162.409 3.28010   1
   3   1   0 162.765 3.17254   1
  -3   1   0 163.078 3.29309   2
   3   1   0 164.259 2.98396   3
   3   1   0 160.217 3.23117   4
  -3   1   0 160.358 3.29644   4
  -4  -1   0 39.6868 1.35114   2
   4  -1   0 39.1612 1.33444   1
   4  -1   0 40.6614 1.29693   4
   4  -1   0 42.6459 1.57743   3
   4   1   0 39.8851 1.13268   3
   4   1   0 41.8656 1.32821   4
  -4   1   0 41.5325 1.36949   2
  -4   1   0 41.5565 1.35800   4
   4   1   0 39.4869 1.25711   1
   5  -1   0 251.946 5.04329   4
  -5  -1   0 250.763 5.16538   2
   5  -1   0 248.320 5.06542   1
   5  -1   0 245.679 5.26832   3
  -5   1   0 248.399 5.13759   2
   5   1   0 240.065 4.99157   4
   5   1   0 240.162 4.92049   1
   5   1   0 240.168 4.64260   3
  -6  -1   0 0.31736 0.42588   2
   6  -1   0 1.53212 0.46460   4
   6  -1   0 1.59630 0.54339   1
   6  -1   0 1.42589 0.68709   3
   6   1   0 1.48537 0.46960   4
   6   1   0 1.21096 0.40357   3
   6   1   0 0.27091 0.46410   1
  -6   1   0 1.43186 0.43516   2
  -7  -1   0 69.9275 2.44087   2
   7  -1   0 72.9711 2.43832   1
   7  -1   0 70.0894 2.34581   4
   7  -1   0 70.0676 2.49032   3
  -7   1   0 69.2297 2.45496   2
   7   1   0 74.1138 2.33863   1
   7   1   0 71.8598 2.35752   4
   8  -1   0 84.0669 2.76470   4
  -8  -1   0 82.4954 2.91304   2
   8  -1   0 84.0175 2.83554   1
   8   1   0 82.3874 2.70756   1
  -8   1   0 73.8773 2.73447   2
   8   1   0 85.8643 2.77899   4
   9  -1   0 1.33167 0.70395   4
  -9  -1   0 -0.7940 0.59669   2
   9  -1   0 1.01064 0.79394   1
  -9   1   0 -0.6739 0.66446   2
   9   1   0 0.30555 0.62228   4
   9   1   0 0.59900 0.79369   1
 -10  -1   0 5.25137 1.18147   2
  10  -1   0 3.14097 1.04039   1
  10  -1   0 4.79949 1.08517   4
  10   1   0 5.16272 1.03885   4
 -10   1   0 4.72992 1.15719   2
  10   1   0 5.71806 1.07559   1
  11  -1   0 22.5684 1.84782   4
  11  -1   0 22.8243 1.97617   1
 -11  -1   0 22.5231 1.97624   2
  11   1   0 26.4161 1.91898   4
 -11   1   0 26.7221 2.06349   2
  11   1   0 27.1554 1.90465   1
 -12  -1   0 4.20706 1.28752   2
  12  -1   0 4.11582 1.21177   1
  12  -1   0 2.81058 1.05238   4
  12   1   0 2.15977 1.02288   4
 -12   1   0 2.84329 1.14024   2
  12   1   0 2.77962 1.82864   1
  13  -1   0 1.27754 1.05936   1
 -13  -1   0 0.53146 1.06103   2
 -13   1   0 2.72027 1.37576   2
   0  -2   0 17.3741 0.43181   1
   0  -2   0 17.4238 0.67855   3
   0   2   0 18.0048 0.48549   2
   0   2   0 17.8249 0.44673   1
   0   2   0 17.7861 0.47559   4
   1  -2   0 275.828 4.80522   1
  -1  -2   0 278.194 4.84610   2
   1  -2   0 274.037 5.19174   3
  -1  -2   0 281.467 4.81641   3
   1   2   0 272.080 4.59437   1
  -1   2   0 277.887 4.79479   2
  -1   2   0 277.358 4.80611   4
   1   2   0 276.291 4.79151   2
   1   2   0 270.356 4.74042   4
   2  -2   0 1.26569 0.52884   3
  -2  -2   0 0.68805 0.24717   2
   2  -2   0 0.30580 0.19411   4
   2  -2   0 1.34764 0.31210   1
   2   2   0 0.57692 0.17977   1
  -2   2   0 0.61314 0.24923   2
  -2   2   0 0.73797 0.24011   4
   2   2   0 1.46585 0.25659   4
   3  -2   0 0.69163 0.26989   4
   3  -2   0 0.81059 0.57706   3
  -3  -2   0 0.79870 0.26147   2
   3  -2   0 2.49919 0.42107   1
   3   2   0 0.69825 0.24415   1
  -3   2   0 0.81249 0.29076   4
  -3   2   0 0.55233 0.29349   2
   3   2   0 0.24626 0.23921   4
   4  -2   0 27.4052 1.03843   4
  -4  -2   0 26.4832 1.12614   2
   4  -2   0 25.5098 1.09968   1
   4  -2   0 28.1144 1.40999   3
  -4   2   0 26.2220 1.06768   4
   4   2   0 27.2750 0.98876   1
  -4   2   0 27.0900 1.10709   2
   4   2   0 27.5188 1.05602   4
   5  -2   0 0.42091 0.67224   3
   5  -2   0 0.15065 0.30526   4
  -5  -2   0 0.58651 0.35768   2
   5  -2   0 0.04640 0.37112   1
   5   2   0 0.32534 0.32967   4
   5   2   0 0.61159 0.37232   1
  -5   2   0 0.21398 0.35960   2
  -5   2   0 0.24233 0.34095   4
   6  -2   0 5.17875 0.71129   4
   6  -2   0 4.09565 0.73528   1
  -6  -2   0 4.82898 0.73136   2
   6  -2   0 6.12405 1.10805   3
   6   2   0 5.89801 0.30629   3
  -6   2   0 5.80796 0.81108   2
   6   2   0 5.01695 0.69075   4
   6   2   0 4.62176 0.68897   1
   7  -2   0 5.51599 1.12888   3
   7  -2   0 4.89156 0.87066   1
  -7  -2   0 4.51184 0.85786   2
   7  -2   0 4.93928 0.78057   4
  -7   2   0 5.69828 0.88629   2
   7   2   0 4.70691 0.73230   1
   7   2   0 5.13356 0.77708   4
   8  -2   0 0.81537 0.72691   1
   8  -2   0 0.39070 0.52583   4
   8  -2   0 0.09784 0.83302   3
  -8  -2   0 -0.1252 0.59457   2
   8   2   0 -0.0815 0.38286   4
   8   2   0 0.75134 0.58435   1
  -8   2   0 -0.1440 0.42210   2
   9  -2   0 22.7334 1.55737   4
  -9  -2   0 18.7747 1.60152   2
   9  -2   0 18.7694 1.63175   1
   9   2   0 19.0740 1.47373   4
   9   2   0 19.2940 1.42601   1
  -9   2   0 19.7971 1.59350   2
  10  -2   0 27.0942 1.97994   1
 -10  -2   0 27.9779 1.96424   2
  10  -2   0 22.8210 1.60676   4
  10   2   0 24.8786 1.76026   1
 -10   2   0 26.4198 1.90994   2
  10   2   0 20.9965 1.64437   4
  11  -2   0 2.04122 1.08378   1
  11  -2   0 2.63158 0.95440   4
 -11  -2   0 3.00205 1.04956   2
 -11   2   0 5.77438 1.27659   2
  11   2   0 2.39243 0.90062   1
  11   2   0 3.48959 0.89286   4
  12  -2   0 2.12201 1.18989   1
 -12  -2   0 -0.1256 0.87716   2
  12  -2   0 0.13110 0.88944   4
 -12   2   0 0.43543 0.90049   2
  12   2   0 0.25878 0.84520   4
  13  -2   0 -0.6179 1.07892   1
 -13  -2   0 -0.4740 1.04617   2
   0  -3   0 2.93189 0.22700   1
   0  -3   0 3.80633 0.55906   3
   0   3   0 2.82395 0.23855   1
   0   3   0 3.13824 0.27493   2
   0   3   0 2.61943 0.26743   4
   1  -3   0 4811.29 85.6537   3
   1  -3   0 4831.12 82.0831   1
  -1  -3   0 5032.08 83.5768   3
   1   3   0 4880.66 82.3149   2
  -1   3   0 4839.31 82.1134   1
  -1   3   0 4991.81 82.4356   4
  -1   3   0 5045.26 82.4343   2
   1   3   0 4921.11 82.0640   4
   2  -3   0 1.54584 0.29940   1
  -2  -3   0 1.28893 0.29977   3
  -2  -3   0 1.36501 0.31863   2
   2  -3   0 2.69129 0.67399   3
   2   3   0 1.25409 0.27856   2
  -2   3   0 1.27963 0.31396   2
   2   3   0 1.03535 0.25163   4
   2   3   0 1.18381 0.17322   1
  -2   3   0 1.44670 0.29920   4
   3  -3   0 41.3670 1.21662   4
   3  -3   0 40.1703 1.71970   3
   3  -3   0 41.2355 1.32261   1
  -3  -3   0 40.4817 1.31436   2
  -3   3   0 40.1050 1.26714   4
   3   3   0 38.9498 1.18962   4
   3   3   0 39.3784 1.02723   1
  -4  -3   0 771.893 13.4836   2
   4  -3   0 761.742 13.3163   4
   4  -3   0 784.152 14.1758   3
   4  -3   0 745.904 13.4182   1
  -4   3   0 758.410 13.4130   4
   4   3   0 763.374 13.0322   1
   4   3   0 754.823 13.2677   4
  -4   3   0 777.489 13.4282   2
   5  -3   0 11.3413 0.82584   1
  -5  -3   0 12.6034 0.89439   2
   5  -3   0 11.2352 0.78269   4
   5  -3   0 12.0019 1.25622   3
  -5   3   0 13.5205 0.84716   2
   5   3   0 12.8293 0.82328   4
   5   3   0 9.91717 0.68907   1
  -5   3   0 11.6597 0.83464   4
  -6  -3   0 83.3458 2.62820   2
   6  -3   0 87.5307 2.66096   1
   6  -3   0 88.3357 3.15819   3
   6  -3   0 86.3465 2.50806   4
  -6   3   0 89.1222 2.63951   4
   6   3   0 85.6799 2.49188   4
  -6   3   0 90.8517 2.64291   2
   6   3   0 86.5309 2.33681   1
   7  -3   0 51.1638 1.98659   4
   7  -3   0 55.1666 2.20089   1
   7  -3   0 52.5351 2.59754   3
  -7  -3   0 49.0646 2.09429   2
  -7   3   0 51.4116 2.09865   2
   7   3   0 51.3919 1.81498   1
   7   3   0 51.5683 1.96850   4
  -8  -3   0 122.446 3.69784   2
   8  -3   0 115.181 3.58473   1
   8  -3   0 118.308 4.02409   3
   8  -3   0 118.666 3.45696   4
  -8   3   0 114.720 3.58200   2
   8   3   0 115.675 3.39485   4
   8   3   0 115.994 3.21060   1
   9  -3   0 2.15613 0.96987   1
   9  -3   0 4.30365 0.89909   4
  -9  -3   0 0.83953 0.76900   2
   9   3   0 1.18750 0.64777   1
  -9   3   0 1.90888 0.83758   2
   9   3   0 1.17385 0.70557   4
 -10  -3   0 1.68374 0.88680   2
  10  -3   0 3.37536 1.08488   1
  10  -3   0 3.90649 0.99151   4
 -10   3   0 2.38552 0.97304   2
  10   3   0 1.19959 0.75363   4
  10   3   0 3.58803 0.87716   1
  11  -3   0 5.52144 1.18860   4
 -11  -3   0 5.55033 1.30520   2
  11  -3   0 3.77199 1.22343   1
 -11   3   0 4.15189 1.20718   2
  11   3   0 4.50706 1.07183   4
  12  -3   0 8.45229 1.63282   1
 -12  -3   0 6.07803 1.36751   2
  12  -3   0 4.72293 1.22912   4
  12   3   0 3.17421 1.13308   4
 -12   3   0 5.66332 1.42744   2
  13  -3   0 1.41059 1.40567   1
   0  -4   0 9999.99 160.644   1
   0  -4   0 9552.54 164.981   3
   1  -4   0 8694.26 140.107   1
   1  -4   0 8171.27 144.112   3
  -1   4   0 8662.42 140.389   4
   1   4   0 8320.68 140.176   2
  -1   4   0 8511.08 140.260   1
  -1   4   0 8445.10 139.891   2
   1   4   0 8285.81 139.470   4
   2  -4   0 367.516 6.76904   1
   2  -4   0 366.151 7.54465   3
  -2  -4   0 379.751 6.85159   2
  -2  -4   0 398.625 6.79027   3
   2   4   0 380.787 6.35102   1
  -2   4   0 372.685 6.76628   4
   2   4   0 372.310 6.65062   4
   2   4   0 379.125 6.74807   2
  -2   4   0 370.765 6.74497   2
  -3  -4   0 38.3666 1.32189   2
  -3  -4   0 38.6525 0.92938   3
   3  -4   0 39.7005 1.85475   3
   3  -4   0 38.3258 1.31998   1
  -3   4   0 37.2776 1.26374   4
  -3   4   0 39.0253 1.28652   2
   3   4   0 39.6824 0.96914   1
   3   4   0 38.5897 1.20163   4
   3   4   0 39.1060 1.25373   2
  -4  -4   0 109.077 2.72954   2
   4  -4   0 106.952 3.35494   3
   4  -4   0 103.888 2.54125   4
   4  -4   0 101.675 2.66816   1
  -4   4   0 101.857 2.60005   4
   4   4   0 108.064 2.60423   2
   4   4   0 108.063 2.24464   1
  -4   4   0 106.335 2.65136   2
   4   4   0 104.134 2.51820   4
  -5  -4   0 1.36303 0.46503   2
   5  -4   0 1.28173 0.83469   3
   5  -4   0 0.60795 0.32592   4
   5  -4   0 0.56950 0.47531   1
   5   4   0 0.65891 0.29600   1
   5   4   0 0.19347 0.32889   4
  -5   4   0 0.69850 0.34640   2
  -5   4   0 0.38985 0.35667   4
   6  -4   0 13.4422 1.57670   3
  -6  -4   0 12.0044 1.03094   2
   6  -4   0 14.4247 1.13620   1
   6  -4   0 12.3330 0.92734   4
  -6   4   0 13.7008 1.01860   4
   6   4   0 14.6071 0.97116   4
   6   4   0 12.6303 0.80388   1
  -6   4   0 12.0807 0.99881   2
  -7  -4   0 37.0362 1.82456   2
   7  -4   0 35.8474 1.65027   4
   7  -4   0 39.2648 2.52787   3
  -7   4   0 35.3681 1.72655   4
  -7   4   0 36.1560 1.78051   2
   7   4   0 35.0659 1.42159   1
  -8  -4   0 30.0808 1.81832   2
   8  -4   0 28.0167 1.84077   1
   8  -4   0 29.1133 2.29922   3
   8  -4   0 28.3507 1.62794   4
   8   4   0 26.9113 1.55835   4
  -8   4   0 25.9070 1.68924   2
   8   4   0 28.6569 1.43813   1
  -9  -4   0 26.2629 1.83227   2
   9  -4   0 27.6777 1.96061   1
   9  -4   0 23.3965 1.61902   4
   9   4   0 23.6506 1.61947   4
   9   4   0 28.2636 1.54050   1
  -9   4   0 25.7302 1.81159   2
  10  -4   0 -0.5819 0.85833   1
 -10  -4   0 1.12054 0.80401   2
  10  -4   0 0.13382 0.71253   4
  10   4   0 0.38058 0.72289   4
 -10   4   0 0.43775 0.83476   2
 -11  -4   0 10.5215 1.63552   2
  11  -4   0 5.08865 1.41356   1
  11  -4   0 8.50741 1.36690   4
  11   4   0 7.92273 1.32716   4
 -11   4   0 6.18533 1.33314   2
  12  -4   0 13.0982 1.70241   4
 -12  -4   0 16.8156 2.05847   2
  12  -4   0 14.6872 2.03342   1
  12   4   0 17.7375 1.93166   4
 -12   4   0 14.8785 1.94954   2
   0  -5   0 2.50206 0.69267   3
   0  -5   0 3.35753 0.31491   1
   0   5   0 2.92907 0.36862   2
   0   5   0 3.13379 0.33203   1
   0   5   0 3.32026 0.37613   4
   1  -5   0 70.3554 1.64236   1
   1  -5   0 71.6575 2.39423   3
  -1  -5   0 65.6374 2.04689   3
   1   5   0 67.6200 1.65455   2
  -1   5   0 65.5551 1.64047   4
  -1   5   0 69.1754 1.65675   1
   1   5   0 65.2236 1.57654   4
  -1   5   0 69.9803 1.66377   2
   1   5   0 65.8840 1.38916   1
   2  -5   0 19.0748 0.83506   1
   2  -5   0 15.9375 1.35224   3
  -2  -5   0 17.5622 0.98039   3
   2   5   0 18.7414 0.74354   4
  -2   5   0 16.9175 0.78393   4
   2   5   0 17.2249 0.51701   1
  -2   5   0 17.7414 0.80322   2
   2   5   0 16.7751 0.76352   2
   3  -5   0 42.6376 1.43468   1
   3  -5   0 39.7422 2.07422   3
  -3  -5   0 39.8017 1.41116   2
  -3  -5   0 41.9726 1.22934   3
   3   5   0 41.7800 0.98226   1
  -3   5   0 39.5569 1.34898   4
   3   5   0 38.9874 1.31698   2
  -3   5   0 38.9138 1.34011   2
   3   5   0 40.8505 1.26737   4
   4  -5   0 93.4659 3.33300   3
  -4  -5   0 93.3364 2.57048   2
   4  -5   0 95.5881 2.59169   1
   4  -5   0 100.944 2.47471   4
  -4  -5   0 94.7209 1.71700   3
   4   5   0 97.4358 2.03376   1
  -4   5   0 94.2715 2.50398   4
   4   5   0 95.5958 2.46362   2
  -4   5   0 95.6961 2.52642   2
   4   5   0 97.4855 2.40610   4
   5  -5   0 42.9087 2.36708   3
   5  -5   0 39.9214 1.52866   4
   5  -5   0 43.7785 1.74126   1
  -5  -5   0 43.0455 1.69967   2
   5   5   0 42.3918 1.56045   2
  -5   5   0 42.7842 1.64395   4
   5   5   0 41.5220 1.23117   1
  -5   5   0 41.2976 1.63860   2
   5   5   0 42.6192 1.53966   4
   6  -5   0 16.1703 1.03885   4
   6  -5   0 14.5358 1.19635   1
   6  -5   0 15.1021 1.77845   3
  -6  -5   0 14.4755 1.12890   2
  -6   5   0 14.0277 1.06018   4
  -6   5   0 14.4558 1.09705   2
   6   5   0 15.3138 0.82051   1
   6   5   0 15.7880 1.01840   4
   6   5   0 14.3047 1.00456   2
   7  -5   0 28.7394 1.62658   1
   7  -5   0 29.3916 1.51009   4
  -7  -5   0 27.8056 1.63155   2
   7  -5   0 30.8263 2.34947   3
   7   5   0 29.9241 1.27235   1
  -7   5   0 28.4615 1.53330   2
   7   5   0 30.2884 1.51253   4
  -7   5   0 26.9827 1.49559   4
  -8  -5   0 5.24127 1.07526   2
   8  -5   0 8.21748 1.30464   1
   8  -5   0 5.72034 0.93359   4
   8  -5   0 6.34659 1.61285   3
  -8   5   0 5.62506 1.06184   2
   8   5   0 6.43209 0.90931   4
  -9  -5   0 1.85331 0.84713   2
   9  -5   0 1.79507 1.01630   1
   9  -5   0 1.72112 1.31906   3
   9  -5   0 4.25994 0.92890   4
   9   5   0 2.04352 0.74092   4
  -9   5   0 3.12466 0.95435   2
  10  -5   0 2.13985 0.83888   4
  10  -5   0 2.10163 1.13812   1
 -10  -5   0 0.88736 0.81584   2
  10   5   0 2.68175 0.86886   4
 -10   5   0 0.84894 0.85649   2
  11  -5   0 1.22943 1.15232   1
  11  -5   0 -1.0279 0.65222   4
 -11  -5   0 -0.7232 0.75383   2
  11   5   0 1.38618 0.90095   4
 -11   5   0 0.55813 0.91980   2
  12  -5   0 13.7047 2.05722   1
  12  -5   0 10.0687 1.57207   4
 -12  -5   0 8.87018 1.65499   2
  12   5   0 8.64597 1.48545   4
  12   5   0 11.5221 1.63821   2
 -12   5   0 11.9637 1.75290   2
   0  -6   0 439.514 7.69064   1
   0  -6   0 463.716 8.89722   3
   0   6   0 442.548 7.87799   4
   0   6   0 445.065 7.90781   2
   0   6   0 435.629 7.72309   1
   1  -6   0 72.0151 2.60377   3
  -1  -6   0 73.1034 1.50679   1
  -1  -6   0 71.6444 2.31078   3
   1  -6   0 70.3702 1.73984   1
  -1   6   0 74.5599 1.83044   4
   1   6   0 70.8254 1.51790   1
  -1   6   0 72.1315 1.79199   1
  -1   6   0 71.6563 1.80451   2
   1   6   0 72.2155 1.80381   2
   1   6   0 71.3485 1.74130   4
   2  -6   0 147.384 3.18393   1
   2  -6   0 148.385 4.21112   3
   2   6   0 146.368 3.07325   4
  -2   6   0 144.084 3.17104   4
   2   6   0 148.428 2.69292   1
  -2   6   0 145.853 3.17291   2
   2   6   0 150.004 3.18602   2
   3  -6   0 358.610 8.22009   3
  -3  -6   0 373.236 6.92084   3
  -3  -6   0 368.546 7.11128   2
   3  -6   0 365.481 7.04342   1
   3   6   0 364.268 6.83784   4
   3   6   0 372.744 6.36057   1
   3   6   0 375.447 6.98703   2
  -3   6   0 370.552 7.00791   2
  -3   6   0 383.092 7.04387   4
   4  -6   0 2.62966 0.48124   4
  -4  -6   0 3.53496 0.33299   3
  -4  -6   0 3.79049 0.62933   2
   4  -6   0 1.86449 1.05538   3
   4  -6   0 3.92399 0.67042   1
   4   6   0 2.79265 0.31015   1
   4   6   0 3.12432 0.49900   2
   4   6   0 3.75945 0.55165   4
  -4   6   0 3.13115 0.58444   2
  -4   6   0 2.07506 0.48151   4
   5  -6   0 30.3348 1.32892   4
  -5  -6   0 32.2990 1.50926   2
   5  -6   0 30.9117 2.23781   3
   5  -6   0 31.4243 1.53097   1
  -5   6   0 29.7884 1.39319   4
   5   6   0 31.6368 1.37370   2
   5   6   0 29.4297 0.97683   1
   5   6   0 30.6839 1.31088   4
  -5   6   0 32.3358 1.46286   2
   6  -6   0 37.1957 2.55208   3
  -6  -6   0 34.9164 1.71056   2
   6  -6   0 35.2527 1.55632   4
   6  -6   0 36.8333 1.80497   1
   6   6   0 36.2953 1.21396   1
   6   6   0 38.4713 1.63425   2
  -6   6   0 33.8179 1.65393   2
   6   6   0 33.1527 1.50194   4
  -6   6   0 38.1557 1.69393   4
   7  -6   0 4.14713 0.95900   1
  -7  -6   0 3.75993 0.85255   2
   7  -6   0 3.73545 0.74646   4
   7  -6   0 2.07202 1.31995   3
  -7   6   0 3.96840 0.81723   4
  -7   6   0 2.81266 0.69334   2
   7   6   0 3.10091 0.70279   2
   7   6   0 2.99403 0.71109   4
   8  -6   0 12.2712 1.27528   4
  -8  -6   0 11.4712 1.40221   2
   8  -6   0 9.19378 1.37919   1
   8  -6   0 11.8243 1.98611   3
  -8   6   0 10.4473 1.31018   2
   8   6   0 12.4782 1.28358   4
  -8   6   0 14.1854 1.49086   4
   8   6   0 10.9365 1.22886   2
  -9  -6   0 1.29277 0.79029   2
   9  -6   0 0.65736 1.20073   3
   9  -6   0 0.83519 0.69692   4
   9  -6   0 0.25180 0.88948   1
   9   6   0 1.17897 0.69837   2
   9   6   0 0.10416 0.58722   4
  -9   6   0 1.03354 0.79848   2
  10  -6   0 1.01571 0.79313   4
 -10  -6   0 1.47775 0.86645   2
  10  -6   0 0.33075 0.99527   1
  10   6   0 0.12855 0.69629   4
  10   6   0 1.40144 0.76513   2
 -10   6   0 1.90429 0.99445   2
  11  -6   0 -0.5243 0.73467   4
 -11  -6   0 -0.4608 0.77475   2
  11  -6   0 0.30188 1.13489   1
  11   6   0 2.33396 0.95552   4
 -11   6   0 -0.1834 0.86188   2
  11   6   0 1.56914 0.88510   2
  12  -6   0 1.30443 1.37168   1
 -12  -6   0 1.07303 1.05050   2
  12  -6   0 0.84325 0.94298   4
  12   6   0 0.83963 0.90396   2
 -12   6   0 0.10191 0.94911   2
  12   6   0 0.66744 0.97315   4
   0  -7   0 1.04631 0.27300   1
   0  -7   0 1.16438 0.78530   3
   0   7   0 0.91079 0.32244   4
   0   7   0 0.64853 0.27068   1
   0   7   0 0.60285 0.30869   2
  -1  -7   0 779.169 14.1412   3
   1  -7   0 755.363 13.1278   1
  -1  -7   0 772.036 12.8128   1
   1  -7   0 761.764 14.5590   3
  -1   7   0 754.577 13.2276   4
  -1   7   0 765.527 13.2428   2
   1   7   0 761.666 13.2316   2
   1   7   0 758.569 13.1511   4
   1   7   0 766.694 12.8277   1
   2  -7   0 656.718 13.0548   3
   2  -7   0 662.626 11.6256   1
  -2  -7   0 663.178 12.1501   3
   2   7   0 665.250 11.6238   2
  -2   7   0 664.567 11.6448   2
  -2   7   0 641.422 11.6231   4
   2   7   0 651.881 11.4948   4
   2   7   0 661.366 11.0197   1
   3  -7   0 272.012 5.64805   1
   3  -7   0 269.109 6.88975   3
  -3  -7   0 290.958 5.76446   3
  -3   7   0 275.637 5.62044   2
   3   7   0 283.991 5.48425   4
   3   7   0 289.690 5.63054   2
  -3   7   0 278.592 5.63359   4
   3   7   0 289.004 4.91181   1
  -4  -7   0 7.16779 0.61437   3
   4  -7   0 7.72567 1.56140   3
   4  -7   0 6.91505 0.86457   1
  -4  -7   0 5.93268 0.77103   2
   4   7   0 7.15620 0.63484   2
   4   7   0 6.54695 0.40178   1
  -4   7   0 6.53673 0.76602   4
   4   7   0 6.73495 0.72012   4
  -4   7   0 9.40392 0.93005   2
   5  -7   0 36.0599 1.49351   4
  -5  -7   0 31.6968 1.55348   2
   5  -7   0 36.0024 2.53663   3
   5  -7   0 34.0013 1.65542   1
   5   7   0 33.4376 1.01173   1
   5   7   0 34.6447 1.48642   2
  -5   7   0 33.9271 1.52746   4
  -5   7   0 35.0845 1.58388   2
   5   7   0 31.7469 1.36597   4
  -6  -7   0 10.9464 1.17987   2
   6  -7   0 9.67320 1.01254   4
   6  -7   0 10.3666 1.91538   3
   6  -7   0 9.47393 1.18205   1
   6   7   0 11.1422 1.11654   2
  -6   7   0 9.62498 1.06066   4
   6   7   0 11.6709 0.95097   4
  -6   7   0 10.0066 1.13129   2
   7  -7   0 68.5653 2.75307   1
   7  -7   0 70.8339 2.51048   4
  -7  -7   0 75.5819 2.80035   2
   7  -7   0 73.3668 3.69284   3
   7   7   0 74.9140 2.58591   2
  -7   7   0 74.4288 2.70580   2
   7   7   0 76.9341 2.54315   4
  -7   7   0 73.4794 2.67192   4
   8  -7   0 32.6320 2.74532   3
  -8  -7   0 31.6246 1.96333   2
   8  -7   0 33.8868 1.81662   4
   8  -7   0 31.9463 2.07397   1
   8   7   0 35.5728 1.82009   4
  -8   7   0 34.1463 1.93358   4
   8   7   0 39.1297 1.92972   2
  -8   7   0 34.9809 1.98688   2
   9  -7   0 24.0566 2.01471   1
   9  -7   0 24.0959 1.67507   4
   9  -7   0 25.4649 2.75121   3
  -9  -7   0 21.8681 1.78064   2
   9   7   0 20.0031 1.54354   4
  -9   7   0 21.4794 1.78009   2
   9   7   0 21.6932 1.62321   2
  10  -7   0 0.28264 0.72906   4
 -10  -7   0 -0.9893 0.66221   2
  10  -7   0 -1.0799 0.92303   1
 -10   7   0 -0.6198 0.58685   2
  10   7   0 -0.5414 0.70963   4
  10   7   0 -0.2558 0.62236   2
  11  -7   0 -0.2277 1.08581   1
 -11  -7   0 -0.1216 0.81252   2
  11  -7   0 0.23730 0.76510   4
  11   7   0 0.88289 0.78481   2
 -11   7   0 -0.6711 0.55859   2
  11   7   0 -2.0817 0.57839   4
 -12  -7   0 4.35845 1.40221   2
  12  -7   0 2.94886 1.52001   1
 -12   7   0 4.02469 1.29177   2
  12   7   0 2.34384 1.19675   4
  12   7   0 3.07864 1.03456   2
   0  -8   0 1799.69 29.6507   1
   0  -8   0 1787.57 31.2936   3
   0   8   0 1783.97 29.8940   4
   0   8   0 1813.53 29.9480   2
   0   8   0 1762.52 29.6621   1
  -1  -8   0 474.477 8.92039   1
  -1  -8   0 516.462 10.4053   3
   1  -8   0 553.167 11.0683   3
   1  -8   0 526.937 9.32075   1
  -1   8   0 515.947 9.43020   4
   1   8   0 509.753 8.98960   1
   1   8   0 532.784 9.38242   4
   1   8   0 536.910 9.46950   2
  -1   8   0 542.033 9.48897   2
  -2  -8   0 383.493 7.90432   3
   2  -8   0 383.222 8.75683   3
  -2  -8   0 375.552 6.56962   1
   2  -8   0 385.076 7.23127   1
   2   8   0 388.903 7.25658   2
  -2   8   0 382.132 7.26435   4
  -2   8   0 388.568 7.27777   2
   2   8   0 376.975 6.59793   1
   2   8   0 382.211 7.12119   4
   3  -8   0 41.0219 2.57612   3
  -3  -8   0 40.4039 1.76473   3
   3  -8   0 45.1346 1.65430   1
   3   8   0 44.3748 1.57960   2
  -3   8   0 44.0756 1.59013   4
  -3   8   0 44.4830 1.62032   2
   3   8   0 40.8525 1.44319   4
   3   8   0 43.9064 1.01480   1
   4  -8   0 5.98392 1.55364   3
  -4  -8   0 7.17279 0.80449   3
   4  -8   0 7.42882 0.91091   1
   4   8   0 5.44316 0.70994   2
   4   8   0 6.81565 0.73364   4
   4   8   0 5.54445 0.59097   1
  -4   8   0 6.51557 0.83584   2
  -4   8   0 7.14572 0.80819   4
   5  -8   0 1.48842 1.39478   3
   5  -8   0 -0.2022 0.33262   4
   5  -8   0 0.36078 0.62307   1
  -5  -8   0 0.77536 0.51340   2
   5   8   0 0.10372 0.35998   4
   5   8   0 0.06578 0.37377   2
  -5   8   0 0.52604 0.48490   2
  -5   8   0 0.41244 0.41966   4
   6  -8   0 2.32274 1.53146   3
   6  -8   0 2.19477 0.80186   1
   6  -8   0 1.77283 0.57756   4
  -6  -8   0 1.81584 0.69470   2
   6   8   0 3.35339 0.67121   4
  -6   8   0 2.40446 0.71408   2
  -6   8   0 2.89348 0.70288   4
   6   8   0 2.85834 0.65908   2
   7  -8   0 9.90968 1.37032   1
  -7  -8   0 9.71724 1.27368   2
   7  -8   0 9.93668 1.13242   4
   7  -8   0 10.0560 2.12110   3
   7   8   0 8.78585 1.10621   2
  -7   8   0 9.22466 1.18768   4
   7   8   0 9.33043 1.06639   4
  -8  -8   0 10.3892 1.40491   2
   8  -8   0 10.9774 2.25997   3
   8  -8   0 7.95213 1.34700   1
   8  -8   0 8.28401 1.14422   4
   8   8   0 9.78207 1.18497   4
  -8   8   0 9.69480 1.31134   2
   8   8   0 8.12182 1.16983   2
  -8   8   0 10.7226 1.33146   4
   9  -8   0 5.90455 1.38806   1
   9  -8   0 5.70422 1.05672   4
  -9  -8   0 7.80669 1.30395   2
   9  -8   0 6.98837 2.08575   3
   9   8   0 6.16097 1.07714   4
   9   8   0 7.52884 1.15300   2
  -9   8   0 7.57509 1.27672   4
  -9   8   0 8.08562 1.35358   2
  10  -8   0 0.04653 1.15844   1
  10  -8   0 1.96005 1.68712   3
  10  -8   0 2.69227 0.92113   4
 -10  -8   0 1.22419 0.87550   2
 -10   8   0 2.12239 1.03200   2
  10   8   0 1.72851 0.81371   4
  10   8   0 3.34782 0.97094   2
  11  -8   0 1.30634 1.26775   1
 -11  -8   0 1.64696 1.04864   2
  11  -8   0 -0.3519 0.78716   4
  11   8   0 0.34456 0.74160   2
  11   8   0 -0.5072 0.77267   4
 -11   8   0 0.57107 0.91207   2
 -12  -8   0 19.0851 2.30206   2
  12   8   0 23.3524 2.05667   2
   0  -9   0 0.47804 0.28663   1
   0  -9   0 0.23545 0.90432   3
   0   9   0 0.16431 0.28643   4
   0   9   0 0.62486 0.33379   1
   0   9   0 1.01822 0.39843   2
  -1  -9   0 71.7071 2.93332   3
   1  -9   0 71.2450 1.95879   1
   1  -9   0 68.7286 3.10288   3
  -1  -9   0 73.1771 1.69851   1
   1   9   0 70.5228 1.70846   1
  -1   9   0 74.8635 2.10099   2
   1   9   0 69.6982 1.97230   4
  -1   9   0 72.3829 2.06957   4
   1   9   0 73.0345 2.06294   2
  -2  -9   0 74.5683 1.64045   1
  -2  -9   0 76.7972 2.87844   3
   2  -9   0 78.8278 3.47084   3
   2  -9   0 78.5984 2.20173   1
   2   9   0 73.4055 1.66402   1
   2   9   0 80.9341 2.23293   2
  -2   9   0 74.5298 2.19033   4
   2   9   0 77.2039 2.11092   4
  -2   9   0 79.2227 2.24904   2
   3  -9   0 16.4930 1.07791   1
   3  -9   0 17.1252 2.14928   3
  -3  -9   0 16.1100 1.35828   3
   3   9   0 16.6353 0.98777   2
  -3   9   0 15.7492 1.04685   2
   3   9   0 13.6934 0.86015   4
  -3   9   0 13.6158 0.93968   4
   4  -9   0 19.1380 1.27462   1
  -4  -9   0 17.7123 1.19519   3
   4  -9   0 19.0236 2.26928   3
  -4   9   0 16.7043 1.13038   4
   4   9   0 18.1093 1.03112   4
   4   9   0 19.1792 1.13016   2
  -4   9   0 18.6127 1.20044   2
   5  -9   0 71.9510 2.35438   4
   5  -9   0 72.2219 3.80767   3
   5  -9   0 74.7360 2.63202   1
  -5   9   0 76.8100 2.52936   4
  -5   9   0 71.4104 2.47086   2
   5   9   0 78.0510 2.36536   4
   5   9   0 71.4928 2.40201   2
   6  -9   0 16.8630 1.25189   4
   6  -9   0 16.7615 1.47595   1
   6  -9   0 15.1419 2.31051   3
  -6  -9   0 15.7648 1.49539   2
   6   9   0 16.8064 1.22388   2
   6   9   0 20.0919 1.24862   4
  -6   9   0 15.2688 1.23097   4
  -6   9   0 14.4083 1.26169   2
   7  -9   0 6.60529 1.00477   4
  -7  -9   0 6.14975 1.08295   2
   7  -9   0 5.54948 1.20734   1
   7  -9   0 4.32123 1.77381   3
  -7   9   0 6.65035 1.04635   2
  -7   9   0 6.33334 1.02185   4
   7   9   0 6.14512 0.99295   2
   7   9   0 5.78371 0.90720   4
   8  -9   0 7.52304 2.00843   3
  -8  -9   0 4.24994 1.06890   2
   8  -9   0 6.94615 1.37091   1
   8  -9   0 5.58472 1.02186   4
   8   9   0 6.59297 1.10124   2
  -8   9   0 7.35207 1.17296   4
   8   9   0 6.51909 1.02416   4
  -8   9   0 6.11369 1.18309   2
   9  -9   0 5.29851 1.44590   1
   9  -9   0 4.84888 1.03176   4
  -9  -9   0 6.21570 1.24846   2
   9  -9   0 7.25734 2.16462   3
  -9   9   0 4.15881 1.06715   2
  -9   9   0 6.78981 1.23007   4
   9   9   0 4.27246 1.01636   2
   9   9   0 4.16732 0.95695   4
 -10  -9   0 1.91281 0.98521   2
  10  -9   0 4.07793 1.08849   4
  10  -9   0 2.57640 1.39647   1
  10  -9   0 3.15581 1.71126   3
 -10   9   0 1.36032 0.97530   2
  10   9   0 1.62336 0.80598   2
  10   9   0 2.64015 0.91072   4
  11  -9   0 0.85911 1.28331   1
  11  -9   0 0.43470 0.87793   4
 -11  -9   0 0.28698 0.98227   2
  11   9   0 0.12171 0.80585   4
 -11   9   0 -0.3383 0.88863   2
  11   9   0 -0.3817 0.74750   2
   0 -10   0 209.503 5.85485   3
   0 -10   0 210.329 4.23621   1
   0  10   0 217.579 4.57247   2
   0  10   0 209.062 4.49728   4
   1 -10   0 191.918 4.03489   1
  -1 -10   0 185.890 3.67279   1
   1 -10   0 187.838 5.63504   3
  -1 -10   0 188.214 5.25611   3
   1  10   0 191.383 4.18334   2
   1  10   0 185.484 4.09688   4
   1  10   0 176.128 3.68401   1
  -1  10   0 192.382 4.19563   4
  -1  10   0 189.073 4.19868   2
   2 -10   0 12.1928 1.80150   3
  -2 -10   0 13.3898 1.63853   3
   2 -10   0 12.5813 0.96560   1
   2  10   0 13.4613 0.89150   4
  -2  10   0 12.3146 0.89713   4
  -2  10   0 12.5491 0.94529   2
   2  10   0 13.4834 0.90798   2
   2  10   0 10.6953 0.63183   1
  -3 -10   0 75.2196 2.84263   3
   3 -10   0 74.8957 2.39564   1
   3 -10   0 77.3070 3.77701   3
   3  10   0 70.5140 2.26493   2
  -3  10   0 76.9061 2.37146   4
  -3  10   0 75.2231 2.40106   2
   3  10   0 74.8745 2.20581   4
   4 -10   0 -0.2382 1.35318   3
   4 -10   0 1.73394 0.68361   1
  -4  10   0 -0.0136 0.49158   2
   4  10   0 0.75686 0.48100   2
  -4  10   0 0.47157 0.53022   4
   4  10   0 0.62232 0.40494   4
   5 -10   0 -0.9579 1.33364   3
   5 -10   0 -0.3024 0.38870   4
   5 -10   0 1.16297 0.73086   1
   5  10   0 -0.1455 0.45232   2
   5  10   0 -0.2298 0.35725   4
  -5  10   0 0.01690 0.44175   4
  -5  10   0 -0.7396 0.46757   2
   6 -10   0 3.50709 0.79046   4
   6 -10   0 1.93810 0.86267   1
   6 -10   0 3.39397 1.71118   3
  -6  10   0 2.60471 0.83644   4
   6  10   0 1.83397 0.67363   2
   6  10   0 3.00519 0.71425   4
  -6  10   0 3.20193 0.82478   2
   7 -10   0 1.67900 1.66454   3
   7 -10   0 1.18062 0.91419   1
   7 -10   0 0.36720 0.58600   4
  -7 -10   0 -0.1387 0.67645   2
   7  10   0 -0.2875 0.59155   2
  -7  10   0 0.47672 0.71539   2
  -7  10   0 1.64129 0.74163   4
   7  10   0 1.43180 0.60153   4
  -8 -10   0 0.31183 0.73121   2
   8 -10   0 1.09026 1.64615   3
   8 -10   0 0.11872 0.68877   4
   8 -10   0 -0.8238 0.87448   1
  -8  10   0 1.36991 0.75318   4
   8  10   0 1.23755 0.78550   4
   8  10   0 -0.1099 0.63989   2
  -8  10   0 0.24079 0.71673   2
  -9 -10   0 1.90412 0.93950   2
   9 -10   0 3.25251 1.31827   1
   9 -10   0 2.00064 0.82595   4
   9 -10   0 3.07964 1.84244   3
   9  10   0 1.57222 0.81113   2
  -9  10   0 1.14369 0.92693   2
  -9  10   0 1.70959 0.91679   4
   9  10   0 1.93968 0.83345   4
 -10 -10   0 0.44671 0.86810   2
  10 -10   0 2.17435 1.79338   3
  10 -10   0 -0.0649 0.68237   4
  10 -10   0 0.16200 1.20153   1
 -10  10   0 -0.2990 0.85222   2
  10  10   0 0.19934 0.91540   4
  10  10   0 1.10200 0.76678   2
  11 -10   0 3.59754 1.08834   4
 -11 -10   0 3.11719 1.28690   2
  11 -10   0 6.95520 1.77017   1
  11  10   0 5.03466 1.20837   2
 -11  10   0 4.29757 1.30195   2
  11  10   0 5.09102 1.28061   4
   0 -11   0 1.00755 0.43816   1
   0  11   0 1.69721 0.54516   2
   0  11   0 1.12286 0.43375   4
  -1 -11   0 129.382 2.99647   1
   1 -11   0 133.922 4.96440   3
  -1 -11   0 136.308 4.53547   3
   1 -11   0 134.357 3.21798   1
  -1  11   0 133.082 3.39344   2
  -1  11   0 135.851 3.38652   4
   1  11   0 136.352 3.33518   4
   1  11   0 144.096 3.44041   2
  -2 -11   0 17.5410 1.94907   3
   2 -11   0 19.9782 1.16630   1
   2 -11   0 20.7575 2.42685   3
   2  11   0 17.8026 1.11043   2
   2  11   0 17.6702 1.07650   4
  -2  11   0 17.9443 1.16587   4
  -2  11   0 19.7536 1.20868   2
  -3 -11   0 15.3353 1.65168   3
   3 -11   0 15.4669 2.37676   3
   3 -11   0 17.4002 1.29972   1
  -3  11   0 17.6918 1.15802   4
  -3  11   0 19.0784 1.28581   2
   3  11   0 17.5888 1.12259   2
   3  11   0 17.6438 1.06613   4
   4 -11   0 9.08840 1.15074   1
   4 -11   0 6.81486 1.94494   3
   4  11   0 8.32970 1.00408   2
  -4  11   0 6.97916 0.98046   2
  -4  11   0 7.75098 0.96548   4
   4  11   0 8.21017 0.93267   4
   5 -11   0 46.5742 3.41067   3
   5 -11   0 40.8307 2.08190   1
   5  11   0 39.0814 1.84849   2
  -5  11   0 41.9175 2.01450   2
  -5  11   0 45.3176 2.02931   4
   5  11   0 44.6419 1.83064   4
   6 -11   0 3.73334 1.03055   1
   6 -11   0 4.92350 0.89772   4
   6 -11   0 4.49726 1.85157   3
   6  11   0 4.70297 0.83299   4
   6  11   0 1.91646 0.71927   2
  -6  11   0 3.98870 0.91315   4
  -6  11   0 5.90934 1.07420   2
   7 -11   0 17.9124 2.78349   3
   7 -11   0 18.6325 1.42916   4
   7 -11   0 18.3056 1.89286   1
   7  11   0 18.2523 1.46219   2
  -7  11   0 18.0860 1.51204   4
  -7  11   0 17.3812 1.74308   2
   7  11   0 16.9095 1.35187   4
   8 -11   0 35.9886 1.98807   4
  -8 -11   0 35.9538 2.24164   2
   8 -11   0 38.6148 3.51816   3
   8 -11   0 35.1860 2.42930   1
  -8  11   0 37.3423 2.17929   4
   8  11   0 35.4402 1.95825   4
  -8  11   0 34.2175 2.17993   2
   8  11   0 35.4694 2.04746   2
   9 -11   0 6.49351 2.35707   3
  -9 -11   0 4.48491 1.14084   2
   9 -11   0 6.87793 1.56808   1
   9 -11   0 5.75224 1.08368   4
   9  11   0 4.75870 1.11640   2
  -9  11   0 4.39432 1.07119   4
  -9  11   0 5.03718 1.10729   2
   9  11   0 3.52546 1.00117   4
  10 -11   0 2.69622 2.13194   3
 -10 -11   0 2.36874 1.15824   2
  10 -11   0 -0.6295 1.23509   1
  10 -11   0 0.56452 0.77684   4
 -10  11   0 -0.5182 0.81360   2
  10  11   0 0.05330 0.80847   4
  10  11   0 1.84072 0.90049   2
 -11 -11   0 0.43378 1.11099   2
  11  11   0 0.37410 0.91423   2
  11  11   0 1.45025 1.01137   4
   0 -12   0 19.7044 1.03987   1
   0 -12   0 21.7010 2.56551   3
   0  12   0 19.0304 1.22859   2
   0  12   0 21.2769 1.24959   4
  -1 -12   0 231.068 6.59260   3
   1 -12   0 221.480 6.80757   3
   1 -12   0 229.234 4.92846   1
   1  12   0 235.402 5.16580   2
  -1  12   0 239.092 5.22528   2
  -1  12   0 234.260 5.14724   4
   1  12   0 232.980 5.08138   4
  -2 -12   0 179.617 5.41701   3
   2 -12   0 174.595 6.02552   3
   2 -12   0 175.786 4.25941   1
   2  12   0 185.289 4.34106   2
  -2  12   0 180.037 4.37761   2
  -2  12   0 186.494 4.36800   4
   2  12   0 182.366 4.24459   4
   3 -12   0 60.5415 3.70133   3
   3 -12   0 59.5974 2.26903   1
  -3 -12   0 62.1132 2.86970   3
   3  12   0 63.2467 2.24194   2
   3  12   0 63.3136 2.15132   4
  -3  12   0 67.0770 2.30408   4
  -3  12   0 65.3020 2.38284   2
   4 -12   0 0.54564 0.67249   1
   4 -12   0 0.17650 1.46279   3
  -4  12   0 -0.0708 0.54150   4
  -4  12   0 0.19530 0.60664   2
   4  12   0 0.13106 0.50956   2
   4  12   0 0.35967 0.44184   4
   5 -12   0 18.3007 1.57573   1
   5 -12   0 17.0747 2.69063   3
   5  12   0 19.7543 1.33675   4
  -5  12   0 16.8326 1.32417   4
   5  12   0 16.9562 1.31116   2
  -5  12   0 18.6564 1.50071   2
   6 -12   0 2.43870 1.88060   3
   6 -12   0 4.48681 1.13336   1
   6 -12   0 3.08408 0.78469   4
  -6  12   0 3.69821 0.97550   2
  -6  12   0 2.17748 0.74842   4
   6  12   0 2.74596 0.77001   4
   6  12   0 1.80159 0.75796   2
   7 -12   0 0.73048 0.96875   1
   7 -12   0 0.52895 1.65947   3
   7 -12   0 0.51740 0.62540   4
   7  12   0 0.57052 0.71892   2
  -7  12   0 1.27457 0.76907   4
   7  12   0 0.24258 0.65386   4
  -7  12   0 0.10044 0.61564   2
   8 -12   0 0.03247 1.05852   1
   8 -12   0 -1.5552 1.68307   3
   8 -12   0 -0.0160 0.59096   4
   8  12   0 0.17003 0.68403   2
   8  12   0 -0.6080 0.58932   4
  -8  12   0 0.81329 0.84585   2
  -8  12   0 -0.4831 0.67259   4
   9 -12   0 3.87149 1.08658   4
   9 -12   0 2.91832 1.40190   1
   9 -12   0 5.51542 2.22345   3
  -9  12   0 2.03048 0.88873   4
  -9  12   0 2.16707 1.06229   2
   9  12   0 1.34507 0.88704   4
   9  12   0 1.10485 0.79619   2
  10 -12   0 1.42990 2.04896   3
  10 -12   0 1.12084 0.83736   4
  10 -12   0 0.62783 1.34074   1
  10  12   0 -0.4886 0.78536   4
  10  12   0 0.28629 0.70975   2
 -10  12   0 2.18519 1.11594   2
 -10  12   0 -0.4425 0.91099   4
   0 -13   0 1.42592 1.50985   3
   0  13   0 1.13115 0.60998   4
   0  13   0 0.73353 0.61190   2
   1 -13   0 61.0465 3.76174   3
   1 -13   0 66.7187 2.21232   1
  -1 -13   0 73.2451 3.60910   3
  -1  13   0 70.0304 2.44006   2
   1  13   0 73.5160 2.43108   2
  -1  13   0 71.8404 2.42460   4
   1  13   0 70.2258 2.34399   4
   2 -13   0 67.5008 3.89103   3
   2 -13   0 66.6852 2.33345   1
  -2 -13   0 63.1521 3.31992   3
  -2  13   0 65.9211 2.40867   2
  -2  13   0 67.4237 2.38434   4
   2  13   0 65.0493 2.24096   4
   2  13   0 65.5118 2.37364   2
   3 -13   0 1.62765 0.77988   1
   3 -13   0 0.22506 1.53531   3
   3  13   0 1.73114 0.65307   2
   3  13   0 0.79907 0.48991   4
  -3  13   0 1.11401 0.68803   4
  -3  13   0 0.31959 0.67201   2
   4 -13   0 0.05342 0.76001   1
   4 -13   0 -1.1366 1.45374   3
  -4  13   0 -0.1443 0.64521   2
  -4  13   0 -0.1518 0.58920   4
   4  13   0 0.05215 0.52617   4
   4  13   0 -0.3934 0.49924   2
   5 -13   0 27.9344 3.14106   3
   5 -13   0 22.9998 1.79111   1
  -5  13   0 22.2985 1.56322   4
   5  13   0 24.7517 1.54063   4
   5  13   0 24.1197 1.57418   2
  -5  13   0 25.0123 1.71890   2
   6 -13   0 -1.1923 1.69514   3
   6 -13   0 1.57323 0.79108   4
   6 -13   0 2.74431 1.07639   1
   6  13   0 2.57713 0.74571   4
  -6  13   0 2.81773 0.85156   4
  -6  13   0 1.86745 0.85239   2
   6  13   0 2.45739 0.82767   2
   7 -13   0 -0.1480 0.95184   1
   7 -13   0 1.13474 1.87154   3
   7 -13   0 -0.0568 0.59896   4
  -7  13   0 0.27597 0.75848   2
  -7  13   0 0.19680 0.72001   4
   7  13   0 0.33146 0.73513   4
   7  13   0 0.95218 0.75998   2
   8 -13   0 6.41534 2.39900   3
   8 -13   0 4.90625 1.48308   1
   8 -13   0 4.67495 1.03282   4
  -8  13   0 3.09836 1.05619   4
   8  13   0 4.58539 1.03778   4
  -8  13   0 4.26123 1.19467   2
   8  13   0 3.99813 1.04495   2
   9 -13   0 13.9738 2.10435   1
   9 -13   0 15.6817 1.69457   4
   9 -13   0 18.4507 3.21261   3
  -9  13   0 19.5297 2.12558   2
  -9  13   0 16.6542 1.89332   4
   9  13   0 13.2870 1.63862   2
   9  13   0 15.8541 1.73272   4
  10 -13   0 1.06661 0.92043   4
  10 -13   0 5.45500 2.47886   3
  10  13   0 1.68644 0.91633   2
   0 -14   0 94.2809 4.43186   3
   0  14   0 100.555 3.06562   2
   0  14   0 98.0276 3.00228   4
  -1 -14   0 72.8782 3.74654   3
   1 -14   0 65.2540 3.90432   3
   1  14   0 66.1098 2.42598   2
  -1  14   0 65.8665 2.48743   2
   1  14   0 70.1128 2.43244   4
  -1  14   0 69.0066 2.43710   4
   2 -14   0 4.55364 1.96885   3
  -2 -14   0 6.09071 1.59257   3
   2 -14   0 4.07177 0.88051   1
  -2  14   0 5.56824 0.96261   4
   2  14   0 5.35961 0.89640   2
  -2  14   0 4.90548 0.95612   2
   2  14   0 5.64965 0.90642   4
   3 -14   0 9.20901 2.31831   3
   3 -14   0 8.89671 1.20520   1
  -3  14   0 8.39100 1.07809   4
  -3  14   0 8.38827 1.19597   2
   3  14   0 6.54715 0.93646   4
   3  14   0 10.2835 1.22040   2
   4 -14   0 8.79717 2.34436   3
   4 -14   0 8.97726 1.26482   1
  -4  14   0 8.61459 1.29662   2
   4  14   0 9.12470 1.16379   4
  -4  14   0 10.5096 1.25155   4
   4  14   0 10.5179 1.22724   2
   5 -14   0 0.79282 1.78713   3
   5 -14   0 0.05437 0.85254   1
   5  14   0 -0.2015 0.59190   2
  -5  14   0 -0.7253 0.65328   2
   5  14   0 0.63736 0.60397   4
  -5  14   0 0.06772 0.62851   4
   6 -14   0 -0.5020 0.63086   4
   6 -14   0 -1.0624 1.70917   3
   6 -14   0 1.04198 1.03342   1
  -6  14   0 -1.1567 0.64170   2
   6  14   0 -0.2566 0.62315   2
  -6  14   0 0.55481 0.80645   4
   7 -14   0 0.20457 1.89265   3
   7 -14   0 2.82463 1.26219   1
   7 -14   0 1.71939 0.84526   4
  -7  14   0 1.06443 0.93476   2
  -7  14   0 3.65917 1.07995   4
   7  14   0 0.93042 0.75345   2
   8 -14   0 2.31158 1.28964   1
   8 -14   0 3.28833 2.18145   3
   8 -14   0 0.20876 0.77186   4
   8  14   0 3.46300 1.02949   2
  -8  14   0 3.33480 1.17319   2
  -8  14   0 1.04721 1.06579   4
   9 -14   0 7.61923 2.65672   3
   9 -14   0 0.58435 1.39286   1
   9 -14   0 1.28123 0.84595   4
   9  14   0 0.94134 0.86553   2
  -9  14   0 1.64612 1.03628   2
  -9  14   0 2.00716 1.01333   4
   0 -15   0 2.00691 1.80597   3
   0  15   0 0.44426 0.65819   2
  -1 -15   0 22.0379 2.79701   3
   1 -15   0 18.2198 2.78875   3
  -1  15   0 16.8216 1.42641   2
   1  15   0 17.9273 1.42127   2
   2 -15   0 24.4647 3.14827   3
  -2 -15   0 25.6588 2.66571   3
   2  15   0 25.3213 1.59006   2
  -2  15   0 28.9549 1.84961   2
   3 -15   0 13.0056 1.57399   1
   3 -15   0 15.5942 2.76529   3
   3  15   0 11.4160 1.30781   2
  -3  15   0 12.9399 1.52619   2
   4 -15   0 1.84458 0.94156   1
   4 -15   0 2.56275 1.97954   3
  -4  15   0 -0.1775 0.69520   2
   4  15   0 -0.0678 0.67796   2
   5 -15   0 13.5522 1.71721   1
   5 -15   0 10.9487 2.63898   3
   5  15   0 8.37285 1.20390   2
  -5  15   0 8.81459 1.35302   2
   6 -15   0 15.1177 3.09230   3
   6 -15   0 14.6671 1.82485   1
   6  15   0 15.4878 1.65679   2
  -6  15   0 16.8774 1.82160   2
   7 -15   0 2.93848 2.26927   3
   7 -15   0 4.62890 1.41797   1
   7  15   0 4.81171 1.03520   2
  -7  15   0 5.79642 1.29889   2
   8 -15   0 6.33790 2.63347   3
   8 -15   0 4.78448 1.61818   1
   8  15   0 2.97448 1.01806   2
  -8  15   0 4.51371 1.21470   2
   0 -16   0 9.18951 2.45646   3
   0  16   0 6.65993 1.13361   2
   1 -16   0 30.3778 3.31265   3
  -1 -16   0 35.1076 3.32689   3
  -1  16   0 27.6906 1.81997   2
   1  16   0 29.3092 1.80014   2
   2 -16   0 109.893 5.64597   3
  -2  16   0 103.910 3.57930   2
   2  16   0 104.816 3.44539   2
   3 -16   0 44.1967 3.93868   3
  -3  16   0 36.5774 2.16989   2
   3  16   0 36.0186 1.99924   2
   4 -16   0 -1.2439 2.12041   3
   4  16   0 -0.3743 0.60576   2
  -4  16   0 -0.1563 0.79181   2
   5 -16   0 0.69452 1.00762   1
   5 -16   0 1.36417 2.17735   3
   5  16   0 0.57369 0.84312   2
  -5  16   0 1.82027 0.94108   2
   6 -16   0 0.50718 1.04394   1
   6 -16   0 2.94189 2.28957   3
  -6  16   0 0.26068 0.80507   2
   6  16   0 1.03131 0.76973   2
   7 -16   0 8.79870 1.73649   1
   7 -16   0 7.45700 3.01547   3
  -7  16   0 12.5119 1.73759   2
   7  16   0 9.25789 1.39565   2
   0 -17   0 3.83889 1.89711   3
   0  17   0 0.06614 0.87591   2
   1 -17   0 38.3160 3.70292   3
  -1 -17   0 43.4675 3.93592   3
  -1  17   0 38.8673 2.20584   2
   1  17   0 40.2339 2.14998   2
   2 -17   0 64.4868 4.62868   3
  -2  17   0 62.4168 2.78637   2
   2  17   0 63.6101 2.67792   2
   3 -17   0 3.32379 2.26668   3
   3  17   0 -0.1618 0.67364   2
  -3  17   0 -1.0155 0.74020   2
   4 -17   0 2.19807 2.16409   3
  -4  17   0 2.82863 1.14456   2
   4  17   0 3.96263 1.02098   2
   5 -17   0 7.92017 2.66722   3
   5  17   0 5.74841 1.17429   2
  -5  17   0 3.95889 1.17226   2
   6 -17   0 5.04116 1.47785   1
   6 -17   0 6.93997 2.58682   3
  -6  17   0 5.39931 1.30820   2
   6  17   0 5.00166 1.12353   2
  -7  17   0 10.7946 1.69370   2
   7  17   0 12.7380 1.59620   2
   0 -18   0 9.90673 2.89103   3
   1 -18   0 21.9013 3.25429   3
  -1 -18   0 19.5300 4.84687   3
   1  18   0 19.1951 1.84103   2
  -1  18   0 16.6927 1.81507   2
   2 -18   0 13.8125 3.00242   3
   2  18   0 9.97740 1.44575   2
  -2  18   0 13.5229 1.66838   2
   3 -18   0 12.6947 2.97411   3
   3  18   0 12.1139 1.52121   2
  -3  18   0 9.20732 1.44740   2
   4 -18   0 4.13692 2.38340   3
  -4  18   0 1.72612 1.00868   2
   4  18   0 0.30241 0.85366   2
   5 -18   0 3.44266 2.45343   3
  -5  18   0 1.91260 1.04835   2
   5  18   0 -0.0360 0.79953   2
   0 -19   0 5.22073 2.68871   3
   0  19   0 -1.1522 0.72067   2
   1 -19   0 7.49048 3.27474   3
  -1  19   0 4.08583 1.11896   2
   1  19   0 3.94891 1.22223   2
   2 -19   0 2.55486 2.20828   3
  -2  19   0 1.55756 1.02846   2
   2  19   0 0.94095 0.87833   2
   3 -19   0 19.2147 3.62362   3
   3  19   0 16.1828 1.81100   2
  -3  19   0 13.3714 1.70454   2
  -4  19   0 2.58360 1.09568   2
   0  20   0 1.59508 1.04286   2
  13   0  -1 0.45601 0.90192   1
 -13   0   1 -0.8556 0.97214   2
  12   0  -1 1.32877 1.05454   1
  12   0  -1 -0.1110 0.77662   4
 -12   0   1 -0.5143 0.57594   2
  11   0  -1 2.32355 0.92904   1
  11   0  -1 0.62246 0.81136   4
 -11   0   1 0.34892 0.82258   2
  10   0  -1 0.64033 0.74495   4
 -10   0   1 1.20094 0.79437   2
  10   0  -1 0.19482 0.83534   1
   9   0  -1 -0.1978 0.70762   1
   9   0  -1 1.43168 0.72709   4
  -9   0   1 1.76889 0.82536   2
  -8   0   1 0.39545 0.59831   2
   8   0  -1 -0.2501 0.58633   1
   8   0  -1 0.50465 0.56507   4
   7   0  -1 0.19213 0.52461   1
   7   0  -1 -0.2164 0.39366   4
   7   0  -1 0.51288 0.46334   3
  -7   0   1 -0.8978 0.42605   2
   6   0  -1 0.95787 0.41750   4
  -6   0   1 -0.2387 0.37031   2
   6   0  -1 -0.1755 0.40662   1
   6   0  -1 0.29603 0.38807   3
   5   0  -1 0.43180 0.38187   3
  -5   0   1 -0.0477 0.29956   2
   5   0  -1 0.34069 0.24921   4
   5   0  -1 0.26538 0.34926   1
   4   0  -1 0.34815 0.32596   1
  -4   0   1 -0.0588 0.26179   2
   4   0  -1 -0.5192 0.27748   3
   4   0  -1 -0.0972 0.22343   4
   3   0  -1 -0.4812 0.26802   3
  -3   0   1 -0.2467 0.20908   2
   3   0  -1 0.36859 0.27375   1
   3   0  -1 0.13530 0.21133   4
  -2   0   1 0.27955 0.18074   2
   2   0  -1 0.30680 0.18034   4
   2   0  -1 -0.2449 0.18938   3
   2   0  -1 0.08358 0.20587   1
   1   0  -1 0.18676 0.07564   4
  -1   0   1 0.22638 0.08988   2
   1   0  -1 0.17684 0.09408   1
   1   0  -1 0.34710 0.13027   3
   0   0  -1 0.08205 0.04447   4
   0   0  -1 -0.0271 0.04667   1
   0   0   1 0.01595 0.03806   2
   0   0   1 0.10144 0.05106   4
   0   0  -1 0.01026 0.03469   2
   0   0  -1 -0.0285 0.07312   3
  -1   0  -1 0.25005 0.13995   3
   1   0   1 0.07146 0.10388   1
  -1   0  -1 0.02456 0.12332   2
   1   0   1 0.12507 0.11597   4
   1   0   1 0.03475 0.12108   3
  -1   0  -1 0.10909 0.12190   4
  -1   0  -1 0.12452 0.10597   1
   2   0   1 0.11006 0.17021   4
  -2   0  -1 0.21959 0.17094   2
   2   0   1 0.50001 0.19651   1
  -2   0  -1 0.27847 0.19819   4
   2   0   1 0.60243 0.22777   3
   3   0   1 0.15654 0.23552   1
   3   0   1 0.06598 0.28534   3
   3   0   1 0.10395 0.16898   4
  -3   0  -1 0.09256 0.18870   4
  -3   0  -1 0.42197 0.28172   2
   4   0   1 0.15107 0.39285   3
  -4   0  -1 0.11694 0.23165   4
   4   0   1 0.18954 0.29121   1
   4   0   1 -0.0363 0.18855   4
  -4   0  -1 0.12796 0.31627   2
   5   0   1 -0.3334 0.28085   4
   5   0   1 -0.3545 0.32818   1
   5   0   1 -0.6765 0.51822   3
  -5   0  -1 -0.2105 0.31042   2
   6   0   1 -0.1433 0.34448   4
   6   0   1 0.19168 0.62085   3
  -6   0  -1 -0.3647 0.33559   2
   6   0   1 0.66593 0.44167   1
   7   0   1 0.26213 0.69332   3
   7   0   1 -0.0275 0.49951   1
  -7   0  -1 -0.5466 0.42745   2
   7   0   1 -0.6165 0.32865   4
  -8   0  -1 -0.7354 0.50597   2
   8   0   1 -0.6347 0.51733   1
   8   0   1 0.17250 0.39489   4
   9   0   1 0.75071 0.69476   4
  -9   0  -1 0.24939 0.69223   2
   9   0   1 0.39139 0.74301   1
  10   0   1 -0.5084 0.72644   1
 -10   0  -1 -0.5413 0.64762   2
  10   0   1 -0.1055 0.66464   4
  11   0   1 1.14240 1.05148   1
 -11   0  -1 -0.2094 0.83982   2
  11   0   1 -0.8646 0.68019   4
 -12   0  -1 0.71565 1.02954   2
  12   0   1 -0.0197 1.04473   1
  12   0   1 -0.5703 0.79362   4
 -13  -1   1 1.31740 1.14700   2
  13  -1  -1 3.02183 1.21223   1
 -13   1   1 0.72736 1.05206   2
 -12  -1   1 2.13242 1.09592   2
  12  -1  -1 1.42589 1.02003   1
  12  -1  -1 0.45956 0.90719   4
  12   1  -1 1.01986 0.93642   4
  12   1  -1 2.65196 1.00831   1
 -12   1   1 2.16300 1.06041   2
  11  -1  -1 23.0577 1.93448   1
  11  -1  -1 25.9896 1.90392   4
 -11  -1   1 25.2459 2.01733   2
 -11   1   1 22.4444 1.91766   2
  11   1  -1 26.0942 1.88154   4
  11   1  -1 26.8008 1.96695   1
  10  -1  -1 44.4315 2.24864   4
 -10  -1   1 41.5665 2.32194   2
  10  -1  -1 41.6468 2.31860   1
  10   1  -1 48.1035 2.31714   4
 -10   1   1 48.7337 2.45261   2
  10   1  -1 47.2934 2.33810   1
   9  -1  -1 57.0460 2.48975   1
  -9  -1   1 57.6766 2.53714   2
   9  -1  -1 57.1420 2.39623   4
   9   1  -1 53.7019 2.31114   4
  -9   1   1 58.7182 2.53924   2
   9   1  -1 54.3082 2.33500   1
   8  -1  -1 53.0676 2.23938   1
   8  -1  -1 53.9608 2.13437   4
  -8  -1   1 53.9833 2.27956   2
  -8   1   1 51.8322 2.24006   2
   8   1  -1 48.5601 2.04269   4
   8   1  -1 53.6165 2.19780   1
   7  -1  -1 191.623 4.57265   1
  -7  -1   1 190.510 4.61365   2
   7  -1  -1 184.755 4.41422   4
   7  -1  -1 194.523 4.59558   3
  -7   1   1 196.953 4.64569   2
   7   1  -1 186.372 4.41109   1
   7   1  -1 188.911 4.44412   4
   6  -1  -1 28.9469 1.44610   3
   6  -1  -1 27.6357 1.27929   4
  -6  -1   1 24.8260 1.28847   2
   6  -1  -1 27.4162 1.35641   1
   6   1  -1 26.2663 1.24923   1
   6   1  -1 27.3101 1.23232   4
   6   1  -1 27.1930 0.99468   3
  -6   1   1 25.5571 1.30054   2
   5  -1  -1 60.6887 1.87323   1
   5  -1  -1 61.8982 2.01807   3
   5  -1  -1 62.6436 1.84809   4
  -5  -1   1 62.2549 1.90588   2
   5   1  -1 63.0350 1.56075   3
   5   1  -1 62.6910 1.85745   4
   5   1  -1 62.3890 1.84419   1
  -5   1   1 60.0020 1.88991   2
  -4  -1   1 31.1658 1.14883   2
   4  -1  -1 31.3599 1.11192   4
   4  -1  -1 31.5101 1.19140   1
   4  -1  -1 31.9394 1.33234   3
   4   1  -1 32.1428 0.92540   3
   4   1  -1 30.3022 1.09807   1
   4   1  -1 32.5550 1.14169   4
  -4   1   1 29.4255 1.10221   2
   3  -1  -1 168.674 3.26913   4
  -3  -1   1 164.974 3.29693   2
   3  -1  -1 168.614 3.35414   1
   3  -1  -1 164.998 3.55232   3
   3   1  -1 163.682 3.24857   1
   3   1  -1 164.894 3.03998   3
   3   1  -1 163.745 3.26937   4
  -3   1   1 162.607 3.29913   2
   2  -1  -1 2524.58 43.8635   3
  -2  -1   1 2448.51 41.9814   2
   2  -1  -1 2512.41 42.4679   1
   2  -1  -1 2414.00 41.9695   4
   2   1  -1 2432.86 41.5838   3
   2   1  -1 2423.07 42.1953   1
   2   1  -1 2549.82 41.5310   4
  -2   1   1 2451.81 42.0190   2
   1  -1  -1 310.052 5.23151   4
   1  -1  -1 317.564 5.58301   3
   1  -1  -1 317.194 5.35279   1
  -1  -1   1 319.686 5.24741   2
   1   1  -1 304.083 5.28251   1
   1   1  -1 307.937 5.30284   4
  -1   1   1 309.459 5.25049   4
   1   1  -1 316.388 5.34087   3
  -1   1   1 306.304 5.28761   2
   0  -1  -1 909.062 16.0394   3
   0  -1   1 880.690 15.4182   3
   0  -1  -1 903.723 15.1028   1
   0   1  -1 906.059 15.2911   1
   0   1  -1 897.741 15.3094   4
   0   1  -1 921.989 15.1292   2
   0   1   1 910.647 15.5146   2
   0   1  -1 904.476 15.1810   3
  -1  -1  -1 38.6324 0.94269   2
  -1  -1  -1 36.8704 0.87454   3
   1  -1   1 36.0095 1.00949   3
  -1  -1  -1 38.2067 0.75875   1
   1  -1   1 36.5507 0.87769   1
  -1   1  -1 36.9860 0.91667   4
   1   1   1 37.4339 0.74667   1
  -1   1  -1 38.3603 0.90583   1
  -1   1  -1 36.7150 0.86407   2
  -1   1  -1 35.9242 1.02624   3
   1   1   1 37.1326 0.82306   4
   2  -1   1 249.569 4.61861   4
   2  -1   1 260.329 4.83584   3
   2  -1   1 255.209 4.61473   1
  -2  -1  -1 256.993 4.46244   3
  -2  -1  -1 255.560 4.71190   2
   2   1   1 257.526 4.44943   3
  -2   1  -1 256.753 4.63326   1
  -2   1  -1 256.130 4.67990   4
   2   1   1 250.650 4.57249   4
   2   1   1 252.361 4.46598   1
   3  -1   1 66.6490 1.68425   4
  -3  -1  -1 68.0042 1.77751   2
   3  -1   1 64.8082 1.82898   3
   3  -1   1 68.5216 1.68876   1
   3   1   1 68.0151 1.50201   3
   3   1   1 66.3591 1.64869   4
  -3   1  -1 66.4723 1.73832   4
   3   1   1 65.7199 1.57258   1
  -3   1  -1 66.3874 1.73637   2
  -4  -1  -1 35.7016 1.32573   2
   4  -1   1 35.0590 1.42988   3
   4  -1   1 32.4808 1.22038   1
   4  -1   1 33.8583 1.21822   4
  -4   1  -1 33.4310 1.25850   2
   4   1   1 35.5785 1.15931   1
   4   1   1 36.6026 1.12884   3
  -4   1  -1 34.0449 1.27088   4
   4   1   1 36.2059 1.21857   4
   5  -1   1 17.4106 0.94245   4
   5  -1   1 17.4000 0.98394   1
   5  -1   1 17.7213 1.26601   3
  -5  -1  -1 16.2272 1.00894   2
   5   1   1 17.3375 0.91059   1
  -5   1  -1 17.0208 1.00434   2
   5   1   1 17.8775 0.95128   3
  -5   1  -1 17.7350 1.00847   4
   5   1   1 17.0709 0.90285   4
   6  -1   1 1.12821 0.79500   3
  -6  -1  -1 0.48356 0.44735   2
   6  -1   1 0.81963 0.36862   4
   6  -1   1 0.97274 0.52081   1
  -6   1  -1 -0.2488 0.35082   2
   6   1   1 0.09737 0.34875   4
   6   1   1 0.25483 0.52200   3
   6   1   1 0.70767 0.50255   1
   7  -1   1 16.0269 1.12863   4
   7  -1   1 16.1600 1.24165   1
   7  -1   1 13.2829 1.38338   3
  -7  -1  -1 15.3556 1.21788   2
   7   1   1 14.8168 1.10061   4
   7   1   1 19.1524 1.27130   1
  -7   1  -1 15.7325 1.14062   2
   8  -1   1 -0.6758 0.59906   1
  -8  -1  -1 0.28433 0.60567   2
   8  -1   1 -0.7938 0.42237   4
   8   1   1 0.60080 0.57167   4
  -8   1  -1 0.31598 0.61341   2
   8   1   1 0.26555 0.58997   1
  -9  -1  -1 46.2569 2.36625   2
   9  -1   1 48.6385 2.23168   4
   9  -1   1 48.2808 2.37670   1
  -9   1  -1 41.6823 2.16778   2
   9   1   1 43.8233 2.10300   1
   9   1   1 48.0502 2.20759   4
 -10  -1  -1 10.1179 1.52132   2
  10  -1   1 11.3170 1.49801   1
  10  -1   1 11.8615 1.43011   4
 -10   1  -1 9.96899 1.44912   2
  10   1   1 9.77730 1.33476   4
  10   1   1 12.0142 1.43525   1
 -11  -1  -1 -0.6579 0.81186   2
  11  -1   1 0.34475 0.92482   1
  11  -1   1 -1.1915 0.63110   4
  11   1   1 0.66637 0.84378   1
  11   1   1 0.35492 0.76789   4
 -11   1  -1 0.17300 0.84851   2
  12  -1   1 6.42387 1.54177   1
 -12  -1  -1 7.24352 1.53630   2
  12  -1   1 5.51156 1.29332   4
  12   1   1 5.11343 1.26908   4
 -12   1  -1 5.72946 1.40177   2
  13  -1   1 0.06719 1.16470   1
 -13  -2   1 4.26169 1.39504   2
  13  -2  -1 5.01530 1.39951   1
 -13   2   1 4.44795 1.38746   2
  12  -2  -1 3.03291 1.09419   4
  12  -2  -1 4.59821 1.29938   1
 -12  -2   1 4.16454 1.19277   2
  12   2  -1 4.26848 1.16447   4
 -12   2   1 3.58604 1.20587   2
  11  -2  -1 10.0540 1.42601   4
 -11  -2   1 6.36043 1.29303   2
  11  -2  -1 9.00721 1.51484   1
  11   2  -1 9.25413 1.36210   1
  11   2  -1 9.07788 1.33536   4
 -11   2   1 9.23075 1.50830   2
 -10  -2   1 22.9384 1.81111   2
  10  -2  -1 25.0649 1.95200   1
  10  -2  -1 25.7276 1.76642   4
  10   2  -1 27.3877 1.78514   4
  10   2  -1 26.1111 1.75396   1
 -10   2   1 21.9596 1.65384   2
   9  -2  -1 5.60323 1.11181   1
  -9  -2   1 4.84480 1.06243   2
   9  -2  -1 5.41836 0.95360   4
   9   2  -1 4.11788 0.84402   1
  -9   2   1 2.87214 0.93254   2
   9   2  -1 2.69303 0.71634   4
   8  -2  -1 17.1787 1.56804   3
   8  -2  -1 17.5906 1.48064   1
   8  -2  -1 15.7819 1.15031   4
  -8  -2   1 16.9958 1.37690   2
  -8   2   1 15.7530 1.35197   2
   8   2  -1 18.5225 1.35473   1
   8   2  -1 16.1215 1.25202   4
   7  -2  -1 1.30229 0.64896   1
   7  -2  -1 0.50201 0.74122   3
  -7  -2   1 0.05685 0.38741   2
   7  -2  -1 0.44470 0.44604   4
   7   2  -1 0.98723 0.49881   4
   7   2  -1 0.69415 0.52313   1
  -7   2   1 0.51699 0.54862   2
  -6  -2   1 4.79554 0.73899   2
   6  -2  -1 5.19796 0.68921   4
   6  -2  -1 4.06513 0.73407   1
   6  -2  -1 5.13107 0.94634   3
  -6   2   1 3.25081 0.62955   2
   6   2  -1 3.95322 0.60404   1
   6   2  -1 5.11168 0.32129   3
   6   2  -1 4.99252 0.64970   4
   5  -2  -1 1.28726 0.47699   1
   5  -2  -1 0.64650 0.63320   3
   5  -2  -1 1.37736 0.40487   4
  -5  -2   1 0.57751 0.29869   2
   5   2  -1 0.95345 0.17137   3
  -5   2   1 1.07383 0.39419   2
   5   2  -1 -0.0233 0.30158   1
   5   2  -1 1.24725 0.40253   4
  -4  -2   1 6.43923 0.62977   2
   4  -2  -1 6.68496 0.89777   3
   4  -2  -1 6.12770 0.63612   1
   4  -2  -1 6.10187 0.48120   4
  -4   2   1 6.75988 0.58958   2
  -4   2   1 7.03248 0.53928   4
   4   2  -1 7.42613 0.52920   1
   4   2  -1 6.45541 0.27929   3
   4   2  -1 6.88911 0.56710   4
   3  -2  -1 288.772 5.42699   1
   3  -2  -1 284.299 5.81052   3
  -3  -2   1 291.421 5.36871   2
   3  -2  -1 287.141 5.27972   4
  -3   2   1 285.423 5.33733   4
   3   2  -1 291.192 5.21884   1
  -3   2   1 288.814 5.36667   2
   3   2  -1 287.263 4.86304   3
   3   2  -1 293.580 5.33538   4
   2  -2  -1 890.718 15.3305   3
   2  -2  -1 900.616 14.8846   1
  -2  -2   1 838.087 14.7612   2
  -2  -2   1 894.048 15.1217   3
   2  -2  -1 892.178 14.7262   4
  -2   2   1 887.985 14.8086   2
   2   2  -1 887.849 14.7969   4
  -2   2   1 884.571 14.7674   4
   2   2  -1 878.969 14.9316   1
   2   2  -1 885.455 15.2391   3
  -1  -2   1 13.8768 0.45044   2
   1  -2  -1 15.5007 0.77112   3
  -1  -2   1 14.8841 0.52463   3
   1  -2  -1 14.2614 0.50999   1
   1   2  -1 14.3224 0.53362   3
  -1   2   1 13.6540 0.42023   4
   1   2  -1 13.8824 0.45343   1
   1   2  -1 14.2665 0.43187   2
   1   2  -1 14.1255 0.49404   4
  -1   2   1 13.3430 0.46786   2
   0  -2  -1 174.691 2.94820   4
   0  -2  -1 174.511 2.99047   1
   0  -2   1 177.710 3.37575   3
   0  -2  -1 177.858 3.41125   3
   0   2   1 170.988 3.12986   2
   0   2  -1 176.811 3.02311   2
   0   2  -1 176.969 3.14639   1
   0   2  -1 176.436 3.16994   4
   0   2   1 174.769 2.95433   4
   1  -2   1 2931.51 50.3500   1
  -1  -2  -1 2962.59 50.6277   3
  -1  -2  -1 2925.43 50.3577   2
   1  -2   1 3014.00 52.4542   3
  -1   2  -1 3045.04 50.0659   2
  -1   2  -1 2939.10 50.3694   4
  -1   2  -1 2993.46 50.4668   1
   1   2   1 2893.03 49.3589   4
   1   2   1 2992.56 50.2411   2
   2  -2   1 170.962 3.65450   3
   2  -2   1 172.120 3.30413   1
  -2  -2  -1 167.435 3.05830   3
  -2  -2  -1 167.007 3.37685   2
   2   2   1 167.801 3.01775   1
  -2   2  -1 173.963 3.32707   1
  -2   2  -1 169.145 3.33589   4
   2   2   1 169.050 3.19839   4
  -2   2  -1 170.513 3.28885   2
   3  -2   1 168.848 3.48279   1
   3  -2   1 167.269 3.47159   4
   3  -2   1 167.501 3.83710   3
  -3  -2  -1 173.235 3.60738   2
  -3  -2  -1 172.787 3.05295   3
   3   2   1 170.195 3.41721   4
  -3   2  -1 174.107 3.56510   4
  -3   2  -1 174.400 3.52465   2
   3   2   1 168.608 3.03716   3
   3   2   1 178.207 3.26645   1
   4  -2   1 58.5074 2.08106   3
   4  -2   1 58.3481 1.68301   4
   4  -2   1 54.5236 1.68010   1
  -4  -2  -1 57.5021 1.80239   2
   4   2   1 60.0099 1.31354   3
  -4   2  -1 54.3220 1.72226   2
  -4   2  -1 59.3500 1.75663   4
   4   2   1 58.6560 1.66738   4
   4   2   1 58.2165 1.54480   1
   5  -2   1 0.93108 0.42943   1
  -5  -2  -1 0.84298 0.42598   2
   5  -2   1 0.80213 0.63784   3
   5  -2   1 0.42830 0.35043   4
   5   2   1 1.17595 0.38501   1
   5   2   1 0.35145 0.27397   4
   5   2   1 0.69624 0.33752   3
  -5   2  -1 0.67251 0.38774   4
  -5   2  -1 1.23507 0.42945   2
   6  -2   1 1.63914 0.91928   3
   6  -2   1 3.45643 0.69090   1
   6  -2   1 2.60649 0.51254   4
  -6  -2  -1 2.82579 0.58365   2
   6   2   1 1.68914 0.50519   4
   6   2   1 1.61994 0.47052   1
   6   2   1 2.09445 0.40893   3
  -6   2  -1 1.61787 0.55185   2
  -6   2  -1 1.85134 0.48950   4
   7  -2   1 3.26378 0.80336   1
   7  -2   1 4.43337 1.19125   3
   7  -2   1 3.08757 0.65175   4
  -7  -2  -1 2.86794 0.73720   2
   7   2   1 5.45746 0.81530   4
   7   2   1 4.45643 0.77030   1
  -7   2  -1 4.26749 0.83496   2
   8  -2   1 3.11196 0.76613   4
  -8  -2  -1 2.39744 0.83474   2
   8  -2   1 2.16919 0.81733   1
   8  -2   1 2.89436 1.11478   3
  -8   2  -1 0.69166 0.67001   2
   8   2   1 1.29303 0.64892   4
   8   2   1 1.69359 0.70418   1
  -9  -2  -1 13.0350 1.55994   2
   9  -2   1 16.2773 1.61567   1
   9  -2   1 16.2499 1.39755   4
   9   2   1 14.5604 1.45711   4
  -9   2  -1 14.2086 1.58863   2
   9   2   1 14.5799 1.30812   1
  10  -2   1 3.54469 0.85046   4
  10  -2   1 3.02799 1.06716   1
 -10  -2  -1 0.88005 0.86577   2
 -10   2  -1 4.55515 1.12633   2
  10   2   1 3.21361 0.91823   4
  10   2   1 4.18296 0.98115   1
 -11  -2  -1 18.1539 2.02189   2
  11  -2   1 22.9549 1.74965   4
  11  -2   1 24.7153 2.11456   1
  11   2   1 21.5447 1.78717   4
 -11   2  -1 25.1814 2.07836   2
 -12  -2  -1 3.36018 1.26892   2
  12  -2   1 4.04348 1.44452   1
  12  -2   1 5.08024 1.31354   4
 -12   2  -1 1.33682 0.89901   2
  12   2   1 4.40628 1.21389   4
  13  -3  -1 2.57229 1.32469   1
 -13  -3   1 -0.0090 1.10397   2
 -13   3   1 1.09867 1.11284   2
  12  -3  -1 3.02731 1.27467   1
 -12  -3   1 4.05320 1.23119   2
  12  -3  -1 1.26477 1.02243   4
 -12   3   1 2.44605 1.07506   2
  12   3  -1 1.28260 0.92052   4
 -11  -3   1 -0.4702 0.69234   2
  11  -3  -1 -0.9340 0.68604   4
  11  -3  -1 -0.9596 0.88601   1
  11   3  -1 0.52131 0.79288   4
 -11   3   1 -0.1065 0.80059   2
  10  -3  -1 2.29094 0.82741   4
  10  -3  -1 3.31127 1.07290   1
 -10  -3   1 2.96215 0.95687   2
  10   3  -1 1.12163 0.79570   4
 -10   3   1 3.97971 0.96464   2
  10   3  -1 3.99151 0.93397   1
  -9  -3   1 90.2193 3.24272   2
   9  -3  -1 90.3213 3.02282   4
   9  -3  -1 90.2732 3.25809   1
   9   3  -1 88.1069 2.84165   1
  -9   3   1 90.3829 3.23998   2
   9   3  -1 84.2126 2.99065   4
   8  -3  -1 20.0244 1.28149   4
  -8  -3   1 19.6367 1.47168   2
   8  -3  -1 19.6622 1.58271   1
   8  -3  -1 21.1127 1.81912   3
  -8   3   1 18.7374 1.45790   2
   8   3  -1 21.9734 1.40414   4
   8   3  -1 20.3641 1.26733   1
   7  -3  -1 40.6540 1.92130   1
  -7  -3   1 44.2942 1.91261   2
   7  -3  -1 40.7006 2.25662   3
   7  -3  -1 43.1916 1.77295   4
   7   3  -1 44.6008 1.70696   1
   7   3  -1 46.2902 1.81338   4
  -7   3   1 43.3568 1.89299   2
   6  -3  -1 21.0769 1.13079   4
   6  -3  -1 20.9829 1.30237   1
   6  -3  -1 22.0664 1.70249   3
  -6  -3   1 20.3826 1.20208   2
  -6   3   1 21.1144 1.20771   2
   6   3  -1 21.2503 1.09393   4
   6   3  -1 21.4725 1.04442   1
   5  -3  -1 159.963 3.58475   4
   5  -3  -1 158.655 3.76349   1
  -5  -3   1 162.741 3.73463   2
   5  -3  -1 157.604 4.21421   3
  -5   3   1 164.043 3.72691   2
  -5   3   1 163.930 3.70653   4
   5   3  -1 163.834 3.44789   1
   5   3  -1 157.338 3.59842   4
  -4  -3   1 0.39171 0.30220   2
   4  -3  -1 0.30112 0.31317   1
   4  -3  -1 0.74944 0.29986   4
   4  -3  -1 0.97065 0.65505   3
  -4   3   1 0.77822 0.35576   2
  -4   3   1 0.57422 0.31530   4
   4   3  -1 0.26277 0.22147   1
   4   3  -1 0.57369 0.30339   4
   3  -3  -1 33.2338 1.03580   4
   3  -3  -1 32.6529 1.13084   1
  -3  -3   1 31.2255 1.08532   2
  -3  -3   1 29.4330 0.73683   3
   3  -3  -1 33.5273 1.56095   3
  -3   3   1 33.8943 1.10658   2
   3   3  -1 34.0656 1.08404   4
   3   3  -1 33.2431 0.94081   1
  -3   3   1 32.5408 1.07261   4
   2  -3  -1 782.259 13.0780   4
   2  -3  -1 796.569 13.2545   1
  -2  -3   1 789.877 13.1872   2
  -2  -3   1 772.655 13.5103   3
   2  -3  -1 767.138 13.8721   3
   2   3  -1 767.758 13.0956   2
   2   3  -1 778.385 12.9921   1
   2   3  -1 771.568 13.1549   4
  -2   3   1 788.880 13.2125   2
  -2   3   1 778.994 13.1237   4
  -1  -3   1 2227.83 39.1854   3
   1  -3  -1 2244.46 37.9188   3
   1  -3  -1 2263.77 37.9579   1
   1   3  -1 2213.96 37.4961   1
   1   3  -1 2172.96 37.3007   2
  -1   3   1 2148.17 37.3998   4
  -1   3   1 2199.65 37.1750   2
   1   3  -1 2203.56 37.9274   4
   0  -3  -1 123.610 2.83066   3
   0  -3  -1 124.859 2.25302   1
   0  -3   1 128.459 2.79242   3
   0   3  -1 126.132 2.33036   2
   0   3  -1 128.856 2.43333   1
   0   3   1 127.092 2.44674   2
   0   3  -1 125.238 2.46740   4
   0   3   1 127.249 2.26599   4
  -1  -3  -1 165.035 3.31108   2
   1  -3   1 176.286 3.72933   3
   1  -3   1 169.734 3.23318   1
  -1  -3  -1 172.224 3.38891   3
  -1   3  -1 172.389 3.18066   2
  -1   3  -1 173.633 3.27504   1
   1   3   1 168.090 3.06575   4
  -1   3  -1 173.523 3.30768   4
   1   3   1 170.287 3.25703   2
  -2  -3  -1 148.471 2.80915   3
  -2  -3  -1 149.045 3.10315   2
   2  -3   1 145.338 3.47575   3
   2  -3   1 142.284 2.98518   1
  -2   3  -1 148.988 3.05446   4
  -2   3  -1 152.205 2.98857   2
   2   3   1 147.882 2.59030   1
   2   3   1 150.398 3.00892   2
  -2   3  -1 148.799 3.03217   1
   2   3   1 144.321 2.84979   4
  -3  -3  -1 136.817 2.47750   3
   3  -3   1 136.237 3.47628   3
   3  -3   1 135.201 2.98017   1
  -3  -3  -1 131.333 3.04720   2
   3   3   1 132.810 2.60367   1
   3   3   1 138.250 2.86430   4
  -3   3  -1 142.832 2.99947   2
  -3   3  -1 137.630 3.01889   4
   4  -3   1 40.5662 1.36882   4
   4  -3   1 41.5976 1.46681   1
   4  -3   1 40.2600 1.84349   3
  -4  -3  -1 40.0525 1.49748   2
   4   3   1 40.5427 1.33361   4
   4   3   1 40.8978 1.18095   1
  -4   3  -1 40.4352 1.43289   4
  -4   3  -1 39.4310 1.38859   2
   5  -3   1 1.16402 0.86084   3
   5  -3   1 1.02951 0.48329   1
   5  -3   1 0.33117 0.33147   4
  -5  -3  -1 1.39466 0.40956   2
  -5   3  -1 1.46031 0.46877   2
   5   3   1 0.22430 0.30923   4
   5   3   1 0.43793 0.29907   1
  -5   3  -1 0.51118 0.39276   4
  -6  -3  -1 3.54958 0.69268   2
   6  -3   1 3.58580 1.06718   3
   6  -3   1 3.21967 0.69606   1
   6  -3   1 2.61293 0.58114   4
   6   3   1 2.57421 0.56585   4
  -6   3  -1 3.20157 0.67396   2
  -6   3  -1 3.20362 0.62198   4
   6   3   1 2.81932 0.55543   1
   7  -3   1 -0.3409 1.02928   3
  -7  -3  -1 -0.2777 0.48593   2
   7  -3   1 0.21143 0.46226   4
   7  -3   1 1.09229 0.68465   1
   7   3   1 -0.1037 0.46438   1
  -7   3  -1 0.86885 0.57432   2
   7   3   1 0.90503 0.50042   4
  -7   3  -1 0.27108 0.49372   4
   8  -3   1 14.3881 1.47878   1
   8  -3   1 13.2454 1.33845   4
  -8  -3  -1 14.5139 1.52526   2
   8  -3   1 12.5310 1.72426   3
   8   3   1 14.7727 1.18331   1
  -8   3  -1 13.2208 1.38655   2
   8   3   1 13.3916 1.18849   4
   9  -3   1 0.39402 0.61681   4
   9  -3   1 0.26359 0.81816   1
  -9  -3  -1 1.63545 0.82270   2
   9   3   1 0.91573 0.70261   4
  -9   3  -1 1.33600 0.81134   2
   9   3   1 2.19588 0.74422   1
  10  -3   1 47.2342 2.54445   1
 -10  -3  -1 51.7754 2.66381   2
  10  -3   1 51.2336 2.48571   4
  10   3   1 45.1531 2.29665   4
 -10   3  -1 49.3003 2.60011   2
  11  -3   1 1.38731 1.06073   1
  11  -3   1 0.63677 0.83906   4
 -11  -3  -1 0.08147 0.86608   2
  11   3   1 0.87948 0.79475   4
 -11   3  -1 0.84058 0.89033   2
  12  -3   1 8.96948 1.54355   4
  12  -3   1 7.37875 1.61771   1
 -12  -3  -1 7.76765 1.55802   2
 -12   3  -1 6.29852 1.48896   2
  12   3   1 6.48308 1.31824   4
  13  -4  -1 0.56956 1.22184   1
 -13  -4   1 0.66230 1.18208   2
  12  -4  -1 0.04238 0.84370   4
  12  -4  -1 1.76423 1.20639   1
 -12  -4   1 1.83321 1.04333   2
 -12   4   1 -0.3974 0.84549   2
  12   4  -1 0.59182 0.89711   4
 -11  -4   1 2.02172 0.96130   2
  11  -4  -1 0.86577 0.85636   4
  11  -4  -1 1.73253 1.09284   1
  11   4  -1 1.66919 0.83325   4
 -11   4   1 1.61453 0.97294   2
  10  -4  -1 32.2897 2.21901   1
 -10  -4   1 41.4174 2.31314   2
  10  -4  -1 35.8077 2.05083   4
 -10   4   1 33.1363 2.02659   2
  10   4  -1 39.5646 2.11269   4
  -9  -4   1 0.36721 0.72107   2
   9  -4  -1 0.95299 0.68643   4
   9  -4  -1 1.63704 0.95501   1
   9  -4  -1 2.49278 1.11126   3
   9   4  -1 0.94984 0.59532   4
   9   4  -1 1.31146 0.69288   1
  -9   4   1 1.05863 0.72351   2
   8  -4  -1 10.0497 1.13555   4
  -8  -4   1 9.55253 1.22560   2
   8  -4  -1 9.61104 1.59222   3
   8  -4  -1 11.0035 1.39095   1
   8   4  -1 9.18305 1.11411   4
   8   4  -1 11.0085 0.96212   1
  -8   4   1 10.8081 1.24747   2
   7  -4  -1 62.3977 2.45177   1
   7  -4  -1 63.7466 2.92004   3
  -7  -4   1 68.1411 2.40546   2
   7  -4  -1 62.8468 2.20858   4
   7   4  -1 58.3332 1.96397   1
   7   4  -1 62.5922 2.20441   4
  -7   4   1 62.2228 2.31343   2
   6  -4  -1 35.0271 1.44065   4
   6  -4  -1 33.2970 1.55204   1
   6  -4  -1 31.7349 2.01423   3
  -6  -4   1 29.6051 1.41576   2
  -6   4   1 32.1591 1.45844   2
   6   4  -1 32.6044 1.25344   1
   6   4  -1 30.9031 1.35528   4
  -6   4   1 31.4713 1.45635   4
   5  -4  -1 4.81156 0.62622   4
   5  -4  -1 5.87342 1.19600   3
   5  -4  -1 4.14790 0.69054   1
  -5  -4   1 6.27655 0.75308   2
   5   4  -1 5.16263 0.63325   4
  -5   4   1 5.70187 0.69101   4
  -5   4   1 5.10351 0.70161   2
   5   4  -1 4.76060 0.51271   1
   4  -4  -1 189.620 3.88919   4
  -4  -4   1 188.117 4.02495   2
   4  -4  -1 180.617 4.71098   3
   4  -4  -1 187.694 4.07394   1
   4   4  -1 188.386 3.93283   4
  -4   4   1 191.466 4.03433   2
   4   4  -1 187.883 3.65410   1
  -4   4   1 187.687 3.96551   4
   3  -4  -1 5.69526 0.98732   3
   3  -4  -1 4.25886 0.55357   1
   3  -4  -1 3.42240 0.40960   4
  -3  -4   1 3.59142 0.46775   2
  -3  -4   1 3.90854 0.41627   3
  -3   4   1 4.29186 0.51357   2
   3   4  -1 4.42980 0.49074   4
  -3   4   1 3.89823 0.45639   4
   3   4  -1 4.01386 0.45193   2
   3   4  -1 4.02766 0.33241   1
   2  -4  -1 1384.50 23.3429   3
  -2  -4   1 1329.35 22.3168   2
  -2  -4   1 1342.57 22.3390   3
   2  -4  -1 1333.39 22.3553   1
   2   4  -1 1330.07 22.2865   4
   2   4  -1 1348.60 22.2345   2
  -2   4   1 1309.14 22.3195   2
   2   4  -1 1339.27 22.2899   1
  -2   4   1 1324.11 22.2334   4
   1  -4  -1 325.694 6.58859   3
  -1  -4   1 329.422 6.15128   3
   1  -4  -1 328.115 5.79924   1
  -1   4   1 322.816 5.72483   4
   1   4  -1 324.707 5.70903   1
   1   4  -1 333.613 5.75789   2
   1   4  -1 325.433 5.84502   4
  -1   4   1 334.498 5.86207   2
   0  -4  -1 384.896 7.26442   3
   0  -4  -1 385.490 6.43873   1
   0  -4   1 368.666 7.15610   3
   0   4   1 379.517 6.48029   4
   0   4  -1 380.747 6.62427   1
   0   4  -1 376.403 6.55022   2
   0   4  -1 375.892 6.69422   4
   0   4   1 386.373 6.68808   2
   1  -4   1 282.120 5.72678   3
  -1  -4  -1 275.482 5.36525   3
   1  -4   1 275.009 5.06171   1
  -1  -4  -1 283.314 4.57713   1
  -1   4  -1 274.609 5.12894   4
  -1   4  -1 277.183 5.08914   1
   1   4   1 272.498 5.09465   2
   1   4   1 278.020 4.88003   4
  -1   4  -1 282.333 5.00390   2
  -2  -4  -1 258.083 5.00004   2
   2  -4   1 257.520 4.89774   1
  -2  -4  -1 259.102 4.80782   3
   2  -4   1 257.438 5.57422   3
   2   4   1 261.958 4.29156   1
  -2   4  -1 256.301 4.91919   1
  -2   4  -1 254.043 4.82597   2
  -2   4  -1 258.639 4.94728   4
   2   4   1 258.314 4.70066   4
   2   4   1 258.793 4.89350   2
  -3  -4  -1 29.2629 0.82712   3
   3  -4   1 28.5163 1.13158   1
  -3  -4  -1 29.8910 1.19623   2
   3  -4   1 28.6138 1.58555   3
  -3   4  -1 28.6561 1.09368   2
   3   4   1 28.8258 0.75463   1
   3   4   1 28.8175 1.10009   2
   3   4   1 29.1067 1.00573   4
  -3   4  -1 30.0079 1.15514   4
   4  -4   1 4.21004 1.02434   3
   4  -4   1 4.64905 0.59110   4
   4  -4   1 4.14375 0.62531   1
  -4  -4  -1 3.28354 0.58448   2
   4   4   1 3.10478 0.51869   2
   4   4   1 3.58988 0.37464   1
   4   4   1 3.85007 0.50785   4
  -4   4  -1 3.59604 0.56590   2
  -4   4  -1 5.01700 0.64861   4
   5  -4   1 5.05829 0.68291   4
   5  -4   1 6.10580 0.77521   1
   5  -4   1 6.76329 1.21589   3
  -5  -4  -1 5.07807 0.73846   2
   5   4   1 5.99580 0.68357   4
  -5   4  -1 5.23507 0.71847   2
   5   4   1 6.20276 0.57963   1
  -5   4  -1 4.38905 0.67589   4
   6  -4   1 3.82565 1.27956   3
   6  -4   1 3.01287 0.57661   4
  -6  -4  -1 2.70368 0.68882   2
   6  -4   1 5.42775 0.86002   1
   6   4   1 3.77853 0.63369   4
  -6   4  -1 2.63832 0.63513   4
   6   4   1 3.82417 0.54791   1
  -6   4  -1 2.19328 0.62022   2
   7  -4   1 8.86025 1.10897   1
  -7  -4  -1 8.22589 1.10622   2
   7  -4   1 9.41476 1.05222   4
   7  -4   1 9.35847 1.73140   3
  -7   4  -1 8.39564 1.08219   2
   7   4   1 9.22489 1.02039   4
  -7   4  -1 8.17842 1.06703   4
   7   4   1 10.7936 0.96543   1
   8  -4   1 0.14819 0.41437   4
   8  -4   1 1.20800 1.11779   3
  -8  -4  -1 -0.4536 0.60548   2
   8  -4   1 0.13002 0.79880   1
   8   4   1 0.56608 0.58751   4
   8   4   1 0.40147 0.52572   1
  -8   4  -1 0.59420 0.66287   2
   9  -4   1 0.96374 0.67590   4
   9  -4   1 0.38016 0.84152   1
  -9  -4  -1 -0.2254 0.66847   2
   9   4   1 0.31049 0.62086   4
  -9   4  -1 0.25165 0.66936   2
 -10  -4  -1 7.23477 1.31097   2
  10  -4   1 5.41236 1.28657   1
  10  -4   1 5.33069 1.10677   4
  10   4   1 4.11023 0.98539   4
 -10   4  -1 4.67095 1.19132   2
  11  -4   1 1.64365 0.89863   4
  11  -4   1 2.38048 1.11330   1
 -11  -4  -1 0.55817 0.89229   2
  11   4   1 -0.2614 0.67367   4
 -11   4  -1 1.55144 1.00580   2
  12  -4   1 1.39412 1.00702   4
  12  -4   1 1.13102 1.30768   1
 -12  -4  -1 2.49945 1.22152   2
  12   4   1 3.09298 1.14927   4
 -12   4  -1 2.85882 1.20596   2
  12  -5  -1 0.69049 1.14742   1
  12  -5  -1 0.22086 0.85704   4
 -12  -5   1 0.55446 0.98450   2
  12   5  -1 0.51771 0.83473   4
 -12   5   1 -0.1069 0.92678   2
  11  -5  -1 1.99133 0.95001   4
 -11  -5   1 3.15182 1.02925   2
  11  -5  -1 0.65077 1.09490   1
  11   5  -1 5.51886 1.15798   4
 -11   5   1 4.06085 1.16993   2
  10  -5  -1 0.34589 0.95638   1
  10  -5  -1 0.07655 0.67466   4
 -10  -5   1 0.05334 0.69141   2
  10   5  -1 -0.0456 0.61682   4
 -10   5   1 0.26517 0.76222   2
   9  -5  -1 44.5083 2.39924   1
  -9  -5   1 41.3025 2.15154   2
   9  -5  -1 42.2174 2.10389   4
   9  -5  -1 46.0543 2.83032   3
  -9   5   1 38.9273 2.16374   2
   9   5  -1 38.4619 2.01166   4
   8  -5  -1 211.472 6.12984   3
  -8  -5   1 210.141 5.40477   2
   8  -5  -1 219.897 5.25089   4
   8  -5  -1 223.366 5.58369   1
   8   5  -1 219.421 5.24459   4
  -8   5   1 212.678 5.39331   2
   8   5  -1 227.643 4.85045   1
  -7  -5   1 15.6258 1.25786   2
   7  -5  -1 17.7970 1.17558   4
   7  -5  -1 14.8432 1.91399   3
   7  -5  -1 18.8436 1.52511   1
  -7   5   1 17.9256 1.29080   2
   7   5  -1 17.1849 0.98975   1
  -7   5   1 18.5670 1.26636   4
   7   5  -1 18.2156 1.22420   4
  -6  -5   1 2.98906 0.65815   2
   6  -5  -1 3.76610 0.63573   4
   6  -5  -1 3.56123 0.80185   1
   6  -5  -1 3.49208 1.16729   3
  -6   5   1 4.15800 0.75012   2
   6   5  -1 4.53534 0.70564   4
   6   5  -1 3.73067 0.51341   1
  -6   5   1 3.35258 0.65983   4
   5  -5  -1 22.0205 1.07238   4
   5  -5  -1 23.2279 1.81104   3
   5  -5  -1 22.1025 1.26787   1
  -5  -5   1 22.6080 1.19007   2
  -5   5   1 25.2260 1.24566   2
  -5   5   1 23.4929 1.16505   4
   5   5  -1 22.8878 1.12085   4
   5   5  -1 23.5611 0.92567   1
   5   5  -1 24.2069 1.10539   2
  -4  -5   1 7.37391 0.46278   3
   4  -5  -1 7.26990 0.59423   4
   4  -5  -1 6.49839 0.76009   1
  -4  -5   1 7.87513 0.76884   2
   4  -5  -1 7.66908 1.27006   3
   4   5  -1 8.05976 0.49615   1
  -4   5   1 6.94425 0.75703   2
   4   5  -1 7.30321 0.61044   2
  -4   5   1 6.65813 0.68118   4
   4   5  -1 7.79669 0.63369   4
  -3  -5   1 108.745 2.54707   2
   3  -5  -1 105.774 3.34214   3
  -3  -5   1 102.348 2.39393   3
   3  -5  -1 105.113 2.38908   4
   3  -5  -1 106.464 2.55963   1
   3   5  -1 107.467 2.43799   2
  -3   5   1 104.787 2.52020   2
  -3   5   1 104.980 2.45388   4
   3   5  -1 103.283 2.16897   1
   3   5  -1 103.666 2.43919   4
  -2  -5   1 49.1635 1.60055   3
   2  -5  -1 50.2340 1.44320   1
   2  -5  -1 51.8912 2.14832   3
   2   5  -1 47.4538 1.36796   4
  -2   5   1 50.5713 1.35610   4
  -2   5   1 49.7971 1.42536   2
   2   5  -1 48.3429 1.33548   2
   2   5  -1 49.4554 1.20162   1
  -1  -5   1 762.527 13.5059   3
   1  -5  -1 775.719 12.9421   1
   1  -5  -1 755.060 13.9368   3
   1   5  -1 767.582 12.8343   1
   1   5  -1 752.967 12.9083   2
   1   5  -1 747.928 12.9978   4
  -1   5   1 769.164 13.0351   2
  -1   5   1 776.633 12.8968   4
   0  -5   1 234.354 4.23965   1
   0  -5  -1 226.302 4.07138   1
   0  -5  -1 229.390 5.00786   3
   0  -5   1 226.516 4.95284   3
   0   5   1 230.481 4.35104   2
   0   5  -1 229.643 4.27074   1
   0   5  -1 225.462 4.35878   4
   0   5  -1 230.307 4.23136   2
   0   5   1 233.993 4.16464   4
  -1  -5  -1 80.8338 2.29368   3
   1  -5   1 83.1306 2.59454   3
   1  -5   1 83.6350 1.93095   1
  -1  -5  -1 82.7071 1.49846   1
   1   5   1 81.2514 1.95286   2
  -1   5  -1 85.5462 1.88877   2
   1   5   1 81.1251 1.76854   4
  -1   5  -1 81.7062 1.94490   1
  -1   5  -1 83.2504 2.00151   4
  -2  -5  -1 40.3141 1.37856   2
  -2  -5  -1 38.6161 1.34145   3
   2  -5   1 41.0145 1.30627   1
   2  -5   1 42.0038 1.90320   3
  -2   5  -1 41.0642 1.33096   1
  -2   5  -1 42.7123 1.35314   4
  -2   5  -1 41.0207 1.25834   2
   2   5   1 41.7258 1.30928   2
   2   5   1 40.9632 1.14936   4
  -3  -5  -1 75.4298 2.15138   2
   3  -5   1 82.1697 2.85993   3
  -3  -5  -1 75.9205 1.78571   3
   3  -5   1 77.2898 2.09084   1
  -3   5  -1 71.4552 1.99681   2
   3   5   1 75.5625 1.45568   1
   3   5   1 74.2616 2.02967   2
   3   5   1 72.9666 1.86372   4
  -3   5  -1 76.0098 2.09061   4
   4  -5   1 8.41861 1.36244   3
   4  -5   1 8.31697 0.84801   1
  -4  -5  -1 7.54986 0.81228   2
  -4  -5  -1 6.73343 0.32947   3
   4  -5   1 7.74815 0.67730   4
   4   5   1 7.37937 0.40930   1
  -4   5  -1 7.09122 0.76652   4
   4   5   1 8.07917 0.68340   2
   4   5   1 7.61752 0.61739   4
  -4   5  -1 6.62793 0.75578   2
   5  -5   1 4.06056 1.19414   3
   5  -5   1 3.11625 0.68270   1
  -5  -5  -1 2.36319 0.59773   2
   5  -5   1 2.10320 0.50579   4
   5   5   1 3.65276 0.42012   1
  -5   5  -1 2.90449 0.59987   2
  -5   5  -1 3.29931 0.62045   4
   5   5   1 2.76936 0.58359   2
   5   5   1 3.48062 0.55525   4
   6  -5   1 1.98530 1.21753   3
   6  -5   1 1.39164 0.51000   4
  -6  -5  -1 1.77949 0.64861   2
   6  -5   1 1.47904 0.66396   1
   6   5   1 1.93719 0.57031   2
  -6   5  -1 2.02094 0.61477   4
   6   5   1 1.70518 0.40746   1
   6   5   1 0.87256 0.45383   4
  -6   5  -1 1.65085 0.57710   2
   7  -5   1 19.3039 1.49266   1
   7  -5   1 21.6412 1.34898   4
  -7  -5  -1 21.5612 1.49863   2
   7  -5   1 20.2565 2.35190   3
   7   5   1 21.1866 1.29515   4
   7   5   1 20.7882 1.31515   2
   7   5   1 18.6579 1.01685   1
  -7   5  -1 18.8379 1.37715   2
  -7   5  -1 21.6763 1.42657   4
   8  -5   1 19.3971 2.31797   3
   8  -5   1 17.5969 1.70453   1
   8  -5   1 22.2663 1.48386   4
  -8  -5  -1 19.9540 1.59182   2
   8   5   1 17.8670 1.34199   4
  -8   5  -1 19.1435 1.47710   4
  -8   5  -1 20.4454 1.54935   2
   9  -5   1 1.07553 0.90465   1
   9  -5   1 -0.1445 0.59823   4
  -9  -5  -1 -0.5171 0.63881   2
   9  -5   1 -0.0609 1.14280   3
   9   5   1 0.39091 0.60077   4
  -9   5  -1 0.18427 0.73346   2
  10  -5   1 8.57965 1.33939   4
  10  -5   1 8.00488 1.46168   1
 -10  -5  -1 10.5224 1.53680   2
  10   5   1 11.1523 1.40444   4
 -10   5  -1 11.1929 1.59311   2
  11  -5   1 12.3093 1.80876   1
 -11  -5  -1 8.03588 1.50374   2
  11  -5   1 11.1882 1.54438   4
  11   5   1 13.7294 1.64999   2
  11   5   1 9.07094 1.41043   4
 -11   5  -1 10.7249 1.64098   2
  12  -5   1 7.49186 1.49251   4
 -12  -5  -1 5.07937 1.34012   2
  12  -5   1 4.88271 1.50475   1
 -12   5  -1 7.20815 1.53505   2
  12   5   1 2.77547 1.12898   4
  12   5   1 3.39708 1.12741   2
 -12  -6   1 0.64752 0.98009   2
  12  -6  -1 -0.0978 0.89087   4
  12  -6  -1 0.57285 1.21415   1
 -12   6   1 -0.5110 0.87758   2
  12   6  -1 0.96518 0.84600   2
  12   6  -1 0.27589 0.92146   4
 -11  -6   1 2.99036 1.04759   2
  11  -6  -1 2.54364 1.22654   1
  11  -6  -1 1.39408 0.88629   4
 -11   6   1 2.03145 1.01026   2
  11   6  -1 1.00937 0.78991   2
  11   6  -1 1.27376 0.95743   4
  10  -6  -1 20.4237 2.12530   1
  10  -6  -1 26.9211 1.80815   4
 -10  -6   1 20.8736 1.80719   2
  10   6  -1 21.9344 1.68869   4
 -10   6   1 21.6794 1.83871   2
  10   6  -1 21.0258 1.64215   2
   9  -6  -1 7.61371 1.70309   3
   9  -6  -1 5.05479 0.99264   4
   9  -6  -1 4.60208 1.18233   1
  -9  -6   1 6.37772 1.19374   2
   9   6  -1 6.24503 1.04054   4
  -9   6   1 6.76172 1.21007   2
   9   6  -1 5.92426 1.02081   2
   8  -6  -1 1.24363 0.64384   4
   8  -6  -1 2.44976 0.80275   1
  -8  -6   1 0.39205 0.68633   2
   8  -6  -1 4.42960 1.39618   3
   8   6  -1 1.65060 0.64234   2
  -8   6   1 -0.0100 0.49704   2
   8   6  -1 2.15946 0.72445   4
   7  -6  -1 13.4009 1.44284   1
   7  -6  -1 11.0746 1.11195   4
   7  -6  -1 13.7286 1.97960   3
  -7  -6   1 14.4179 1.37798   2
  -7   6   1 14.2765 1.16809   4
   7   6  -1 12.7589 0.86482   1
   7   6  -1 12.4140 1.07773   4
  -7   6   1 11.5120 1.24092   2
   7   6  -1 14.8223 1.11098   2
   6  -6  -1 1.66937 0.71469   1
  -6  -6   1 2.15673 0.61809   2
   6  -6  -1 1.92948 1.16974   3
   6  -6  -1 2.22684 0.53745   4
  -6   6   1 3.04915 0.64036   2
   6   6  -1 2.07804 0.56124   4
   6   6  -1 4.14779 0.67828   2
  -6   6   1 2.39356 0.59530   4
   6   6  -1 2.91094 0.43951   1
   5  -6  -1 3.24307 0.69075   1
   5  -6  -1 2.60233 0.51138   4
  -5  -6   1 2.05638 0.56493   2
   5  -6  -1 2.85340 1.14630   3
  -5   6   1 1.74234 0.49891   4
   5   6  -1 1.81755 0.45749   4
  -5   6   1 2.76835 0.62837   2
   5   6  -1 2.65602 0.49942   2
   5   6  -1 2.34082 0.36444   1
   4  -6  -1 30.2441 2.02570   3
   4  -6  -1 29.8928 1.19471   4
   4  -6  -1 27.4884 1.31917   1
  -4  -6   1 29.6807 1.07614   3
  -4  -6   1 27.5906 1.24958   2
   4   6  -1 31.4280 1.22817   4
  -4   6   1 31.4438 1.32512   2
  -4   6   1 27.3612 1.19690   4
   4   6  -1 29.6898 0.94637   1
   4   6  -1 32.0635 1.23935   2
  -3  -6   1 92.1925 2.37282   2
   3  -6  -1 86.4248 2.35733   1
   3  -6  -1 88.4492 3.23014   3
  -3  -6   1 91.5760 2.41961   3
   3   6  -1 94.6994 1.99782   1
  -3   6   1 90.2806 2.27476   4
   3   6  -1 94.5292 2.29256   2
  -3   6   1 93.3448 2.38589   2
   3   6  -1 96.2875 2.32677   4
  -2  -6   1 8.13175 0.95576   3
   2  -6  -1 7.18995 1.20208   3
   2  -6  -1 7.50652 0.61177   1
   2   6  -1 7.37619 0.43613   1
   2   6  -1 6.56964 0.53442   4
  -2   6   1 8.97494 0.62655   2
   2   6  -1 6.58369 0.50562   2
  -2   6   1 6.58270 0.49880   4
  -1  -6   1 27.4295 1.45810   3
   1  -6  -1 30.9684 1.01203   1
   1  -6  -1 29.9181 1.67752   3
   1   6  -1 26.4853 0.99805   4
  -1   6   1 30.3164 0.97594   4
   1   6  -1 30.2502 0.99431   2
   1   6  -1 30.2101 0.91314   1
  -1   6   1 31.0993 1.07817   2
   0  -6  -1 271.713 5.86496   3
   0  -6  -1 268.155 4.74035   1
   0  -6   1 255.231 5.77663   3
   0  -6   1 261.826 4.88537   1
   0   6  -1 262.496 5.05500   4
   0   6  -1 264.845 4.92652   2
   0   6   1 269.303 5.04861   2
   0   6   1 270.181 4.86220   4
   0   6  -1 266.639 4.93186   1
   1  -6   1 125.999 2.69302   1
   1  -6   1 123.181 3.54339   3
  -1  -6  -1 127.848 3.28687   3
  -1  -6  -1 126.071 2.24451   1
  -1   6  -1 122.113 2.64796   2
  -1   6  -1 119.249 2.76573   4
  -1   6  -1 122.755 2.71139   1
   1   6   1 122.880 2.52776   4
   1   6   1 121.928 2.73037   2
   2  -6   1 83.6059 2.93256   3
  -2  -6  -1 77.6927 2.24505   3
   2  -6   1 80.5433 2.05842   1
  -2   6  -1 75.1534 2.06465   4
   2   6   1 77.3304 2.04763   2
  -2   6  -1 76.6249 2.05785   1
   2   6   1 76.9534 1.84558   4
  -2   6  -1 78.2735 2.00278   2
   3  -6   1 67.1318 2.81714   3
  -3  -6  -1 67.3792 2.08091   2
  -3  -6  -1 71.4451 1.89159   3
   3  -6   1 72.6179 2.07818   1
  -3   6  -1 68.6212 2.04891   4
   3   6   1 72.2360 1.30496   1
  -3   6  -1 71.4696 2.01550   2
   3   6   1 73.2474 2.03171   2
   3   6   1 76.5978 1.88187   4
  -4  -6  -1 1.29443 0.25487   3
  -4  -6  -1 1.10876 0.46587   2
   4  -6   1 0.85638 0.47193   1
   4  -6   1 1.69459 1.00295   3
  -4   6  -1 1.23611 0.44522   2
   4   6   1 1.13833 0.36479   4
  -4   6  -1 1.34692 0.45804   4
   4   6   1 1.41082 0.20932   1
   4   6   1 1.01961 0.40495   2
   5  -6   1 -0.0669 0.33059   4
   5  -6   1 0.63024 1.08572   3
  -5  -6  -1 0.01474 0.32127   2
   5  -6   1 -0.0543 0.48420   1
  -5   6  -1 0.23911 0.38776   4
   5   6   1 0.47535 0.38180   2
   5   6   1 0.26557 0.19518   1
  -5   6  -1 -0.6393 0.34820   2
   5   6   1 -0.2496 0.28926   4
   6  -6   1 -0.1613 0.40501   4
   6  -6   1 -0.0123 0.62648   1
  -6  -6  -1 -0.1798 0.46635   2
   6  -6   1 1.11211 1.42573   3
   6   6   1 0.34367 0.28685   1
   6   6   1 0.27519 0.40384   4
  -6   6  -1 0.29242 0.44282   2
   6   6   1 0.26729 0.43824   2
  -6   6  -1 -0.1384 0.42811   4
   7  -6   1 2.07910 0.85041   1
  -7  -6  -1 2.97107 0.73816   2
   7  -6   1 0.66707 1.33637   3
   7  -6   1 2.15087 0.57424   4
  -7   6  -1 3.85589 0.85479   4
   7   6   1 3.10216 0.72989   2
  -7   6  -1 3.39505 0.81187   2
   7   6   1 2.26889 0.62815   4
   8  -6   1 20.0626 1.45805   4
  -8  -6  -1 23.3844 1.70930   2
   8  -6   1 19.6967 2.48787   3
   8  -6   1 21.2930 1.60441   1
   8   6   1 22.0827 1.49728   2
  -8   6  -1 23.5572 1.62444   4
   8   6   1 23.3088 1.47226   4
  -8   6  -1 23.2169 1.66320   2
   9  -6   1 0.03649 1.39141   3
   9  -6   1 -0.1237 0.58893   4
  -9  -6  -1 -0.3951 0.67116   2
   9  -6   1 0.68934 0.95912   1
   9   6   1 -0.4471 0.53619   2
  -9   6  -1 -0.1777 0.72040   2
  -9   6  -1 0.20658 0.51071   4
   9   6   1 -0.7849 0.50025   4
  10  -6   1 3.41050 1.01651   4
  10  -6   1 2.13835 1.10141   1
 -10  -6  -1 2.08287 0.97826   2
  10   6   1 2.00575 0.83775   2
 -10   6  -1 1.34694 0.94544   2
  10   6   1 1.45917 0.82476   4
  11  -6   1 0.38217 0.82582   4
 -11  -6  -1 0.52362 0.86360   2
  11  -6   1 1.54673 1.19453   1
  11   6   1 -0.2294 0.73148   4
  11   6   1 0.48820 0.74930   2
 -11   6  -1 1.36829 1.01047   2
  12  -6   1 38.2520 2.90831   1
 -12  -6  -1 38.2553 2.74694   2
 -12   6  -1 34.4464 2.57760   2
  12   6   1 33.8905 2.38559   4
  12   6   1 31.8707 2.32374   2
 -12  -7   1 2.16370 1.17271   2
  12  -7  -1 3.11059 1.58863   1
  12  -7  -1 0.96978 0.94083   4
 -12   7   1 2.16042 1.15881   2
  12   7  -1 0.37325 0.93129   4
  12   7  -1 1.37375 0.90302   2
  11  -7  -1 -0.5339 0.68365   4
 -11  -7   1 -0.9103 0.72042   2
  11  -7  -1 0.70613 1.16417   1
 -11   7   1 0.90281 0.95884   2
  11   7  -1 0.10623 0.70557   2
  11   7  -1 -0.9950 0.65047   4
 -10  -7   1 16.7870 1.82946   2
  10  -7  -1 19.7813 2.32287   3
  10  -7  -1 17.6826 1.57354   4
  10  -7  -1 17.9210 1.98622   1
 -10   7   1 18.3926 1.93755   2
  10   7  -1 20.1450 1.64001   2
  10   7  -1 14.9755 1.61037   4
   9  -7  -1 5.00912 0.98662   4
   9  -7  -1 6.37841 1.22222   1
   9  -7  -1 8.69901 1.88699   3
  -9  -7   1 6.48906 1.19845   2
  -9   7   1 4.68642 1.09264   2
   9   7  -1 4.87661 1.02800   2
   9   7  -1 6.04016 1.07021   4
   8  -7  -1 10.0309 1.44460   1
   8  -7  -1 10.5447 1.22103   4
  -8  -7   1 9.77421 1.32983   2
   8  -7  -1 9.44190 1.96240   3
   8   7  -1 10.2716 1.18635   4
  -8   7   1 10.0904 1.30150   2
  -8   7   1 10.7271 1.29779   4
   8   7  -1 12.6208 1.31050   2
   7  -7  -1 8.32890 1.26171   1
  -7  -7   1 5.96260 0.99125   2
   7  -7  -1 7.18110 1.69813   3
   7  -7  -1 7.56095 0.96930   4
  -7   7   1 5.87381 0.94108   4
   7   7  -1 6.09758 0.88499   2
  -7   7   1 6.52703 1.03890   2
   7   7  -1 8.43058 1.02939   4
  -6  -7   1 24.8331 1.44960   2
   6  -7  -1 24.9467 1.29656   4
   6  -7  -1 26.4989 2.37125   3
   6  -7  -1 27.0134 1.61189   1
   6   7  -1 24.1779 1.00216   1
   6   7  -1 24.5030 1.31254   4
  -6   7   1 24.9414 1.37667   4
  -6   7   1 26.2329 1.48438   2
   6   7  -1 23.0010 1.28576   2
   5  -7  -1 23.4086 1.15465   4
  -5  -7   1 25.4631 1.32967   2
   5  -7  -1 24.2845 1.41738   1
   5  -7  -1 25.3244 2.18531   3
   5   7  -1 24.6220 1.21405   4
  -5   7   1 24.0112 1.27463   4
   5   7  -1 25.3453 1.23372   2
   5   7  -1 23.9589 0.91060   1
  -5   7   1 23.3070 1.32561   2
  -4  -7   1 37.0578 1.50146   2
   4  -7  -1 34.7150 2.32657   3
   4  -7  -1 36.7126 1.55898   1
  -4  -7   1 35.8742 1.40241   3
   4  -7  -1 37.1302 1.38541   4
   4   7  -1 37.8624 1.10611   1
   4   7  -1 36.1302 1.39693   4
  -4   7   1 34.2952 1.38950   4
  -4   7   1 39.0418 1.54056   2
   4   7  -1 38.4508 1.42351   2
   3  -7  -1 166.748 4.87653   3
  -3  -7   1 166.805 3.94010   3
   3  -7  -1 162.760 3.75371   1
   3   7  -1 179.691 3.70362   2
  -3   7   1 167.455 3.65533   4
   3   7  -1 168.660 3.67015   4
   3   7  -1 165.329 3.25523   1
  -3   7   1 169.988 3.78758   2
   2  -7  -1 379.282 7.11691   1
   2  -7  -1 382.661 8.41487   3
  -2  -7   1 380.862 7.68429   3
   2   7  -1 378.829 7.04027   2
  -2   7   1 388.734 7.18586   2
  -2   7   1 385.028 7.04998   4
   2   7  -1 376.746 6.73071   1
   2   7  -1 388.789 7.12245   4
   1  -7  -1 7.26542 0.58776   1
  -1  -7   1 8.18774 1.09493   3
   1  -7  -1 8.53795 1.29024   3
   1   7  -1 7.36768 0.50679   1
  -1   7   1 7.90024 0.56872   4
  -1   7   1 7.74760 0.62300   2
   1   7  -1 7.18768 0.58217   4
   1   7  -1 7.97622 0.56263   2
   0  -7   1 25.1419 0.91160   1
   0  -7  -1 27.6106 0.87132   1
   0  -7  -1 27.4728 1.64821   3
   0  -7   1 26.0627 1.64119   3
   0   7   1 26.0990 1.02390   2
   0   7  -1 28.6489 1.02034   2
   0   7   1 26.8179 0.94121   4
   0   7  -1 25.8791 0.94908   1
   0   7  -1 28.4557 1.08264   4
   1  -7   1 127.923 3.83850   3
  -1  -7  -1 123.450 3.47239   3
  -1  -7  -1 127.571 2.36851   1
   1  -7   1 126.923 2.80160   1
  -1   7  -1 126.916 2.80846   2
   1   7   1 129.041 2.90742   2
  -1   7  -1 122.674 2.90952   4
  -1   7  -1 127.231 2.85008   1
   1   7   1 127.160 2.68493   4
   2  -7   1 39.9575 2.22262   3
  -2  -7  -1 39.7058 0.75683   1
   2  -7   1 37.5323 1.36749   1
  -2  -7  -1 38.1802 1.67343   3
   2   7   1 41.2516 1.42172   2
   2   7   1 39.6703 1.22587   4
  -2   7  -1 38.8053 1.35913   2
  -2   7  -1 37.5235 1.38945   1
  -2   7  -1 41.4900 1.47473   4
   3  -7   1 5.69111 1.31296   3
  -3  -7  -1 5.47162 0.71146   3
   3  -7   1 6.55597 0.75414   1
   3   7   1 5.50839 0.56923   4
   3   7   1 6.68713 0.71983   2
  -3   7  -1 6.76082 0.70067   2
  -3   7  -1 5.78271 0.70219   4
  -4  -7  -1 3.84857 0.64546   2
  -4  -7  -1 3.98580 0.44625   3
   4  -7   1 4.33976 1.33249   3
   4  -7   1 3.39400 0.68327   1
  -4   7  -1 4.11151 0.67293   2
   4   7   1 4.24562 0.63253   2
   4   7   1 4.19810 0.24892   1
  -4   7  -1 4.63361 0.69259   4
   4   7   1 5.15275 0.61380   4
   5  -7   1 1.15678 0.48597   4
   5  -7   1 0.20492 0.54651   1
  -5  -7  -1 0.22182 0.46692   2
   5  -7   1 1.81083 1.27263   3
   5   7   1 0.51449 0.37263   4
  -5   7  -1 0.63135 0.46702   4
  -5   7  -1 0.43537 0.45969   2
   5   7   1 1.01587 0.47619   2
   6  -7   1 1.82822 1.59851   3
   6  -7   1 0.06401 0.40966   4
   6  -7   1 0.35904 0.66244   1
  -6  -7  -1 0.98530 0.62094   2
  -6   7  -1 0.40217 0.49259   4
   6   7   1 0.42955 0.43846   4
  -6   7  -1 0.65347 0.55168   2
   6   7   1 1.14294 0.52084   2
   7  -7   1 13.3279 2.28589   3
   7  -7   1 13.1806 1.47218   1
   7  -7   1 15.0073 1.20350   4
  -7  -7  -1 12.1926 1.40232   2
  -7   7  -1 16.0873 1.32519   4
  -7   7  -1 15.2149 1.30096   2
   7   7   1 11.0582 1.18921   2
   7   7   1 12.9736 1.09719   4
   8  -7   1 11.2240 1.49683   1
   8  -7   1 15.3313 1.33762   4
   8  -7   1 13.7050 2.22069   3
  -8  -7  -1 10.8566 1.42695   2
  -8   7  -1 12.2627 1.40764   4
  -8   7  -1 12.0217 1.44077   2
   8   7   1 11.2321 1.22547   4
   8   7   1 10.6032 1.27828   2
  -9  -7  -1 6.47016 1.26076   2
   9  -7   1 10.1845 1.44562   1
   9  -7   1 9.12298 1.25728   4
   9  -7   1 9.65586 2.16099   3
  -9   7  -1 8.25220 1.36161   2
   9   7   1 9.40993 1.23493   4
  -9   7  -1 7.97682 1.27643   4
   9   7   1 10.1066 1.31348   2
  10  -7   1 8.43737 1.33635   4
  10  -7   1 6.47886 1.54149   1
 -10  -7  -1 6.53224 1.34180   2
  10   7   1 7.13120 1.18420   4
 -10   7  -1 6.65645 1.37419   2
  10   7   1 5.85598 1.14681   2
 -11  -7  -1 3.64805 1.24763   2
  11  -7   1 4.53665 1.19038   4
  11  -7   1 1.70823 1.26698   1
  11   7   1 3.26476 1.17327   4
 -11   7  -1 7.28249 1.51401   2
  11   7   1 4.79975 1.14099   2
  12  -7   1 1.54955 1.43382   1
 -12  -7  -1 -0.4104 1.12022   2
  12   7   1 0.66832 0.92760   2
 -12   7  -1 0.07646 1.14692   2
  12  -8  -1 -0.2242 1.27921   1
 -12  -8   1 1.06417 1.26968   2
 -12   8   1 0.10067 1.07339   2
  12   8  -1 0.78484 0.81876   2
 -11  -8   1 -0.8435 0.78867   2
  11  -8  -1 -0.2562 1.13390   1
  11  -8  -1 -0.1896 0.77209   4
  11   8  -1 0.08453 0.72182   2
  11   8  -1 -0.2214 0.76336   4
 -11   8   1 -0.5273 0.61438   2
  10  -8  -1 1.91519 0.83244   4
 -10  -8   1 0.95708 0.90393   2
  10  -8  -1 3.76424 1.70882   3
  10  -8  -1 3.09578 1.33179   1
  10   8  -1 2.25416 0.84734   4
  10   8  -1 1.52430 0.78301   2
 -10   8   1 0.39258 0.85942   2
   9  -8  -1 80.3735 4.27129   3
   9  -8  -1 78.3481 3.38766   1
  -9  -8   1 78.4276 3.21571   2
   9  -8  -1 85.4512 3.06725   4
   9   8  -1 80.1006 2.96920   4
   9   8  -1 80.6298 3.02143   2
  -9   8   1 75.1758 3.13566   2
  -8  -8   1 13.9353 1.55956   2
   8  -8  -1 8.55375 1.31200   1
   8  -8  -1 14.6064 2.37327   3
   8  -8  -1 15.7410 1.39066   4
  -8   8   1 11.0544 1.38337   2
   8   8  -1 11.8718 1.29270   4
   8   8  -1 9.35133 1.20779   2
  -8   8   1 10.7004 1.31252   4
  -7  -8   1 55.3974 2.35767   2
   7  -8  -1 51.2264 2.44777   1
   7  -8  -1 47.0999 3.20485   3
   7  -8  -1 52.0140 2.09472   4
  -7   8   1 53.5529 2.26563   2
   7   8  -1 50.9803 2.11839   2
   7   8  -1 55.5473 2.16495   4
  -7   8   1 53.1874 2.21499   4
   6  -8  -1 38.8132 1.96839   1
  -6  -8   1 38.1430 1.83476   2
   6  -8  -1 40.6186 1.70247   4
   6  -8  -1 40.9014 2.93562   3
  -6   8   1 38.6038 1.75733   4
   6   8  -1 41.2316 1.74193   4
   6   8  -1 41.0384 1.73611   2
  -6   8   1 39.0751 1.80030   2
  -5  -8   1 -0.0025 0.43059   2
   5  -8  -1 0.27632 0.33235   4
   5  -8  -1 0.47843 0.59515   1
   5  -8  -1 -0.6833 1.12184   3
  -5   8   1 -0.0257 0.45030   2
   5   8  -1 -0.0083 0.34410   2
  -5   8   1 0.14739 0.35815   4
   5   8  -1 0.16922 0.39361   4
   4  -8  -1 88.5132 2.62401   1
   4  -8  -1 84.7701 3.67071   3
  -4  -8   1 89.7376 2.54564   3
   4   8  -1 90.5770 2.46851   2
  -4   8   1 92.4855 2.52903   4
   4   8  -1 84.6066 1.95257   1
   4   8  -1 85.8200 2.42083   4
  -4   8   1 84.7770 2.55083   2
   3  -8  -1 11.9860 0.90107   1
   3  -8  -1 13.0090 1.76818   3
  -3  -8   1 11.7406 1.19275   3
   3   8  -1 11.6165 0.81777   2
   3   8  -1 10.2778 0.75962   4
   3   8  -1 11.4633 0.56417   1
  -3   8   1 10.0693 0.75284   4
  -3   8   1 11.0053 0.80071   2
   2  -8  -1 301.334 7.28091   3
   2  -8  -1 294.901 5.84049   1
  -2  -8   1 298.517 6.59578   3
   2   8  -1 296.108 5.84010   4
   2   8  -1 305.931 5.82203   2
   2   8  -1 299.024 5.44892   1
  -2   8   1 299.087 5.78737   4
  -2   8   1 304.956 5.95239   2
  -1  -8   1 1.63948 0.37527   1
  -1  -8   1 3.38433 0.97999   3
   1  -8  -1 3.06153 0.47682   1
   1  -8  -1 3.34247 1.08058   3
  -1   8   1 3.26617 0.47970   4
   1   8  -1 2.98673 0.47986   2
   1   8  -1 3.24982 0.41278   1
   1   8  -1 3.19549 0.51467   4
  -1   8   1 2.93528 0.52687   2
   0  -8  -1 509.949 10.6278   3
   0  -8   1 540.081 10.8101   3
   0  -8   1 534.046 9.32233   1
   0  -8  -1 522.088 9.14137   1
   0   8  -1 516.335 9.53822   4
   0   8   1 521.464 9.31429   4
   0   8  -1 532.467 9.43176   2
   0   8  -1 525.217 9.34494   1
   0   8   1 540.434 9.57157   2
   1  -8   1 2.77115 0.45087   1
   1  -8   1 4.45223 1.15043   3
  -1  -8  -1 1.92254 0.80666   3
  -1  -8  -1 2.47333 0.30230   1
  -1   8  -1 3.44692 0.52388   1
   1   8   1 3.12237 0.49843   2
  -1   8  -1 2.31091 0.48544   4
   1   8   1 3.92714 0.48530   4
  -1   8  -1 2.30785 0.48227   2
   2  -8   1 12.5304 1.74481   3
   2  -8   1 10.8669 0.79124   1
  -2  -8  -1 9.01810 0.32564   1
  -2  -8  -1 9.86027 1.16524   3
   2   8   1 10.2112 0.76240   2
  -2   8  -1 9.88482 0.79509   1
  -2   8  -1 9.83615 0.75392   2
  -2   8  -1 9.68198 0.77082   4
   2   8   1 10.3031 0.66474   4
  -3  -8  -1 6.39359 0.88622   3
   3  -8   1 7.19796 1.53769   3
   3  -8   1 7.44079 0.84884   1
  -3   8  -1 6.99137 0.79183   2
   3   8   1 7.72249 0.81299   2
   3   8   1 6.32804 0.64915   4
  -3   8  -1 6.11527 0.77397   4
  -4  -8  -1 2.02171 0.44456   3
   4  -8   1 2.34725 1.29880   3
   4  -8   1 1.89049 0.62242   1
  -4   8  -1 1.55974 0.51413   4
  -4   8  -1 2.52285 0.59668   2
   4   8   1 1.62499 0.44781   4
   4   8   1 1.66131 0.45017   2
   5  -8   1 2.53683 1.51546   3
   5  -8   1 2.36904 0.59673   4
  -5  -8  -1 1.04494 0.56849   2
   5  -8   1 2.33031 0.77175   1
   5   8   1 2.88410 0.63438   2
   5   8   1 2.42604 0.53342   4
  -5   8  -1 2.06237 0.61512   4
  -5   8  -1 1.71432 0.58592   2
   6  -8   1 1.16522 0.76792   1
  -6  -8  -1 0.18432 0.59381   2
   6  -8   1 1.45156 0.56314   4
   6  -8   1 0.94245 1.59270   3
   6   8   1 0.58750 0.49665   2
  -6   8  -1 1.43754 0.61741   2
   6   8   1 1.11188 0.49420   4
  -6   8  -1 0.97221 0.56530   4
   7  -8   1 27.4963 1.62094   4
   7  -8   1 28.2993 2.77978   3
   7  -8   1 28.5327 1.89376   1
  -7  -8  -1 31.7043 1.90333   2
  -7   8  -1 29.8976 1.77308   4
  -7   8  -1 31.6360 1.79322   2
   7   8   1 30.0671 1.56640   4
   7   8   1 28.7495 1.60592   2
   8  -8   1 9.66787 1.24288   4
   8  -8   1 8.92928 1.44554   1
   8  -8   1 7.76064 2.09971   3
  -8  -8  -1 10.1281 1.42624   2
  -8   8  -1 7.82097 1.16531   2
   8   8   1 10.3498 1.21247   4
  -8   8  -1 7.86823 1.23760   4
   8   8   1 6.97202 1.11512   2
  -9  -8  -1 1.23582 0.84316   2
   9  -8   1 0.18989 0.98942   1
   9  -8   1 1.27868 0.73710   4
   9  -8   1 1.55792 1.55920   3
   9   8   1 2.38230 0.86348   2
   9   8   1 0.82290 0.78801   4
  -9   8  -1 2.18504 0.87461   4
  -9   8  -1 1.26356 0.92263   2
  10  -8   1 -0.5045 1.94819   3
  10  -8   1 -0.7088 1.00894   1
  10  -8   1 1.15214 0.78540   4
 -10  -8  -1 1.01032 0.89016   2
  10   8   1 -0.5875 0.69836   4
 -10   8  -1 0.85581 0.92721   2
  10   8   1 0.89815 0.80986   2
  11  -8   1 1.00885 0.85260   4
 -11  -8  -1 1.04633 1.06266   2
  11  -8   1 1.17599 1.25857   1
  11   8   1 0.22815 0.73497   2
 -11   8  -1 1.99118 1.11297   2
  11   8   1 0.24986 0.87660   4
  11  -9  -1 2.58630 1.39058   1
  11  -9  -1 0.38079 0.81406   4
 -11  -9   1 2.77526 1.15964   2
 -11   9   1 0.74839 1.05096   2
  11   9  -1 1.77206 1.02334   4
  11   9  -1 1.58484 0.86349   2
  10  -9  -1 0.83498 0.98040   1
 -10  -9   1 0.85418 0.85582   2
  10  -9  -1 3.01332 1.69039   3
  10  -9  -1 1.21711 0.81515   4
 -10   9   1 0.25613 0.70659   2
  10   9  -1 1.39850 0.88313   4
  10   9  -1 1.56280 0.80093   2
   9  -9  -1 28.2480 2.28509   1
  -9  -9   1 27.8314 1.98256   2
   9  -9  -1 28.6967 2.89756   3
   9  -9  -1 28.6838 1.82277   4
   9   9  -1 26.6339 1.77853   4
  -9   9   1 27.9142 2.01970   2
   9   9  -1 25.4322 1.77475   2
   8  -9  -1 64.3286 2.98578   1
  -8  -9   1 64.8800 2.80407   2
   8  -9  -1 74.8607 2.71942   4
   8  -9  -1 72.0264 4.16098   3
  -8   9   1 68.7362 2.75980   4
   8   9  -1 75.0104 2.73827   4
   8   9  -1 68.4412 2.65829   2
  -8   9   1 66.9900 2.85479   2
   7  -9  -1 95.4249 3.41813   1
   7  -9  -1 100.457 3.08612   4
  -7  -9   1 96.1842 3.27063   2
   7  -9  -1 93.7269 4.45817   3
  -7   9   1 97.7384 3.17932   4
  -7   9   1 87.6184 3.13235   2
   7   9  -1 103.820 3.18912   2
   7   9  -1 95.5061 3.07984   4
   6  -9  -1 3.09873 1.55466   3
   6  -9  -1 2.34205 0.86413   1
  -6  -9   1 2.36455 0.72773   2
   6  -9  -1 3.65900 0.70408   4
  -6   9   1 2.92616 0.73891   4
  -6   9   1 3.90725 0.84602   2
   6   9  -1 3.12757 0.73114   4
   6   9  -1 3.09714 0.72657   2
   5  -9  -1 0.39500 0.44369   4
   5  -9  -1 1.63891 0.71797   1
   5  -9  -1 0.57832 1.34509   3
   5   9  -1 0.43708 0.41061   4
   5   9  -1 0.40397 0.43239   2
  -5   9   1 -0.0688 0.51735   2
  -5   9   1 0.16537 0.41409   4
   4  -9  -1 23.3303 2.32102   3
   4  -9  -1 25.8422 1.42037   1
  -4  -9   1 25.8414 1.56544   3
   4   9  -1 25.5022 1.28194   4
  -4   9   1 27.0387 1.40383   2
   4   9  -1 24.7667 1.23622   2
  -4   9   1 24.2950 1.23544   4
   3  -9  -1 13.4601 1.95860   3
  -3  -9   1 15.6637 1.52411   3
   3  -9  -1 16.1442 1.05478   1
  -3   9   1 14.7506 0.96246   4
  -3   9   1 15.6377 0.98017   2
   3   9  -1 13.4292 0.64475   1
   3   9  -1 15.4328 0.93599   4
   3   9  -1 16.9369 0.96271   2
   2  -9  -1 58.5828 3.00403   3
  -2  -9   1 61.1927 2.65048   3
   2  -9  -1 64.9779 1.95233   1
   2   9  -1 63.2063 1.88260   2
  -2   9   1 62.7403 1.85616   4
   2   9  -1 59.4504 1.87558   4
  -2   9   1 64.7369 2.00366   2
   2   9  -1 60.8508 1.56508   1
  -1  -9   1 92.3734 3.36920   3
  -1  -9   1 85.9595 2.05563   1
   1  -9  -1 88.5356 3.47294   3
   1  -9  -1 89.1997 2.23886   1
  -1   9   1 89.7954 2.39129   2
   1   9  -1 87.2765 2.37531   4
  -1   9   1 90.7548 2.29000   4
   1   9  -1 88.0999 2.29989   2
   1   9  -1 86.8382 2.09494   1
   0  -9   1 221.033 4.36547   1
   0  -9  -1 220.260 5.75100   3
   0  -9   1 215.963 5.79407   3
   0  -9  -1 213.643 4.21681   1
   0   9   1 225.023 4.44461   4
   0   9  -1 217.923 4.41144   1
   0   9  -1 213.118 4.60296   4
   0   9  -1 229.704 4.55811   2
   0   9   1 217.491 4.60685   2
  -1  -9  -1 1.11079 0.27687   1
   1  -9   1 1.25505 0.39591   1
  -1  -9  -1 0.76047 0.84816   3
   1  -9   1 0.63134 0.98686   3
   1   9   1 0.62423 0.31185   4
  -1   9  -1 1.02721 0.40385   2
  -1   9  -1 1.08988 0.45248   4
  -1   9  -1 1.39072 0.42434   1
   1   9   1 1.78132 0.45407   2
   2  -9   1 14.1946 0.93593   1
   2  -9   1 15.4932 2.01888   3
  -2  -9  -1 14.6901 1.40077   3
  -2   9  -1 13.4286 0.93799   4
   2   9   1 15.3216 0.95229   2
  -2   9  -1 15.6493 0.95633   2
   2   9   1 16.5417 0.83406   4
  -3  -9  -1 1.15038 0.66330   3
   3  -9   1 2.16663 1.32533   3
   3  -9   1 1.23962 0.53109   1
   3   9   1 0.92313 0.45374   2
   3   9   1 0.92859 0.38067   4
  -3   9  -1 1.87767 0.54985   2
  -3   9  -1 1.56457 0.48932   4
   4  -9   1 2.95587 0.71638   1
   4  -9   1 1.59816 1.43703   3
  -4   9  -1 1.69326 0.57513   2
  -4   9  -1 1.70436 0.55729   4
   4   9   1 1.52261 0.44536   4
   4   9   1 2.54158 0.58924   2
   5  -9   1 5.30441 0.99197   1
   5  -9   1 6.61975 1.86385   3
  -5  -9  -1 7.70463 1.05504   2
   5   9   1 8.26975 0.91232   4
   5   9   1 4.09161 0.75657   2
  -5   9  -1 7.73588 0.98788   4
  -5   9  -1 6.16262 0.92499   2
  -6  -9  -1 12.3364 1.38688   2
   6  -9   1 9.32685 1.24040   1
   6  -9   1 13.6125 2.33571   3
   6  -9   1 10.2898 1.14683   4
  -6   9  -1 10.4715 1.24012   2
   6   9   1 10.3408 1.06972   4
  -6   9  -1 15.0228 1.25616   4
   6   9   1 10.2404 1.16312   2
  -7  -9  -1 4.38147 1.01502   2
   7  -9   1 1.81457 1.65129   3
   7  -9   1 4.61784 1.14686   1
   7  -9   1 4.89283 0.91864   4
   7   9   1 3.95982 0.88293   2
   7   9   1 5.76429 0.90401   4
  -7   9  -1 3.83368 0.90130   4
  -7   9  -1 6.27470 1.10822   2
  -8  -9  -1 10.7204 1.48430   2
   8  -9   1 14.1563 1.49785   4
   8  -9   1 10.3933 2.31369   3
   8  -9   1 9.86984 1.54365   1
   8   9   1 8.55809 1.22775   2
  -8   9  -1 11.1899 1.47409   2
  -8   9  -1 9.63728 1.34403   4
   8   9   1 8.69662 1.14475   4
   9  -9   1 4.99881 1.89689   3
  -9  -9  -1 3.96009 1.14449   2
   9  -9   1 6.02318 1.38484   1
   9  -9   1 5.60325 1.07461   4
   9   9   1 3.87143 1.00692   2
  -9   9  -1 4.54146 1.11278   2
   9   9   1 4.57222 1.05887   4
  -9   9  -1 5.28628 1.16054   4
  10  -9   1 3.82569 1.36944   1
  10  -9   1 0.92094 0.80244   4
  10  -9   1 2.44739 1.93638   3
 -10  -9  -1 2.47878 1.08461   2
  10   9   1 2.30125 0.88680   4
 -10   9  -1 1.37250 0.97655   4
  10   9   1 1.46123 0.85279   2
 -10   9  -1 2.00804 1.02499   2
 -11  -9  -1 12.3502 1.89343   2
  11  -9   1 10.2978 1.53788   4
  11  -9   1 15.4820 2.16124   1
  11   9   1 11.9947 1.65746   4
 -11   9  -1 14.8874 1.96088   2
  11   9   1 11.9488 1.63719   2
 -11 -10   1 5.21823 1.34993   2
  11 -10  -1 5.22597 1.76294   1
  11 -10  -1 3.97184 1.11207   4
  11  10  -1 4.11187 1.14029   2
 -11  10   1 6.18558 1.50706   2
  11  10  -1 4.67183 1.20274   4
  10 -10  -1 6.32849 1.62480   1
  10 -10  -1 8.22020 2.25321   3
 -10 -10   1 5.50768 1.25123   2
  10 -10  -1 5.25593 1.13612   4
  10  10  -1 6.20673 1.18449   2
 -10  10   1 6.30393 1.35416   2
  10  10  -1 5.22782 1.13513   4
   9 -10  -1 3.85779 0.94565   4
   9 -10  -1 5.41542 2.02008   3
  -9 -10   1 3.90214 1.08683   2
   9 -10  -1 2.96787 1.28429   1
   9  10  -1 3.11189 0.92458   2
  -9  10   1 3.70837 0.98794   4
  -9  10   1 3.76071 1.12303   2
   9  10  -1 4.21608 0.97150   4
  -8 -10   1 4.10406 1.02058   2
   8 -10  -1 3.69155 0.86023   4
   8 -10  -1 3.79738 1.77173   3
   8 -10  -1 1.91022 1.06076   1
   8  10  -1 3.27762 0.87127   2
  -8  10   1 5.03380 1.10116   2
  -8  10   1 2.95327 0.86805   4
   8  10  -1 3.00201 0.88339   4
  -7 -10   1 11.7484 1.39127   2
   7 -10  -1 12.1527 1.23702   4
   7 -10  -1 14.3033 2.43196   3
   7 -10  -1 10.6829 1.47053   1
   7  10  -1 11.3165 1.24080   4
   7  10  -1 9.89502 1.18614   2
  -7  10   1 13.0379 1.41356   4
  -7  10   1 12.9364 1.48753   2
   6 -10  -1 4.54772 1.76368   3
   6 -10  -1 4.73166 0.78981   4
   6 -10  -1 3.20512 0.94054   1
  -6  10   1 3.89776 0.92102   2
   6  10  -1 4.28831 0.81842   4
   6  10  -1 3.56810 0.75992   2
  -6  10   1 4.22806 0.81807   4
   5 -10  -1 6.01849 1.77992   3
   5 -10  -1 7.91517 0.89591   4
   5 -10  -1 6.31662 1.04132   1
   5  10  -1 6.69128 0.88137   4
  -5  10   1 5.60956 0.94019   2
   5  10  -1 7.05290 0.89850   2
  -5  10   1 6.62580 0.89805   4
   4 -10  -1 41.7853 3.02764   3
   4 -10  -1 44.6435 1.91253   1
  -4 -10   1 42.0629 2.83901   3
   4  10  -1 41.9348 1.71686   2
  -4  10   1 49.4248 1.84822   4
   4  10  -1 47.4261 1.78535   4
  -4  10   1 48.1216 1.94941   2
   3 -10  -1 22.4801 2.36122   3
   3 -10  -1 19.4257 1.20528   1
  -3  10   1 18.1258 1.18770   2
  -3  10   1 20.9474 1.14925   4
   3  10  -1 19.0086 1.06185   2
   3  10  -1 18.6953 1.07814   4
   2 -10  -1 18.0545 2.09431   3
   2 -10  -1 17.5292 1.07811   1
  -2 -10   1 16.5645 0.74885   1
  -2 -10   1 19.9566 1.90847   3
   2  10  -1 14.9579 0.96560   4
  -2  10   1 17.4043 1.09646   2
   2  10  -1 16.8518 0.97889   2
  -2  10   1 17.5118 1.01260   4
   2  10  -1 17.4612 0.79331   1
  -1 -10   1 14.6923 0.75966   1
  -1 -10   1 17.4541 1.83517   3
   1 -10  -1 15.9894 2.01119   3
   1 -10  -1 15.7850 0.91914   1
  -1  10   1 17.3261 0.95010   4
   1  10  -1 14.5214 0.93416   4
   1  10  -1 14.3481 0.90026   2
  -1  10   1 15.5771 0.93839   2
   1  10  -1 13.6641 0.81008   1
   0 -10  -1 72.9420 1.86600   1
   0 -10  -1 73.3654 3.20110   3
   0 -10   1 68.7468 1.93206   1
   0 -10   1 68.2284 3.19543   3
   0  10  -1 70.3934 2.16092   4
   0  10   1 75.4438 2.04845   4
   0  10  -1 71.8784 2.09749   2
   0  10   1 77.2368 2.22348   2
   0  10  -1 69.9995 1.99144   1
   1 -10   1 10.5978 0.83999   1
  -1 -10  -1 10.3958 0.59517   1
  -1 -10  -1 11.6450 1.59990   3
   1 -10   1 10.3202 1.79980   3
  -1  10  -1 12.2791 0.94224   4
  -1  10  -1 11.7879 0.91189   1
   1  10   1 11.6127 0.87016   2
  -1  10  -1 10.9210 0.85343   2
   1  10   1 11.0261 0.76073   4
  -2 -10  -1 1.47551 0.95586   3
   2 -10   1 1.11417 0.49323   1
   2 -10   1 1.85897 1.40713   3
  -2  10  -1 1.40259 0.51102   4
   2  10   1 1.64557 0.39571   4
  -2  10  -1 1.50851 0.52794   2
   2  10   1 0.97408 0.37802   2
   3 -10   1 9.53994 1.95200   3
   3 -10   1 3.89244 0.77997   1
  -3  10  -1 5.06957 0.80894   2
   3  10   1 5.47585 0.78431   2
   3  10   1 5.04913 0.64620   4
  -3  10  -1 4.94058 0.76663   4
   4 -10   1 4.60370 1.77246   3
   4 -10   1 5.00632 0.87514   1
  -4  10  -1 5.42667 0.84643   4
   4  10   1 4.71725 0.79125   2
  -4  10  -1 4.62554 0.80586   2
   4  10   1 4.42376 0.68419   4
   5 -10   1 0.58728 0.71020   1
   5 -10   1 0.20227 1.55258   3
  -5  10  -1 1.06774 0.58906   4
   5  10   1 0.76794 0.52279   2
  -5  10  -1 0.96377 0.49833   2
   5  10   1 0.95489 0.51553   4
   6 -10   1 5.12312 0.94578   4
   6 -10   1 6.74840 2.03750   3
   6 -10   1 6.41605 1.16017   1
  -6  10  -1 6.62546 1.03010   4
   6  10   1 6.68875 0.99824   2
  -6  10  -1 5.51126 0.96889   2
   6  10   1 6.28543 0.90395   4
  -7 -10  -1 0.14857 0.65852   2
   7 -10   1 0.14234 1.59405   3
   7 -10   1 0.32132 0.64735   4
   7 -10   1 0.87706 0.92354   1
  -7  10  -1 0.24416 0.70091   2
  -7  10  -1 0.53836 0.62620   4
   7  10   1 1.29679 0.70203   2
   7  10   1 0.59373 0.59899   4
   8 -10   1 7.85349 1.46752   1
   8 -10   1 8.70113 2.25523   3
   8 -10   1 8.18299 1.19326   4
  -8 -10  -1 8.03719 1.36200   2
  -8  10  -1 9.80915 1.37198   4
  -8  10  -1 10.1161 1.44310   2
   8  10   1 8.16838 1.22883   2
   8  10   1 10.6305 1.26299   4
   9 -10   1 3.17340 0.94040   4
   9 -10   1 2.95734 1.99266   3
   9 -10   1 3.33468 1.28724   1
  -9 -10  -1 3.14186 1.08216   2
  -9  10  -1 2.33990 0.93821   4
  -9  10  -1 3.56973 0.99270   2
   9  10   1 4.10753 1.00652   4
   9  10   1 3.66401 0.96866   2
  10 -10   1 3.75202 1.05770   4
  10 -10   1 4.46864 2.10298   3
  10 -10   1 3.41359 1.43156   1
 -10 -10  -1 4.38308 1.27483   2
 -10  10  -1 3.22825 1.23584   2
  10  10   1 2.17322 0.95530   4
  10  10   1 3.51815 1.01407   2
 -10  10  -1 3.97771 1.33125   4
  11 -10   1 12.3216 2.41673   1
 -11 -10  -1 14.6370 2.10131   2
 -11  10  -1 15.5089 2.05160   2
  11  10   1 14.8897 1.86833   2
  11  10   1 14.8567 1.81844   4
  11 -11  -1 13.7743 1.71395   4
 -11 -11   1 12.5619 1.91599   2
  11 -11  -1 21.8890 5.11051   3
 -11  11   1 9.90388 2.09897   2
  11  11  -1 10.4355 1.56252   2
  11  11  -1 10.0243 1.55177   4
 -10 -11   1 0.86067 0.94503   2
  10 -11  -1 0.35868 1.22888   1
  10 -11  -1 -0.3807 0.79324   4
  10 -11  -1 2.43946 1.86356   3
  10  11  -1 0.76916 0.83888   4
 -10  11   1 0.65282 0.88997   2
  10  11  -1 0.38594 0.77446   2
   9 -11  -1 2.48601 1.35942   1
  -9 -11   1 4.17141 1.14003   2
   9 -11  -1 6.57379 2.04173   3
   9 -11  -1 3.93415 0.95168   4
  -9  11   1 5.29944 1.20646   2
  -9  11   1 3.87681 1.09326   4
   9  11  -1 5.38353 1.09492   4
   9  11  -1 5.54275 1.12639   2
   8 -11  -1 4.40939 2.05697   3
  -8 -11   1 1.80767 0.87688   2
   8 -11  -1 2.08345 0.78998   4
   8 -11  -1 1.62774 1.13417   1
  -8  11   1 2.95552 0.87367   4
   8  11  -1 3.32210 0.87015   2
  -8  11   1 2.88124 1.01420   2
   8  11  -1 1.96160 0.86083   4
   7 -11  -1 8.01771 2.11337   3
   7 -11  -1 9.88089 1.16127   4
   7 -11  -1 9.06823 1.46942   1
   7  11  -1 8.89715 1.16049   4
  -7  11   1 8.59334 1.24610   4
   7  11  -1 9.28044 1.22186   2
  -7  11   1 10.6211 1.41344   2
   6 -11  -1 2.87971 0.98043   1
   6 -11  -1 2.64178 1.65298   3
   6 -11  -1 1.65496 0.61717   4
   6  11  -1 2.29435 0.65672   4
  -6  11   1 2.17563 0.82350   2
   6  11  -1 1.84169 0.68766   2
  -6  11   1 2.04508 0.69272   4
   5 -11  -1 16.2274 1.12262   4
   5 -11  -1 15.2316 2.42487   3
   5 -11  -1 12.6888 1.39106   1
   5  11  -1 12.8802 1.09037   2
  -5  11   1 15.8073 1.23625   4
  -5  11   1 16.2184 1.32267   2
   5  11  -1 14.4387 1.13985   4
   4 -11  -1 4.43823 1.61402   3
   4 -11  -1 3.48005 0.81892   1
   4  11  -1 2.40871 0.63104   2
  -4  11   1 4.68282 0.88638   2
  -4  11   1 3.19866 0.72362   4
   4  11  -1 4.29444 0.75291   4
   3 -11  -1 120.492 3.29970   1
  -3 -11   1 120.019 4.03924   3
   3 -11  -1 123.009 4.88916   3
  -3  11   1 124.916 3.23088   4
  -3  11   1 128.352 3.44441   2
   3  11  -1 125.927 3.26081   2
   3  11  -1 126.966 3.30095   4
   2 -11  -1 59.2581 3.36174   3
   2 -11  -1 57.6899 1.98783   1
  -2 -11   1 58.3726 2.96791   3
   2  11  -1 59.7178 1.97075   2
  -2  11   1 59.8044 2.10926   2
  -2  11   1 59.7468 1.97420   4
   2  11  -1 61.6021 2.03708   4
   1 -11  -1 17.3157 2.21782   3
  -1 -11   1 15.8807 0.84931   1
   1 -11  -1 14.4390 0.95420   1
  -1 -11   1 17.7196 2.04166   3
   1  11  -1 16.8063 1.00154   2
   1  11  -1 15.0275 0.91513   1
   1  11  -1 12.9337 0.96394   4
  -1  11   1 14.4196 1.04621   2
  -1  11   1 14.2663 0.95330   4
   0 -11  -1 1.73977 0.45166   1
   0 -11   1 4.03367 1.45085   3
   0 -11   1 2.16191 0.48528   1
   0 -11  -1 3.26946 1.37145   3
   0  11  -1 3.53830 0.64023   2
   0  11  -1 1.93865 0.52899   4
   0  11   1 2.06657 0.57300   2
   0  11   1 1.54336 0.46813   4
   0  11  -1 2.97741 0.56958   1
   1 -11   1 93.5967 4.17551   3
  -1 -11  -1 104.855 3.85038   3
   1 -11   1 101.415 2.66820   1
  -1  11  -1 94.6085 2.69020   2
   1  11   1 100.779 2.80382   2
  -1  11  -1 96.1276 2.81131   4
   1  11   1 97.4633 2.57946   4
   2 -11   1 23.8772 1.28877   1
   2 -11   1 25.4469 2.62252   3
  -2 -11  -1 22.6247 1.98497   3
   2  11   1 21.7853 1.25204   2
  -2  11  -1 24.3166 1.31993   2
   2  11   1 23.0496 1.15394   4
  -2  11  -1 23.7107 1.32802   4
  -3 -11  -1 0.60391 0.75222   3
   3 -11   1 -0.8684 1.31815   3
   3 -11   1 -0.0079 0.56232   1
  -3  11  -1 0.35710 0.48198   4
   3  11   1 -0.4305 0.31470   4
   3  11   1 0.73587 0.44957   2
  -3  11  -1 -0.0577 0.50256   2
   4 -11   1 1.56063 0.69194   1
   4 -11   1 2.94269 1.70821   3
   4  11   1 1.86326 0.56576   4
  -4  11  -1 1.21476 0.58626   4
   4  11   1 0.70321 0.52262   2
  -4  11  -1 2.36317 0.69765   2
   5 -11   1 10.1295 2.23102   3
   5 -11   1 9.27436 1.28595   1
   5  11   1 9.30350 1.12674   2
  -5  11  -1 8.60710 1.12061   4
   5  11   1 8.45487 0.94012   4
  -5  11  -1 8.62824 1.16416   2
   6 -11   1 9.63512 2.31608   3
   6 -11   1 9.58924 1.15737   4
   6 -11   1 10.8152 1.44143   1
   6  11   1 12.1872 1.32858   2
   6  11   1 11.9153 1.22039   4
  -6  11  -1 9.85726 1.27573   2
  -6  11  -1 13.4300 1.41377   4
   7 -11   1 -0.5376 1.59729   3
   7 -11   1 -1.0583 0.79569   1
   7 -11   1 -0.6157 0.53005   4
   7  11   1 -0.7518 0.51789   2
   7  11   1 0.01851 0.53010   4
  -7  11  -1 0.78721 0.67141   4
  -7  11  -1 0.40104 0.70528   2
   8 -11   1 1.76906 1.15442   1
   8 -11   1 2.19721 1.82815   3
   8 -11   1 0.42729 0.66208   4
  -8 -11  -1 -0.6589 0.70578   2
   8  11   1 0.31227 0.65831   2
   8  11   1 -0.5353 0.58763   4
  -8  11  -1 0.45685 0.75029   4
  -8  11  -1 0.68540 0.63642   2
   9 -11   1 7.16424 2.51570   3
  -9 -11  -1 6.99963 1.42012   2
   9 -11   1 7.08355 1.20100   4
   9 -11   1 5.68056 1.52327   1
  -9  11  -1 5.76741 1.26722   2
   9  11   1 5.60011 1.14147   2
   9  11   1 5.59391 1.13356   4
  -9  11  -1 5.62317 1.23969   4
  10 -11   1 9.91670 1.47891   4
  10 -11   1 12.9033 2.86978   3
  10 -11   1 10.7609 1.95376   1
 -10 -11  -1 11.5249 1.87866   2
 -10  11  -1 10.7998 1.66664   2
 -10  11  -1 9.59310 1.63362   4
  10  11   1 7.83524 1.40214   2
  10  11   1 8.25465 1.36830   4
  10 -12  -1 9.15326 1.41380   4
  10 -12  -1 8.93639 2.53438   3
  10 -12  -1 6.84712 1.75661   1
  10  12  -1 7.43266 1.31114   2
 -10  12   1 9.40659 1.63641   2
  10  12  -1 8.18881 1.39462   4
   9 -12  -1 10.6629 1.39360   4
   9 -12  -1 12.5348 1.91298   1
   9 -12  -1 13.9334 2.75739   3
  -9  12   1 13.2993 1.77176   2
   9  12  -1 10.8304 1.44642   2
  -9  12   1 10.2818 1.48796   4
   9  12  -1 12.2808 1.55122   4
   8 -12  -1 1.33974 0.81236   4
   8 -12  -1 0.16274 1.08757   1
   8 -12  -1 3.11407 1.87850   3
  -8  12   1 0.89633 0.84629   4
   8  12  -1 3.03844 0.92956   4
   8  12  -1 1.15047 0.73888   2
  -8  12   1 2.25318 1.01962   2
   7 -12  -1 56.9739 2.37688   4
   7 -12  -1 49.7620 3.82415   3
   7 -12  -1 54.8363 2.79468   1
  -7  12   1 52.8813 2.41292   4
   7  12  -1 54.3339 2.37259   4
   7  12  -1 53.6841 2.37475   2
  -7  12   1 57.2336 2.66560   2
   6 -12  -1 29.6462 3.09637   3
   6 -12  -1 29.8962 1.65199   4
   6 -12  -1 27.2821 1.96857   1
  -6  12   1 27.4910 1.72641   4
  -6  12   1 29.2256 1.89797   2
   6  12  -1 29.0549 1.71882   4
   6  12  -1 27.6517 1.65448   2
   5 -12  -1 0.57089 0.77693   1
   5 -12  -1 1.29624 1.49799   3
   5 -12  -1 0.49721 0.53429   4
  -5  12   1 0.16129 0.64317   2
  -5  12   1 0.02251 0.48598   4
   5  12  -1 1.02571 0.56776   4
   5  12  -1 0.44947 0.57036   2
   4 -12  -1 -0.0575 0.64347   1
   4 -12  -1 1.00132 1.43097   3
   4  12  -1 0.12291 0.47506   2
  -4  12   1 0.45134 0.59299   2
   4  12  -1 1.84285 0.64260   4
  -4  12   1 0.01133 0.54869   4
   3 -12  -1 8.90750 1.98779   3
   3 -12  -1 9.78930 1.14191   1
  -3 -12   1 12.8566 1.77691   3
  -3  12   1 12.8459 1.27606   2
   3  12  -1 11.3203 1.12163   4
  -3  12   1 11.1371 1.09124   4
   3  12  -1 11.1796 0.97488   2
   2 -12  -1 13.0299 2.16066   3
   2 -12  -1 8.71782 0.99283   1
  -2 -12   1 8.56917 1.62478   3
  -2  12   1 9.58906 1.07188   2
   2  12  -1 9.87668 1.01808   4
  -2  12   1 8.00032 0.91322   4
   2  12  -1 8.72162 0.95315   2
   1 -12  -1 1.98280 0.58223   1
   1 -12  -1 1.77034 1.56351   3
  -1 -12   1 2.05701 1.52782   3
   1  12  -1 1.45338 0.52723   2
   1  12  -1 1.52418 0.52285   4
  -1  12   1 1.69614 0.62146   2
  -1  12   1 1.96302 0.57723   4
   0 -12   1 33.4815 1.37172   1
   0 -12  -1 33.5189 2.61736   3
   0 -12   1 31.3946 2.69172   3
   0  12   1 35.6427 1.47860   4
   0  12  -1 31.9371 1.48724   2
   0  12   1 36.6803 1.62833   2
   0  12  -1 34.2254 1.57480   4
   1 -12   1 63.4289 3.62139   3
  -1 -12  -1 59.9385 3.14202   3
   1 -12   1 66.6360 2.10070   1
   1  12   1 63.8411 2.22633   2
   1  12   1 63.8192 2.04290   4
  -1  12  -1 68.2221 2.29958   4
  -1  12  -1 63.9927 2.19495   2
   2 -12   1 1.66639 0.60831   1
  -2 -12  -1 2.37077 1.17223   3
   2 -12   1 0.91695 1.53929   3
   2  12   1 1.70236 0.60457   2
   2  12   1 2.40953 0.57608   4
  -2  12  -1 1.31934 0.63444   2
  -2  12  -1 0.88245 0.55806   4
   3 -12   1 6.89148 0.99303   1
  -3 -12  -1 8.95160 1.51969   3
   3 -12   1 7.67639 2.02951   3
  -3  12  -1 6.13417 0.98505   2
   3  12   1 5.79476 0.86604   2
   3  12   1 6.30581 0.76770   4
  -3  12  -1 6.71834 0.92857   4
   4 -12   1 1.65623 0.80243   1
   4 -12   1 1.10330 1.62894   3
   4  12   1 3.17205 0.73425   2
  -4  12  -1 1.68647 0.70488   2
  -4  12  -1 3.16652 0.80848   4
   4  12   1 2.24193 0.63447   4
   5 -12   1 1.09928 0.83513   1
   5 -12   1 0.35510 1.64701   3
   5  12   1 1.25269 0.64143   2
   5  12   1 1.28098 0.58305   4
  -5  12  -1 0.36909 0.62708   2
  -5  12  -1 1.97810 0.72976   4
   6 -12   1 9.15053 2.38076   3
   6 -12   1 10.2265 1.50172   1
   6 -12   1 11.3962 1.26863   4
  -6  12  -1 13.0492 1.44970   4
   6  12   1 12.4986 1.27793   4
  -6  12  -1 12.3582 1.46242   2
   6  12   1 13.0734 1.45358   2
   7 -12   1 -0.5678 0.55368   4
   7 -12   1 0.26865 1.74810   3
   7 -12   1 0.83296 0.99606   1
  -7  12  -1 -0.1460 0.65557   4
   7  12   1 -0.9230 0.55535   2
   7  12   1 -0.4923 0.49110   4
  -7  12  -1 -0.4429 0.64115   2
   8 -12   1 1.97214 1.97974   3
   8 -12   1 0.34175 0.64332   4
   8 -12   1 0.24562 1.06992   1
  -8  12  -1 -0.1782 0.72623   2
   8  12   1 0.80595 0.71650   2
  -8  12  -1 -0.2513 0.68080   4
   8  12   1 -0.5529 0.68227   4
   9 -12   1 2.80327 1.39263   1
   9 -12   1 5.69493 1.18154   4
   9 -12   1 4.31997 2.21946   3
   9  12   1 5.21522 1.13092   4
  -9  12  -1 8.06478 1.43252   4
   9  12   1 5.79915 1.20427   2
  -9  12  -1 6.24670 1.36136   2
  10 -12   1 11.5341 1.58888   4
  10 -12   1 12.1369 2.87385   3
  10 -12   1 16.0816 2.29280   1
 -10  12  -1 15.0971 1.99550   2
 -10  12  -1 10.8558 1.69995   4
  10  12   1 9.67530 1.50666   2
  10 -13  -1 3.03418 1.31403   4
  10 -13  -1 2.34907 1.47270   1
  10 -13  -1 9.71608 2.58294   3
 -10  13   1 4.55881 1.55530   2
  10  13  -1 1.95432 1.03200   4
  10  13  -1 2.04228 1.02185   2
   9 -13  -1 7.42646 2.40258   3
   9 -13  -1 7.81188 1.76096   1
   9 -13  -1 6.73611 1.18355   4
   9  13  -1 4.96545 1.11445   2
  -9  13   1 8.23048 1.51370   4
   9  13  -1 7.37942 1.38019   4
  -9  13   1 6.00215 1.37249   2
   8 -13  -1 51.2796 2.99671   1
   8 -13  -1 44.4005 2.25546   4
   8 -13  -1 46.9053 4.00857   3
  -8  13   1 48.7185 2.69768   2
   8  13  -1 50.6316 2.53122   4
   8  13  -1 47.7772 2.40567   2
  -8  13   1 44.6359 2.44552   4
   7 -13  -1 19.2551 3.03566   3
   7 -13  -1 21.5717 2.13959   1
   7 -13  -1 17.3527 1.39632   4
  -7  13   1 20.5550 1.80033   2
   7  13  -1 17.7911 1.52273   4
  -7  13   1 20.0752 1.73722   4
   7  13  -1 17.9068 1.51258   2
   6 -13  -1 13.7544 1.18732   4
   6 -13  -1 12.3668 1.60649   1
   6 -13  -1 13.7210 2.57075   3
  -6  13   1 11.1898 1.32101   4
   6  13  -1 17.5645 1.46909   4
   6  13  -1 13.6585 1.38642   2
  -6  13   1 13.1792 1.55999   2
   5 -13  -1 15.4544 1.59848   1
   5 -13  -1 22.2400 3.01205   3
   5 -13  -1 17.3090 1.30482   4
   5  13  -1 16.9984 1.32764   4
  -5  13   1 17.7531 1.53585   2
  -5  13   1 20.1495 1.49583   4
   5  13  -1 18.7121 1.35634   2
   4 -13  -1 2.29759 1.64577   3
   4 -13  -1 2.14093 0.83568   1
  -4  13   1 0.16415 0.57406   4
   4  13  -1 -0.4467 0.52079   2
   4  13  -1 1.21486 0.65384   4
  -4  13   1 0.17778 0.63197   2
  -3 -13   1 26.0289 2.31805   3
   3 -13  -1 24.7467 2.78261   3
   3 -13  -1 24.0880 1.48793   1
  -3  13   1 24.9240 1.59657   2
   3  13  -1 25.0756 1.40897   2
  -3  13   1 22.5124 1.35478   4
   3  13  -1 22.9397 1.38457   4
   2 -13  -1 13.2072 1.13437   1
  -2 -13   1 13.1743 1.99739   3
   2 -13  -1 16.9287 2.50030   3
   2  13  -1 12.2890 1.20002   4
  -2  13   1 10.9001 1.23121   2
  -2  13   1 11.5418 1.11563   4
   2  13  -1 11.6776 1.14108   2
   1 -13  -1 127.802 5.14228   3
  -1 -13   1 127.296 4.93876   3
  -1  13   1 127.986 3.36835   4
   1  13  -1 130.919 3.43980   2
  -1  13   1 125.499 3.54621   2
   1  13  -1 135.462 3.57362   4
   0 -13   1 19.0025 2.55520   3
   0 -13  -1 17.0659 2.54167   3
   0  13   1 15.7009 1.12077   4
   0  13  -1 14.9432 1.16174   4
   0  13   1 16.9927 1.25724   2
   0  13  -1 13.9365 1.19119   2
  -1 -13  -1 7.01604 1.66016   3
   1 -13   1 7.79223 2.09281   3
   1 -13   1 6.81140 0.91242   1
  -1  13  -1 4.15809 0.81550   2
   1  13   1 8.05865 0.90685   4
  -1  13  -1 7.56636 0.97715   4
   1  13   1 8.90064 1.02653   2
  -2 -13  -1 2.41253 1.30974   3
   2 -13   1 1.89454 0.63374   1
   2 -13   1 2.43727 1.70598   3
   2  13   1 1.34166 0.61716   2
   2  13   1 1.11016 0.53726   4
  -2  13  -1 0.70115 0.60844   2
  -2  13  -1 2.10770 0.68472   4
   3 -13   1 3.90607 1.85390   3
   3 -13   1 3.42017 0.82251   1
   3  13   1 3.70116 0.73818   4
   3  13   1 3.02135 0.77451   2
  -3  13  -1 2.88980 0.80133   4
  -3  13  -1 3.55300 0.85639   2
   4 -13   1 0.68334 1.76243   3
   4 -13   1 2.53990 0.88428   1
  -4  13  -1 0.26533 0.66560   4
   4  13   1 0.81798 0.59690   2
   4  13   1 1.22288 0.60454   4
  -4  13  -1 1.55754 0.73435   2
   5 -13   1 5.94581 2.18848   3
   5 -13   1 6.18380 1.20108   1
   5  13   1 7.01243 1.10144   2
  -5  13  -1 6.67273 1.10274   4
  -5  13  -1 5.82294 1.07451   2
   5  13   1 8.44174 1.09438   4
   6 -13   1 6.37848 1.10408   4
   6 -13   1 4.08454 1.18648   1
   6 -13   1 3.63867 2.11336   3
   6  13   1 4.33120 0.99763   4
   6  13   1 6.20065 1.08050   2
  -6  13  -1 7.36103 1.23359   2
  -6  13  -1 4.74856 1.01433   4
   7 -13   1 0.48273 1.92226   3
   7 -13   1 1.02777 0.72600   4
   7 -13   1 2.21558 1.11404   1
   7  13   1 1.35549 0.81314   2
  -7  13  -1 1.70571 0.90218   2
  -7  13  -1 -0.3598 0.65529   4
   8 -13   1 2.39986 0.86756   4
   8 -13   1 1.82155 2.15262   3
   8 -13   1 3.12674 1.34648   1
  -8  13  -1 4.27481 1.10813   4
   8  13   1 3.13122 1.01416   2
  -8  13  -1 4.01205 1.18117   2
   9 -13   1 11.4562 1.55949   4
   9 -13   1 11.6650 2.03703   1
   9 -13   1 14.2872 3.05196   3
   9  13   1 12.5297 1.65051   2
  -9  13  -1 17.9349 2.03217   2
  -9  13  -1 17.8832 2.04305   4
   9 -14  -1 5.08564 1.68130   1
   9 -14  -1 11.7614 2.77144   3
  -9  14   1 10.7600 1.72708   2
   9  14  -1 7.75866 1.59117   4
   9  14  -1 10.7557 1.51846   2
   8 -14  -1 -0.8961 1.27827   1
   8 -14  -1 2.83325 1.92596   3
   8  14  -1 1.30188 0.74796   2
   8  14  -1 0.52111 0.87526   4
  -8  14   1 0.42600 0.90585   2
   7 -14  -1 4.81647 2.24450   3
   7 -14  -1 5.14486 1.51456   1
   7  14  -1 6.26927 1.20638   2
  -7  14   1 4.43118 1.18153   2
   7  14  -1 5.41587 1.13229   4
   6 -14  -1 5.33392 2.11885   3
   6 -14  -1 7.24294 1.43265   1
  -6  14   1 3.79609 1.08191   4
   6  14  -1 3.27200 0.93417   4
  -6  14   1 5.55627 1.19725   2
   6  14  -1 6.08641 1.02801   2
   5 -14  -1 1.47102 0.92930   1
   5 -14  -1 1.55042 1.80553   3
   5  14  -1 0.31139 0.60359   2
  -5  14   1 0.92500 0.66928   2
  -5  14   1 1.70531 0.98586   4
   5  14  -1 0.61406 0.62950   4
   4 -14  -1 -0.1047 0.79265   1
   4 -14  -1 1.89474 1.77413   3
  -4  14   1 0.13862 0.70916   2
   4  14  -1 0.15020 0.56921   2
   4  14  -1 -0.3959 0.60174   4
   3 -14  -1 1.27905 1.67190   3
   3 -14  -1 1.79879 0.81490   1
   3  14  -1 0.27579 0.59918   4
  -3  14   1 1.27451 0.74698   2
   3  14  -1 1.30196 0.66114   2
   2 -14  -1 2.16338 1.67758   3
  -2 -14   1 3.41223 1.63928   3
   2  14  -1 2.12718 0.72669   4
  -2  14   1 1.45019 0.74461   2
   2  14  -1 2.85746 0.72780   2
  -1 -14   1 28.0193 2.95576   3
   1 -14  -1 32.3824 2.97274   3
   1  14  -1 26.3112 1.50883   2
  -1  14   1 31.1466 1.71402   2
   1  14  -1 27.3888 1.55534   4
   0 -14  -1 5.42269 1.74081   3
   0 -14   1 4.44308 1.84109   3
   0  14   1 4.70717 0.88610   2
   0  14  -1 3.22868 0.78342   2
   0  14  -1 2.85824 0.73623   4
  -1 -14  -1 10.1082 2.17959   3
   1 -14   1 5.71798 2.02444   3
  -1  14  -1 7.96366 1.09493   4
   1  14   1 8.74836 1.10233   2
  -1  14  -1 8.79440 1.09711   2
   2 -14   1 0.25721 1.66966   3
  -2 -14  -1 0.40897 1.19492   3
   2 -14   1 0.57088 0.66604   1
  -2  14  -1 0.16278 0.55927   4
  -2  14  -1 -0.2464 0.59678   2
   2  14   1 0.95476 0.63411   2
   3 -14   1 1.44772 0.82266   1
   3 -14   1 0.44310 1.84268   3
   3  14   1 0.20780 0.59530   2
  -3  14  -1 0.78015 0.69639   2
  -3  14  -1 0.57613 0.67692   4
   4 -14   1 0.99398 0.82564   1
   4 -14   1 0.59286 1.79579   3
   4  14   1 0.87273 0.66374   2
  -4  14  -1 0.67805 0.66454   4
  -4  14  -1 0.73014 0.69645   2
   5 -14   1 4.34095 2.16324   3
   5 -14   1 4.55319 1.17239   1
   5  14   1 5.21369 1.02036   2
  -5  14  -1 5.23287 1.02300   4
  -5  14  -1 4.40833 1.05311   2
   6 -14   1 3.37549 0.92430   4
   6 -14   1 3.88701 2.22313   3
   6 -14   1 2.03238 1.09284   1
  -6  14  -1 4.63040 1.11057   4
   6  14   1 2.92044 0.87980   2
  -6  14  -1 4.19498 1.05798   2
   7 -14   1 8.68715 1.57876   1
   7 -14   1 8.20868 2.61080   3
   7 -14   1 5.61560 1.07106   4
  -7  14  -1 4.29286 1.15652   2
  -7  14  -1 5.18634 1.18418   4
   7  14   1 6.63823 1.17625   2
   8 -14   1 1.28236 0.83858   4
   8 -14   1 0.14808 2.14924   3
   8 -14   1 0.12441 1.20171   1
  -8  14  -1 -0.1060 0.83510   4
   8  14   1 1.60854 0.89700   2
  -8  14  -1 0.04631 0.91374   2
   9 -14   1 2.46211 2.37946   3
   9 -14   1 0.95708 1.57289   1
   9 -14   1 -0.2175 0.74477   4
  -9  14  -1 1.78035 1.08130   4
   9  14   1 -0.2253 0.78082   2
  -9  14  -1 2.24889 1.02039   2
   8 -15  -1 0.65858 1.44212   1
   8 -15  -1 1.53638 1.96337   3
  -8  15   1 0.11754 0.94424   2
   8  15  -1 -0.4494 0.77768   2
   7 -15  -1 2.83113 2.16381   3
   7 -15  -1 -0.0734 1.24334   1
  -7  15   1 0.58971 0.95113   2
   7  15  -1 -0.1586 0.65237   2
   6 -15  -1 5.35555 1.35707   1
   6 -15  -1 9.26153 2.59175   3
  -6  15   1 6.66266 1.32238   2
   6  15  -1 6.22939 1.14332   2
   5 -15  -1 0.99906 1.01739   1
   5 -15  -1 1.60614 1.93418   3
   5  15  -1 2.06809 0.79553   4
   5  15  -1 1.67366 0.79480   2
  -5  15   1 1.45807 0.85973   2
   4 -15  -1 8.53466 1.24079   1
   4 -15  -1 5.28583 2.11613   3
   4  15  -1 6.95685 1.10255   4
  -4  15   1 6.89004 1.28163   2
   4  15  -1 7.26901 1.07227   2
   3 -15  -1 20.9032 2.98754   3
   3  15  -1 19.8967 1.46823   4
   3  15  -1 20.5618 1.52943   2
  -3  15   1 22.9457 1.73026   2
   2 -15  -1 18.3161 2.82851   3
  -2 -15   1 16.9166 2.48186   3
   2  15  -1 16.6351 1.31914   2
   2  15  -1 17.1876 1.43225   4
  -2  15   1 18.8373 1.54172   2
   1 -15  -1 2.67011 1.74723   3
  -1 -15   1 1.83096 1.63494   3
   1  15  -1 2.12065 0.70976   2
  -1  15   1 1.79803 0.79740   2
   1  15  -1 1.87025 0.74017   4
   0 -15  -1 1.19465 1.53674   3
   0 -15   1 3.66766 1.83070   3
   0  15  -1 1.13632 0.72063   4
   0  15   1 1.13527 0.71382   2
   0  15  -1 2.16894 0.74543   2
  -1 -15  -1 15.6319 2.68683   3
   1 -15   1 15.1344 2.68088   3
  -1  15  -1 11.5037 1.33651   4
  -1  15  -1 12.3032 1.31518   2
   1  15   1 13.4402 1.38750   2
   2 -15   1 15.5267 2.80377   3
  -2 -15  -1 13.8336 2.14622   3
  -2  15  -1 14.2588 1.49435   4
  -2  15  -1 14.7601 1.52983   2
   2  15   1 15.1843 1.34726   2
   3 -15   1 11.3473 2.69307   3
   3 -15   1 8.78755 1.30191   1
  -3  15  -1 10.1286 1.32703   2
   3  15   1 9.27174 1.24159   2
  -3  15  -1 10.0919 1.25781   4
   4 -15   1 6.21190 1.26965   1
   4 -15   1 4.40179 2.36939   3
   4  15   1 4.98532 0.99434   2
  -4  15  -1 4.20131 1.08112   4
  -4  15  -1 4.30179 1.11891   2
   5 -15   1 -0.4002 1.92374   3
   5 -15   1 0.16404 0.86783   1
   5  15   1 1.28301 0.75217   2
  -5  15  -1 -0.0736 0.74593   2
  -5  15  -1 1.10727 0.89153   4
   6 -15   1 -0.1288 2.08130   3
   6 -15   1 0.34429 0.68075   4
   6 -15   1 -0.6141 0.94323   1
  -6  15  -1 -1.0495 0.78345   2
   6  15   1 0.76403 0.73624   2
  -6  15  -1 0.73521 0.85569   4
   7 -15   1 1.38609 0.80384   4
   7 -15   1 1.37057 2.20677   3
   7 -15   1 3.86488 1.52131   1
  -7  15  -1 4.17970 1.23357   2
   7  15   1 2.74367 0.97298   2
  -7  15  -1 3.32139 1.15328   4
   8 -15   1 8.09323 2.84811   3
   8 -15   1 11.0058 1.89783   1
   8 -15   1 12.2359 1.59203   4
  -8  15  -1 9.75577 1.57512   4
  -8  15  -1 6.94355 1.42484   2
   8  15   1 11.2648 1.62101   2
   8 -16  -1 1.87736 1.53557   1
  -8  16   1 2.53542 1.18172   2
   7 -16  -1 9.89287 2.77565   3
   7 -16  -1 3.84993 1.45889   1
  -7  16   1 5.35803 1.29302   2
   7  16  -1 5.35088 1.09541   2
   6 -16  -1 12.6020 1.74835   1
   6 -16  -1 13.1101 2.90090   3
  -6  16   1 13.8489 1.80371   2
   6  16  -1 10.6956 1.33420   2
   5 -16  -1 4.27845 1.39863   1
   5 -16  -1 2.39532 2.14410   3
  -5  16   1 4.49790 1.16670   2
   5  16  -1 2.33074 0.84713   2
   4 -16  -1 4.08675 2.25202   3
   4  16  -1 2.45248 0.80730   2
  -4  16   1 3.73389 1.08448   2
   3 -16  -1 2.53626 1.97625   3
  -3  16   1 0.24581 0.76832   2
   3  16  -1 0.96321 0.65695   2
   2 -16  -1 2.53959 1.91837   3
  -2  16   1 2.41018 0.89552   2
   2  16  -1 1.92565 0.75452   2
   1 -16  -1 2.24982 1.72875   3
  -1 -16   1 1.83494 1.65876   3
  -1  16   1 -0.5030 0.71710   2
   1  16  -1 -0.0997 0.69987   2
   0 -16  -1 53.1145 3.83204   3
   0 -16   1 46.2689 3.70436   3
   0  16  -1 49.5885 2.24435   2
   0  16   1 48.4674 2.29480   2
   1 -16   1 0.68041 1.78975   3
  -1 -16  -1 3.70906 1.79511   3
   1  16   1 -0.1206 0.66572   2
  -1  16  -1 -1.1183 0.60613   2
   2 -16   1 13.8778 2.82243   3
   2  16   1 16.4762 1.44530   2
  -2  16  -1 14.6534 1.57370   2
   3 -16   1 11.8299 2.75131   3
   3  16   1 11.4569 1.40757   2
  -3  16  -1 9.04571 1.37979   2
   4 -16   1 1.69254 2.14259   3
   4 -16   1 1.69352 1.07989   1
  -4  16  -1 1.35178 0.89337   2
   4  16   1 0.73253 0.74613   2
   5 -16   1 5.22217 2.53354   3
   5 -16   1 5.13383 1.39633   1
  -5  16  -1 2.35628 0.99199   2
   5  16   1 4.50363 1.06777   2
   6 -16   1 2.51254 1.37200   1
   6 -16   1 4.25520 2.46966   3
  -6  16  -1 1.36074 0.92198   2
   6  16   1 2.92957 1.00261   2
   7 -16   1 -0.8492 1.09486   1
   7 -16   1 0.54516 2.44823   3
  -7  16  -1 -0.1968 0.85304   2
   7  16   1 -1.1723 0.65383   2
   7 -17  -1 9.17637 1.75308   1
  -7  17   1 10.3883 1.71079   2
   6 -17  -1 3.86652 2.30148   3
  -6  17   1 0.22748 0.89176   2
   5 -17  -1 5.16901 2.31669   3
   5  17  -1 1.28872 0.75618   2
  -5  17   1 2.26962 1.02201   2
   4 -17  -1 7.20670 2.41459   3
   4  17  -1 6.93405 1.19535   2
  -4  17   1 5.64966 1.24641   2
   3 -17  -1 2.81301 2.06246   3
   3  17  -1 1.78234 0.81733   2
  -3  17   1 -0.6568 0.82230   2
   2 -17  -1 38.7583 3.76624   3
   2  17  -1 30.8372 1.86142   2
  -2  17   1 30.6408 2.02063   2
   1 -17  -1 42.2621 3.91727   3
  -1 -17   1 37.9997 3.48338   3
  -1  17   1 33.7180 2.07876   2
   1  17  -1 38.4889 2.14592   2
   0 -17  -1 10.3175 2.91850   3
   0 -17   1 0.90632 1.86904   3
   0  17   1 3.01856 0.97640   2
   0  17  -1 2.12063 0.85450   2
   1 -17   1 4.21893 2.20261   3
  -1 -17  -1 8.35818 2.58721   3
  -1  17  -1 2.53355 0.95819   2
   1  17   1 1.85900 0.84709   2
   2 -17   1 5.51760 2.36713   3
   2  17   1 2.15288 0.87333   2
  -2  17  -1 1.87036 0.96375   2
   3 -17   1 2.90878 2.22184   3
   3  17   1 2.35920 0.96459   2
  -3  17  -1 1.37596 0.93166   2
   4 -17   1 0.20021 2.17687   3
  -4  17  -1 0.25211 0.82780   2
   4  17   1 -0.5760 0.66701   2
   5 -17   1 2.13281 2.28391   3
  -5  17  -1 -0.3236 0.88506   2
   5  17   1 0.89466 0.89085   2
   6 -17   1 1.47156 1.22750   1
   6 -17   1 2.37727 2.45810   3
  -6  17  -1 0.71837 1.01513   2
   6  17   1 0.27275 0.78885   2
   5 -18  -1 5.81214 2.68199   3
  -5  18   1 -0.5396 0.85101   2
   4 -18  -1 2.51878 2.53767   3
  -4  18   1 -0.1461 0.87041   2
   3 -18  -1 6.20561 2.93133   3
  -3  18   1 -0.1006 0.86850   2
   3  18  -1 0.90937 0.77222   2
   2 -18  -1 22.6110 4.00638   3
  -2  18   1 11.0715 1.64913   2
   2  18  -1 9.69707 1.39791   2
   1 -18  -1 13.9595 3.40523   3
  -1 -18   1 7.31344 2.24891   3
  -1  18   1 7.72112 1.35678   2
   1  18  -1 8.21383 1.36377   2
   0 -18  -1 10.7877 2.76767   3
   0 -18   1 8.21181 2.61716   3
   0  18  -1 4.00359 1.09070   2
   0  18   1 5.26419 1.20144   2
   1 -18   1 2.32117 2.20072   3
   1  18   1 0.92704 0.82750   2
  -1  18  -1 0.25651 0.80668   2
   2 -18   1 5.52627 2.40749   3
  -2  18  -1 2.82878 1.13746   2
   2  18   1 2.28745 1.04574   2
   3 -18   1 -0.2398 2.38428   3
   3  18   1 2.43863 0.94902   2
  -3  18  -1 0.17029 0.83997   2
   4 -18   1 0.84488 2.36163   3
   4  18   1 0.33997 0.79035   2
  -4  18  -1 1.02244 0.87787   2
   5 -18   1 2.37733 2.95877   3
   5  18   1 -1.9688 0.75021   2
  -5  18  -1 0.05332 0.88360   2
  -4  19   1 0.27047 0.88836   2
   3 -19  -1 8.32565 3.24595   3
  -3  19   1 0.00758 0.89286   2
   2 -19  -1 18.1996 3.60215   3
   1 -19  -1 8.94311 2.79730   3
  -1  19   1 -0.5661 0.86466   2
   0 -19   1 4.37830 2.46791   3
   0 -19  -1 10.0975 2.61342   3
   0  19   1 1.30372 0.95771   2
   1 -19   1 2.95209 2.43865   3
  -1  19  -1 -1.5777 0.82194   2
   1  19   1 0.37671 1.00666   2
   2 -19   1 3.34368 2.66404   3
   2  19   1 1.46024 0.95449   2
  -2  19  -1 1.43873 0.94964   2
   3 -19   1 11.3912 3.30755   3
   3  19   1 7.20477 1.37126   2
  -3  19  -1 7.76275 1.44120   2
   4  19   1 -0.7353 0.78965   2
   0  20   1 3.82339 1.19690   2
  13   0  -2 1.13554 1.16890   4
 -13   0   2 2.87412 1.22797   2
  13   0  -2 2.15605 1.21878   1
  12   0  -2 7.46529 1.35815   4
 -12   0   2 8.23231 1.43100   2
  12   0  -2 9.70151 1.50887   1
  11   0  -2 1.19843 0.85646   1
 -11   0   2 1.99220 0.93520   2
  11   0  -2 2.07159 0.92686   4
 -10   0   2 54.5319 2.56582   2
  10   0  -2 52.3213 2.45416   1
  10   0  -2 48.4448 2.25248   4
   9   0  -2 359.427 7.73227   4
   9   0  -2 359.619 7.80771   1
  -9   0   2 358.975 7.92367   2
  -8   0   2 15.8059 1.30566   2
   8   0  -2 16.0739 1.21538   4
   8   0  -2 18.5614 1.39570   1
   7   0  -2 183.056 4.35617   4
   7   0  -2 190.326 4.21697   3
   7   0  -2 183.489 4.43411   1
  -7   0   2 189.526 4.50904   2
   6   0  -2 343.451 6.78793   4
   6   0  -2 342.396 6.66971   3
   6   0  -2 340.972 6.85753   1
  -6   0   2 348.709 6.89270   2
   5   0  -2 134.507 3.09322   3
   5   0  -2 137.423 3.21145   1
  -5   0   2 138.836 3.18870   2
   5   0  -2 133.080 3.11528   4
   4   0  -2 4.23723 0.53166   3
   4   0  -2 3.66667 0.46612   4
   4   0  -2 4.66865 0.54561   1
  -4   0   2 4.57943 0.50430   2
   3   0  -2 11.0293 0.63510   1
   3   0  -2 11.3566 0.64251   3
  -3   0   2 11.6853 0.57704   2
   3   0  -2 12.2940 0.59643   4
  -2   0   2 771.645 12.9527   2
   2   0  -2 780.077 13.2299   3
   2   0  -2 789.062 13.1055   1
   2   0  -2 770.152 12.9922   4
   1   0  -2 2309.34 39.5678   3
  -1   0   2 2141.93 36.9824   2
   1   0  -2 2237.36 38.0129   1
   1   0  -2 2227.85 37.5405   4
   0   0  -2 63.0238 1.22670   4
   0   0  -2 62.8545 1.19725   2
   0   0  -2 62.6212 1.51546   3
   0   0   2 60.1281 1.16422   2
  -1   0  -2 2015.28 34.4983   2
  -1   0  -2 2001.39 35.7000   3
  -1   0  -2 2046.96 34.4705   4
  -1   0  -2 1967.78 34.2598   1
  -2   0  -2 43.1377 1.19753   4
   2   0   2 43.9461 1.16323   4
   2   0   2 44.9843 1.26151   3
  -2   0  -2 44.2882 1.14277   1
  -2   0  -2 45.5817 1.29988   3
  -2   0  -2 44.6357 1.24130   2
   2   0   2 43.8801 1.12172   1
  -3   0  -2 672.837 11.5176   1
   3   0   2 654.791 11.5494   4
   3   0   2 673.856 11.4865   1
  -3   0  -2 680.630 11.7138   2
  -3   0  -2 676.453 11.6587   4
  -3   0  -2 664.723 11.6628   3
   3   0   2 659.463 11.6298   3
  -4   0  -2 872.691 15.1335   4
   4   0   2 845.082 14.9080   1
   4   0   2 871.533 15.0337   4
   4   0   2 880.034 15.0848   3
  -4   0  -2 874.261 15.2013   2
   5   0   2 38.8971 1.56043   3
  -5   0  -2 40.2327 1.58873   2
   5   0   2 39.2922 1.43181   1
   5   0   2 36.9745 1.42904   4
  -5   0  -2 38.8793 1.51797   4
   6   0   2 15.4992 1.02419   1
  -6   0  -2 13.0452 0.98462   2
   6   0   2 12.9445 0.94680   4
   6   0   2 12.5117 1.18352   3
   7   0   2 9.24226 1.02751   4
   7   0   2 8.00660 0.97680   1
  -7   0  -2 8.35105 1.08978   2
   7   0   2 11.2999 1.36685   3
   8   0   2 0.78577 0.64908   1
   8   0   2 2.15604 0.68160   4
  -8   0  -2 0.52837 0.63385   2
  -9   0  -2 29.3338 1.85342   2
   9   0   2 33.5501 1.97290   1
   9   0   2 28.7714 1.79236   4
  10   0   2 2.36310 0.93174   1
  10   0   2 3.09311 0.96331   4
 -10   0  -2 2.67330 0.90453   2
  11   0   2 3.05388 1.02016   4
  11   0   2 2.49061 1.06866   1
 -11   0  -2 2.42137 1.10875   2
  12   0   2 5.13929 1.32921   4
 -12   0  -2 8.46955 1.63758   2
 -13  -1   2 -0.9541 0.90155   2
  13  -1  -2 1.29051 1.20144   1
 -13   1   2 0.18661 1.00673   2
 -12  -1   2 9.61692 1.57942   2
  12  -1  -2 8.34736 1.41205   4
  12  -1  -2 8.77514 1.53894   1
  12   1  -2 6.20890 1.26640   4
 -12   1   2 8.78555 1.55405   2
  12   1  -2 8.03450 1.39770   1
 -11  -1   2 7.72266 1.35875   2
  11  -1  -2 8.67364 1.38634   1
  11  -1  -2 8.91652 1.34376   4
  11   1  -2 9.96388 1.42514   1
  11   1  -2 12.3037 1.53088   4
 -11   1   2 9.21943 1.45044   2
  10  -1  -2 49.7208 2.54254   1
  10  -1  -2 46.5217 2.26200   4
 -10  -1   2 47.7603 2.40465   2
  10   1  -2 46.4371 2.26290   4
  10   1  -2 48.2700 2.28326   1
 -10   1   2 45.8932 2.38676   2
  -9  -1   2 15.3681 1.55572   2
   9  -1  -2 16.7642 1.64031   1
   9  -1  -2 15.4885 1.35843   4
  -9   1   2 15.4924 1.55876   2
   9   1  -2 14.9411 1.37470   1
   9   1  -2 15.9455 1.36615   4
  -8  -1   2 112.892 3.35795   2
   8  -1  -2 109.397 3.20268   3
   8  -1  -2 102.072 3.26106   1
   8  -1  -2 108.574 3.19629   4
  -8   1   2 107.371 3.27110   2
   8   1  -2 113.666 3.25032   1
   8   1  -2 108.205 3.21403   4
   7  -1  -2 0.59146 0.57311   1
  -7  -1   2 -0.1539 0.42800   2
   7  -1  -2 -0.0055 0.51892   3
   7  -1  -2 -0.0866 0.38476   4
   7   1  -2 0.84925 0.52349   1
  -7   1   2 0.27662 0.47225   2
   7   1  -2 -0.0079 0.43861   4
   7   1  -2 0.09198 0.27869   3
  -6  -1   2 90.0812 2.54804   2
   6  -1  -2 88.8311 2.59781   1
   6  -1  -2 90.6215 2.62684   3
   6  -1  -2 89.3990 2.47789   4
   6   1  -2 88.8140 2.19582   3
   6   1  -2 88.4132 2.48688   1
  -6   1   2 86.0508 2.53480   2
   6   1  -2 90.2175 2.50510   4
   5  -1  -2 15.8950 1.01080   3
   5  -1  -2 14.5878 0.83785   4
   5  -1  -2 16.0184 0.96922   1
  -5  -1   2 16.0919 0.90387   2
   5   1  -2 15.7532 0.88628   1
   5   1  -2 16.2759 0.74789   3
  -5   1   2 14.5854 0.87498   2
   5   1  -2 17.3021 0.90921   4
   4  -1  -2 15.6471 0.93713   3
   4  -1  -2 16.7999 0.88471   1
  -4  -1   2 15.1012 0.76705   2
   4  -1  -2 16.8526 0.78107   4
   4   1  -2 14.9568 0.77925   1
   4   1  -2 15.0594 0.68834   3
   4   1  -2 14.3953 0.75959   4
  -4   1   2 16.0645 0.79023   2
   3  -1  -2 2.10143 0.32122   4
   3  -1  -2 2.24600 0.37352   1
   3  -1  -2 1.63524 0.43946   3
  -3  -1   2 2.31156 0.32729   2
   3   1  -2 1.91795 0.33795   4
  -3   1   2 1.69066 0.32492   2
   3   1  -2 2.03813 0.32662   3
   3   1  -2 2.05721 0.34325   1
   2  -1  -2 1390.94 24.3789   3
   2  -1  -2 1406.92 23.8468   4
  -2  -1   2 1394.62 23.3753   2
   2  -1  -2 1363.68 23.0067   1
   2   1  -2 1364.95 22.9333   1
   2   1  -2 1374.32 24.2102   3
  -2   1   2 1377.53 23.9101   2
   2   1  -2 1429.71 23.8711   4
   1  -1  -2 124.344 2.15546   4
   1  -1  -2 118.627 2.30929   1
   1  -1  -2 123.344 2.62429   3
  -1  -1   2 124.309 2.09322   2
   1   1  -2 121.633 2.34216   1
   1   1  -2 121.420 2.51549   3
  -1   1   2 121.024 2.22816   2
   1   1  -2 124.008 2.29860   4
   0  -1  -2 33.9252 0.77161   1
   0  -1  -2 32.8780 1.00842   3
   0  -1  -2 34.8022 0.66877   4
   0   1   2 33.0940 0.78114   2
   0   1  -2 32.9363 1.02956   3
   0   1  -2 33.5626 0.66464   2
   0   1  -2 33.1972 0.82306   4
  -1  -1  -2 761.029 12.6152   2
  -1  -1  -2 750.232 12.4108   1
   1  -1   2 743.079 12.8201   3
  -1  -1  -2 728.373 12.4397   4
   1   1   2 755.649 12.8167   4
  -1   1  -2 763.156 12.6050   4
  -1   1  -2 756.824 12.8700   3
   1   1   2 735.344 12.5344   2
  -1   1  -2 740.910 12.5816   1
  -1   1  -2 757.494 12.4943   2
  -2  -1  -2 933.000 15.8312   4
   2  -1   2 932.770 15.8510   1
  -2  -1  -2 938.297 15.9778   2
   2  -1   2 922.866 16.1141   3
  -2  -1  -2 949.406 15.9158   3
  -2  -1  -2 940.650 15.6946   1
   2   1   2 1018.08 15.6992   1
  -2   1  -2 934.901 15.9332   4
  -2   1  -2 930.601 16.1446   3
  -2   1  -2 935.177 15.8704   1
  -2   1  -2 964.535 15.9085   2
   2   1   2 932.917 15.7831   4
  -3  -1  -2 87.6464 2.09540   4
  -3  -1  -2 91.6317 2.23021   2
   3  -1   2 85.2585 2.24799   3
   3  -1   2 85.8772 2.05156   1
   3  -1   2 87.9291 2.08821   4
  -3  -1  -2 86.0249 2.00430   3
  -3   1  -2 84.6633 2.13438   4
  -3   1  -2 87.9570 2.13324   2
  -3   1  -2 86.5412 2.07025   1
   3   1   2 86.5047 1.92146   1
   3   1   2 88.7911 2.04255   4
   3   1   2 86.0937 1.97913   3
   4  -1   2 7.71145 0.62810   4
   4  -1   2 7.42572 0.83058   3
  -4  -1  -2 8.75299 0.73911   2
   4  -1   2 6.65136 0.61522   1
   4   1   2 8.48053 0.59682   1
   4   1   2 7.42528 0.59910   4
  -4   1  -2 7.36753 0.66088   4
  -4   1  -2 7.89010 0.69242   2
   4   1   2 8.37863 0.63409   3
   5  -1   2 161.094 3.93096   3
   5  -1   2 164.036 3.71377   4
  -5  -1  -2 158.657 3.83363   2
   5  -1   2 162.456 3.69010   1
  -5   1  -2 163.950 3.83103   2
   5   1   2 159.185 3.52381   1
  -5   1  -2 161.298 3.78991   4
   5   1   2 156.734 3.48190   3
   5   1   2 163.383 3.66971   4
   6  -1   2 -0.1252 0.25481   4
  -6  -1  -2 0.04344 0.39891   2
   6  -1   2 0.71654 0.77873   3
   6  -1   2 0.51953 0.46856   1
   6   1   2 0.30382 0.45099   1
  -6   1  -2 0.40661 0.36406   2
   6   1   2 0.56792 0.40745   4
  -6   1  -2 0.54850 0.37349   4
   6   1   2 -0.2405 0.56535   3
  -7  -1  -2 13.9160 1.12820   2
   7  -1   2 14.1949 1.18527   1
   7  -1   2 16.9781 1.18642   4
   7  -1   2 15.0563 1.64682   3
   7   1   2 14.5574 1.10911   1
  -7   1  -2 14.1726 1.12031   2
   7   1   2 13.6265 1.08947   4
   8  -1   2 6.28236 0.96375   4
  -8  -1  -2 6.59763 1.10360   2
   8  -1   2 8.06508 1.13266   1
   8   1   2 8.45084 1.06517   1
   8   1   2 7.51498 1.04282   4
  -8   1  -2 7.57174 1.14161   2
   9  -1   2 129.564 3.93600   1
  -9  -1  -2 128.874 4.16694   2
   9  -1   2 125.240 3.89040   4
   9   1   2 133.755 3.93608   4
   9   1   2 127.165 3.80116   1
  -9   1  -2 131.495 4.15884   2
  10  -1   2 1.73326 0.91303   1
 -10  -1  -2 2.46687 1.03982   2
  10  -1   2 0.44819 0.71271   4
 -10   1  -2 0.83325 0.85161   2
  10   1   2 0.97234 0.78696   4
  10   1   2 0.60171 0.77258   1
  11  -1   2 39.0993 2.33937   4
 -11  -1  -2 41.6239 2.60001   2
  11   1   2 36.0202 2.24329   4
 -11   1  -2 36.7493 2.48399   2
  12  -1   2 4.15648 1.32913   1
  12  -1   2 4.13881 1.20940   4
 -12  -1  -2 1.80312 1.11944   2
 -12   1  -2 4.96314 1.45293   2
  12   1   2 2.47867 1.08055   4
 -13  -2   2 -0.1952 0.93852   2
  13  -2  -2 0.33135 1.21276   1
 -13   2   2 -0.1381 0.93108   2
  12  -2  -2 5.66712 1.37539   1
 -12  -2   2 3.88717 1.16943   2
  12  -2  -2 6.80103 1.29640   4
  12   2  -2 5.28447 1.24262   4
  12   2  -2 5.87040 1.32186   1
 -12   2   2 6.11114 1.34742   2
 -11  -2   2 15.7268 1.79082   2
  11  -2  -2 15.6622 1.82202   1
  11  -2  -2 12.3888 1.55018   4
  11   2  -2 15.6982 1.68792   4
 -11   2   2 17.5096 1.90760   2
  11   2  -2 16.8777 1.69258   1
  10  -2  -2 1.00509 0.87090   1
  10  -2  -2 0.04513 0.64317   4
 -10  -2   2 1.51625 0.85009   2
  10   2  -2 1.04976 0.71935   1
 -10   2   2 0.05055 0.55885   2
  10   2  -2 0.52948 0.71555   4
  -9  -2   2 37.5155 2.01610   2
   9  -2  -2 40.5636 2.15477   1
   9  -2  -2 34.5571 1.86487   4
   9   2  -2 38.0987 1.86856   1
  -9   2   2 35.5412 1.99690   2
   9   2  -2 33.9431 1.83420   4
   8  -2  -2 58.7694 2.23696   4
   8  -2  -2 61.0676 2.45115   1
  -8  -2   2 56.6377 2.30416   2
   8  -2  -2 58.6544 2.45309   3
   8   2  -2 59.6529 2.19504   1
  -8   2   2 58.1952 2.34419   2
   8   2  -2 59.8682 2.23267   4
  -7  -2   2 50.1919 1.95589   2
   7  -2  -2 53.2830 2.24322   3
   7  -2  -2 52.4414 2.12329   1
   7  -2  -2 54.3513 1.96472   4
  -7   2   2 56.4006 2.11502   2
   7   2  -2 53.8135 1.96538   4
   7   2  -2 54.5998 1.94170   1
  -6  -2   2 26.9323 1.28961   2
   6  -2  -2 26.1910 1.18987   4
   6  -2  -2 25.1384 1.50587   3
   6  -2  -2 26.0562 1.37091   1
  -6   2   2 25.6406 1.23842   2
   6   2  -2 24.5554 0.86669   3
   6   2  -2 27.5017 1.25429   4
   6   2  -2 27.3139 1.22200   1
   5  -2  -2 31.9251 1.57832   3
   5  -2  -2 30.0165 1.17342   4
   5  -2  -2 30.1397 1.34352   1
  -5  -2   2 32.3033 1.28378   2
  -5   2   2 31.9875 1.28692   2
   5   2  -2 28.9673 1.17113   1
   5   2  -2 31.0676 0.94915   3
   5   2  -2 34.7445 1.30209   4
  -4  -2   2 33.0209 1.15288   2
   4  -2  -2 31.9543 1.10544   4
   4  -2  -2 31.8692 1.44159   3
   4  -2  -2 33.6419 1.28118   1
   4   2  -2 31.1107 0.93199   3
  -4   2   2 32.2417 1.15175   2
   4   2  -2 30.6698 1.13351   4
   4   2  -2 31.8913 1.09919   1
   3  -2  -2 8.82611 0.64879   1
   3  -2  -2 8.38437 0.79564   3
  -3  -2   2 7.36668 0.48424   2
   3  -2  -2 8.65401 0.49535   4
   3   2  -2 9.06361 0.47869   3
   3   2  -2 8.87822 0.51436   1
  -3   2   2 9.19591 0.53401   2
   3   2  -2 9.26179 0.56448   4
   2  -2  -2 554.357 9.29075   4
   2  -2  -2 549.433 9.95429   3
   2  -2  -2 552.925 9.52432   1
  -2  -2   2 546.621 9.30233   2
   2   2  -2 550.154 9.43712   4
   2   2  -2 548.164 9.40026   1
  -2   2   2 555.778 9.42252   2
   2   2  -2 550.857 9.47730   3
   1  -2  -2 285.761 5.03245   1
  -1  -2   2 286.919 5.24618   3
   1  -2  -2 296.112 4.80309   4
   1  -2  -2 283.639 5.46774   3
  -1  -2   2 283.838 4.81990   2
   1   2  -2 291.192 4.80110   2
   1   2  -2 284.099 5.26359   3
   1   2  -2 291.358 5.07124   4
  -1   2   2 280.877 4.99958   2
   1   2  -2 285.647 5.07042   1
   0  -2  -2 102.872 2.33376   3
   0  -2   2 103.929 2.33787   3
   0  -2  -2 104.185 1.91106   1
   0   2  -2 107.381 1.86776   2
   0   2  -2 106.505 2.12332   4
   0   2  -2 105.538 2.13143   1
   0   2  -2 105.738 2.37732   3
   0   2   2 102.799 2.04902   2
  -1  -2  -2 868.409 14.6665   1
  -1  -2  -2 841.281 14.5353   3
   1  -2   2 831.935 14.7503   3
  -1  -2  -2 865.259 14.4886   2
  -1   2  -2 866.962 14.4777   4
  -1   2  -2 868.896 14.4575   1
   1   2   2 860.725 14.7155   4
  -1   2  -2 883.984 14.2899   2
   1   2   2 854.925 14.4019   2
  -1   2  -2 847.265 14.7895   3
   2  -2   2 675.518 11.6266   1
   2  -2   2 667.184 12.0028   3
  -2  -2  -2 680.796 11.2891   1
  -2  -2  -2 682.974 11.7510   2
  -2  -2  -2 678.413 11.5846   3
   2   2   2 674.563 11.2777   1
  -2   2  -2 687.329 11.7158   4
   2   2   2 673.094 11.4639   4
  -2   2  -2 687.728 11.6604   1
   2   2   2 667.965 11.6318   2
  -2   2  -2 682.501 11.5858   2
   3  -2   2 61.3944 1.68649   4
   3  -2   2 60.1557 1.96471   3
  -3  -2  -2 64.9441 1.53755   3
   3  -2   2 62.5774 1.68214   1
  -3  -2  -2 67.8853 1.85225   2
  -3   2  -2 64.3254 1.73330   2
   3   2   2 63.9490 1.47957   1
  -3   2  -2 62.4670 1.76452   4
   3   2   2 63.8635 1.62698   4
  -3   2  -2 60.7632 1.68827   1
  -4  -2  -2 72.7044 1.73635   3
   4  -2   2 75.3905 2.03219   4
   4  -2   2 75.1706 2.04526   1
  -4  -2  -2 69.8333 2.12710   2
   4  -2   2 73.5641 2.34070   3
  -4   2  -2 76.4001 2.11944   4
   4   2   2 72.8243 1.72067   3
   4   2   2 72.9416 1.96340   4
   4   2   2 74.3328 1.82116   1
  -4   2  -2 76.0966 2.11129   2
   5  -2   2 0.78245 0.43576   1
   5  -2   2 1.41742 0.39157   4
   5  -2   2 0.96868 0.69886   3
  -5  -2  -2 0.87721 0.45700   2
  -5   2  -2 0.57954 0.38054   4
   5   2   2 1.00340 0.39193   3
  -5   2  -2 0.91647 0.42046   2
   5   2   2 1.10974 0.40057   1
   5   2   2 1.55763 0.43125   4
   6  -2   2 1.75573 0.96501   3
   6  -2   2 2.27523 0.50343   4
   6  -2   2 2.65927 0.65159   1
  -6  -2  -2 2.22065 0.61611   2
   6   2   2 2.29485 0.56470   3
  -6   2  -2 1.67619 0.56299   4
   6   2   2 2.40017 0.54391   4
   6   2   2 2.63705 0.57602   1
  -6   2  -2 3.07175 0.61679   2
   7  -2   2 -1.3926 0.91542   3
   7  -2   2 0.27157 0.44305   4
  -7  -2  -2 -0.1143 0.51316   2
   7  -2   2 -0.0141 0.58848   1
  -7   2  -2 0.58399 0.52613   2
   7   2   2 -0.6066 0.37468   4
  -7   2  -2 -0.0494 0.46450   4
   7   2   2 -0.0699 0.52180   1
   8  -2   2 7.67088 1.07032   4
   8  -2   2 7.35577 1.12874   1
  -8  -2  -2 8.34259 1.21349   2
  -8   2  -2 5.91257 1.03378   2
   8   2   2 6.96058 1.00463   4
   8   2   2 7.53122 0.99041   1
  -9  -2  -2 0.49675 0.74700   2
   9  -2   2 -0.4656 0.67943   1
   9  -2   2 -0.7707 0.52484   4
   9   2   2 0.18807 0.70084   1
   9   2   2 0.52579 0.63610   4
  -9   2  -2 -0.1901 0.66316   2
 -10  -2  -2 46.0412 2.57330   2
  10  -2   2 47.5108 2.49488   1
  10  -2   2 46.3598 2.38205   4
  10   2   2 44.2319 2.28842   4
 -10   2  -2 46.6983 2.55316   2
  10   2   2 41.1161 2.18601   1
 -11  -2  -2 20.5755 2.18095   2
  11  -2   2 21.5145 1.85641   4
  11  -2   2 26.9953 2.16754   1
  11   2   2 20.5603 1.79213   4
 -11   2  -2 24.2512 2.07748   2
 -12  -2  -2 3.49646 1.24308   2
  12  -2   2 1.54238 1.35519   1
  12  -2   2 3.87255 1.21139   4
  12   2   2 4.59873 1.36155   4
 -12   2  -2 2.65100 1.01566   2
 -13  -3   2 7.38049 1.61823   2
  13  -3  -2 8.68792 1.71747   1
 -13   3   2 5.94825 1.45531   2
 -12  -3   2 3.81648 1.15845   2
  12  -3  -2 5.81989 1.43290   1
  12  -3  -2 1.98803 0.98582   4
  12   3  -2 3.29609 1.06685   4
 -12   3   2 3.55275 1.21305   2
  11  -3  -2 1.72170 1.04367   1
  11  -3  -2 1.86620 0.87481   4
 -11  -3   2 1.53397 0.90400   2
  11   3  -2 -0.2793 0.62042   4
 -11   3   2 1.71557 0.92263   2
  11   3  -2 3.03713 0.88843   1
 -10  -3   2 23.0177 1.65033   2
  10  -3  -2 20.5996 1.61986   4
  10  -3  -2 19.4504 1.93259   1
 -10   3   2 22.6949 1.75456   2
  10   3  -2 21.7200 1.51370   1
  10   3  -2 18.8976 1.56772   4
   9  -3  -2 12.7620 1.33378   4
  -9  -3   2 9.78714 1.32708   2
   9  -3  -2 10.8148 1.41215   1
  -9   3   2 11.1425 1.30681   2
   9   3  -2 11.9489 1.23644   1
   9   3  -2 12.4658 1.33313   4
   8  -3  -2 143.365 4.38296   3
  -8  -3   2 156.661 4.17173   2
   8  -3  -2 141.191 3.88242   4
   8  -3  -2 154.331 4.23630   1
   8   3  -2 149.549 3.97168   4
  -8   3   2 148.991 4.11612   2
   8   3  -2 153.762 3.86275   1
   7  -3  -2 161.238 3.95682   4
   7  -3  -2 163.565 4.56905   3
   7  -3  -2 160.572 4.15698   1
  -7  -3   2 161.100 4.09665   2
   7   3  -2 156.933 3.80610   1
  -7   3   2 168.623 4.14686   2
   7   3  -2 159.541 3.98020   4
   6  -3  -2 6.26851 0.87912   1
   6  -3  -2 5.84597 0.68232   4
  -6  -3   2 5.32055 0.75561   2
   6  -3  -2 6.44180 1.13115   3
  -6   3   2 5.79296 0.73255   2
   6   3  -2 5.51161 0.72577   4
   6   3  -2 5.41511 0.64912   1
   5  -3  -2 5.57705 0.95033   3
   5  -3  -2 5.59044 0.62277   4
   5  -3  -2 5.45557 0.70970   1
  -5  -3   2 4.67239 0.61956   2
   5   3  -2 4.79583 0.60951   4
   5   3  -2 4.89143 0.55977   1
   5   3  -2 4.40152 0.27348   3
  -5   3   2 3.54199 0.58860   2
  -4  -3   2 0.19049 0.26345   2
   4  -3  -2 0.12515 0.23681   4
   4  -3  -2 -0.0858 0.37177   1
   4  -3  -2 0.38928 0.54714   3
   4   3  -2 0.61080 0.30895   4
  -4   3   2 0.25195 0.30710   2
   4   3  -2 0.30928 0.22827   1
   4   3  -2 0.58150 0.18094   3
   3  -3  -2 555.539 9.45175   4
  -3  -3   2 545.350 9.51960   2
   3  -3  -2 535.399 10.2757   3
  -3  -3   2 549.740 9.34783   3
   3  -3  -2 556.310 9.72603   1
   3   3  -2 547.499 9.36327   3
  -3   3   2 547.028 9.50991   4
  -3   3   2 544.367 9.59051   2
   3   3  -2 538.276 9.57636   4
   3   3  -2 543.599 9.44522   1
   2  -3  -2 393.431 6.88125   1
   2  -3  -2 382.515 7.46902   3
  -2  -3   2 379.356 6.66472   2
   2  -3  -2 380.775 6.58912   4
  -2  -3   2 383.354 6.81985   3
   2   3  -2 383.666 6.81048   4
   2   3  -2 382.658 6.72102   1
   2   3  -2 378.674 6.60127   2
   2   3  -2 390.588 6.86089   3
  -2   3   2 387.862 6.64315   4
  -2   3   2 377.745 6.77677   2
   1  -3  -2 5.60950 0.42676   1
   1  -3  -2 5.73797 0.76192   3
  -1  -3   2 5.79795 0.48494   3
   1   3  -2 6.48498 0.29267   2
   1   3  -2 5.86759 0.41887   4
   1   3  -2 6.02969 0.39981   1
  -1   3   2 6.30347 0.26944   4
  -1   3   2 5.83031 0.39902   2
   1   3  -2 5.89418 0.50923   3
   0  -3   2 1373.17 24.7396   3
   0  -3  -2 1401.71 23.0522   4
   0  -3  -2 1369.19 25.7334   3
   0  -3  -2 1385.02 23.4940   1
   0   3  -2 1409.55 24.7667   3
   0   3  -2 1393.37 23.6667   2
   0   3   2 1371.75 23.0628   4
   0   3   2 1437.94 23.9715   2
   0   3  -2 1372.16 23.4541   4
  -1  -3  -2 2.61378 0.38908   2
   1  -3   2 2.84347 0.50009   3
  -1  -3  -2 1.58800 0.12169   1
  -1  -3  -2 1.28304 0.35383   3
  -1   3  -2 2.29082 0.36240   4
  -1   3  -2 2.45176 0.35226   1
  -1   3  -2 2.44282 0.28308   2
   1   3   2 1.74389 0.20742   4
   1   3   2 1.80767 0.31196   2
  -2  -3  -2 593.291 10.4226   2
  -2  -3  -2 589.369 10.2175   3
   2  -3   2 603.552 10.8538   3
   2  -3   2 590.799 10.2952   1
   2   3   2 574.661 10.2765   2
   2   3   2 591.032 9.77181   1
  -2   3  -2 598.851 10.3701   4
   2   3   2 583.616 10.0400   4
  -2   3  -2 582.221 10.3115   1
  -2   3  -2 594.812 10.2081   2
   3  -3   2 180.589 3.83582   1
  -3  -3  -2 188.860 4.01060   2
  -3  -3  -2 189.898 3.58562   3
   3  -3   2 185.874 4.34751   3
  -3   3  -2 188.536 3.89752   1
  -3   3  -2 185.523 3.81625   2
   3   3   2 179.638 3.84743   2
  -3   3  -2 183.389 3.91057   4
   3   3   2 189.374 3.69735   4
   3   3   2 186.056 3.41839   1
  -4  -3  -2 14.4255 0.59026   3
   4  -3   2 13.7643 0.87228   1
  -4  -3  -2 13.6904 0.92690   2
   4  -3   2 13.7955 0.84755   4
   4  -3   2 16.1589 1.31457   3
   4   3   2 14.7152 0.57680   3
   4   3   2 14.7904 0.79752   4
   4   3   2 14.5243 0.67150   1
  -4   3  -2 14.2041 0.87067   2
  -4   3  -2 13.6904 0.88714   4
  -5  -3  -2 103.764 2.92207   2
   5  -3   2 104.979 2.79969   1
   5  -3   2 102.143 3.28385   3
   5  -3   2 101.789 2.74204   4
   5   3   2 103.994 2.43347   1
   5   3   2 105.181 2.12644   3
  -5   3  -2 99.4143 2.78185   2
   5   3   2 99.3370 2.62141   4
  -5   3  -2 101.914 2.83451   4
   6  -3   2 14.7575 1.14346   1
   6  -3   2 16.2613 1.72698   3
   6  -3   2 14.0790 1.01405   4
  -6  -3  -2 15.0165 1.14557   2
   6   3   2 16.8269 1.03531   4
  -6   3  -2 13.0791 1.04793   4
   6   3   2 14.0672 0.90652   1
  -6   3  -2 13.2671 1.06602   2
   7  -3   2 -0.0441 0.63413   1
   7  -3   2 -0.4792 0.38350   4
   7  -3   2 -0.5969 1.10548   3
  -7  -3  -2 0.43063 0.54756   2
  -7   3  -2 -0.2059 0.42944   2
   7   3   2 -0.5626 0.44307   1
  -7   3  -2 0.25181 0.51435   4
   7   3   2 -0.7262 0.41290   4
   8  -3   2 35.0797 1.79929   4
   8  -3   2 33.4425 2.46774   3
  -8  -3  -2 35.7829 1.99861   2
   8  -3   2 32.7514 1.94544   1
   8   3   2 33.2538 1.66073   1
  -8   3  -2 31.9803 1.79848   2
   8   3   2 37.9398 1.82637   4
   9  -3   2 5.66053 1.20526   1
   9  -3   2 3.80074 0.92029   4
  -9  -3  -2 5.48204 1.16246   2
   9   3   2 5.49908 0.98127   1
  -9   3  -2 4.54415 0.97936   2
   9   3   2 4.74204 0.97919   4
 -10  -3  -2 5.69815 1.24443   2
  10  -3   2 4.65559 1.04378   4
  10  -3   2 5.50304 1.25999   1
  10   3   2 6.88805 1.15200   4
 -10   3  -2 4.86391 1.18940   2
  11  -3   2 25.7640 2.00444   4
 -11  -3  -2 27.3071 2.25216   2
  11  -3   2 23.2672 2.13166   1
 -11   3  -2 27.4919 2.19601   2
  11   3   2 26.0746 1.91571   4
  12  -3   2 0.28368 1.18562   1
 -12  -3  -2 0.47087 1.00710   2
  12  -3   2 -0.2232 0.83512   4
 -12   3  -2 -0.5078 0.92398   2
  12   3   2 0.02706 0.86789   4
 -13  -4   2 0.23800 1.09338   2
  13  -4  -2 0.01410 1.23935   1
 -13   4   2 0.05103 0.96861   2
  12  -4  -2 -0.4191 0.79248   4
 -12  -4   2 2.02779 1.09194   2
  12  -4  -2 1.41598 1.20735   1
 -12   4   2 2.00997 1.03298   2
  12   4  -2 -0.0753 0.77386   4
  11  -4  -2 -0.3370 0.64519   4
  11  -4  -2 0.43595 1.00688   1
 -11  -4   2 0.45396 0.83003   2
 -11   4   2 -0.9211 0.68007   2
  11   4  -2 0.19435 0.70420   4
  10  -4  -2 34.8354 1.99579   4
  10  -4  -2 29.2401 2.16233   1
 -10  -4   2 33.9367 2.08018   2
 -10   4   2 35.0945 2.12804   2
  10   4  -2 33.6808 1.75583   1
  10   4  -2 32.5417 1.93584   4
   9  -4  -2 218.111 6.03519   3
  -9  -4   2 214.229 5.56741   2
   9  -4  -2 221.769 5.41119   4
   9  -4  -2 208.564 5.63363   1
   9   4  -2 215.490 5.39417   4
   9   4  -2 229.625 5.18697   1
  -9   4   2 220.473 5.62817   2
   8  -4  -2 29.5281 1.87387   1
  -8  -4   2 31.3254 1.74968   2
   8  -4  -2 30.4216 2.21511   3
   8  -4  -2 31.0302 1.63178   4
  -8   4   2 31.0816 1.76857   2
   8   4  -2 33.8822 1.71270   4
   8   4  -2 29.6689 1.48857   1
   7  -4  -2 181.265 4.33172   4
   7  -4  -2 180.995 4.62956   1
   7  -4  -2 177.430 5.12581   3
  -7  -4   2 181.133 4.48736   2
   7   4  -2 181.617 4.38158   4
  -7   4   2 183.989 4.51149   2
   7   4  -2 189.015 4.16703   1
   6  -4  -2 56.0558 2.53645   3
   6  -4  -2 58.8399 1.94182   4
  -6  -4   2 61.9177 2.08274   2
   6  -4  -2 60.4166 2.21069   1
   6   4  -2 61.0134 1.99861   4
   6   4  -2 64.4395 1.87515   1
  -6   4   2 60.4443 2.09293   2
   5  -4  -2 4.85498 1.07892   3
   5  -4  -2 4.13227 0.55154   4
   5  -4  -2 4.38866 0.72355   1
  -5  -4   2 4.60130 0.63892   2
   5   4  -2 5.16206 0.54467   1
  -5   4   2 4.11264 0.58912   4
  -5   4   2 5.60627 0.72872   2
   5   4  -2 4.95899 0.64994   4
   4  -4  -2 10.4956 0.82926   1
  -4  -4   2 9.89333 0.48542   3
   4  -4  -2 9.24954 0.61412   4
   4  -4  -2 11.0078 1.20110   3
  -4  -4   2 10.1193 0.71473   2
   4   4  -2 11.1604 0.72459   4
  -4   4   2 9.50839 0.72384   2
  -4   4   2 10.2253 0.67271   4
   4   4  -2 9.46824 0.58429   1
   3  -4  -2 343.092 6.41355   1
  -3  -4   2 339.355 6.09861   3
   3  -4  -2 337.203 7.15210   3
  -3  -4   2 346.581 6.24511   2
   3  -4  -2 326.391 6.07975   4
   3   4  -2 344.114 6.14297   2
  -3   4   2 334.290 6.30304   2
   3   4  -2 334.798 6.09609   1
  -3   4   2 346.691 6.18971   4
   3   4  -2 338.358 6.28831   4
  -2  -4   2 462.539 8.23639   3
   2  -4  -2 458.514 7.89404   4
   2  -4  -2 465.094 8.19068   1
  -2  -4   2 464.081 8.02314   2
   2  -4  -2 456.474 8.97102   3
   2   4  -2 462.236 8.03207   1
   2   4  -2 464.165 7.94967   2
   2   4  -2 460.810 8.15829   4
  -2   4   2 462.013 7.94439   4
  -2   4   2 455.460 8.13149   2
   1  -4  -2 51.5686 1.29667   1
   1  -4  -2 55.9376 1.92531   3
  -1  -4   2 51.6786 1.58532   3
   1   4  -2 52.7524 1.34726   1
   1   4  -2 53.8421 1.39973   4
  -1   4   2 54.5731 1.37534   2
  -1   4   2 52.7992 1.13042   4
   1   4  -2 52.0837 1.18129   2
   0  -4  -2 134.719 2.45735   1
   0  -4  -2 129.233 3.18224   3
   0  -4   2 135.434 3.16934   3
   0   4  -2 134.226 2.79494   4
   0   4  -2 136.130 2.52949   2
   0   4  -2 137.914 2.76779   1
   0   4   2 132.079 2.73074   2
   0   4   2 132.584 2.38837   4
   1  -4   2 196.630 4.37618   3
  -1  -4  -2 196.306 4.04869   3
   1  -4   2 193.241 3.80536   1
  -1   4  -2 192.434 3.88002   4
  -1   4  -2 193.574 3.84295   1
  -1   4  -2 193.581 3.64899   2
   1   4   2 198.946 3.49088   4
   1   4   2 199.430 3.83719   2
   2  -4   2 87.0636 2.09923   1
  -2  -4  -2 82.5886 2.16659   2
   2  -4   2 85.5085 2.59644   3
  -2  -4  -2 82.8450 2.03691   3
   2   4   2 82.5548 1.45319   1
   2   4   2 84.9106 2.08348   2
  -2   4  -2 84.5643 1.98234   2
  -2   4  -2 88.5003 2.13605   1
  -2   4  -2 83.2478 2.13173   4
   2   4   2 82.5834 1.82702   4
  -3  -4  -2 969.053 16.1605   3
   3  -4   2 939.783 16.4703   1
  -3  -4  -2 937.526 16.6264   2
   3  -4   2 937.177 17.2226   3
   3   4   2 969.889 16.2115   4
   3   4   2 961.639 15.8051   1
  -3   4  -2 954.453 16.5222   1
  -3   4  -2 955.270 16.5650   4
  -3   4  -2 964.402 16.4219   2
   3   4   2 970.299 16.4970   2
   4  -4   2 372.720 7.17765   4
  -4  -4  -2 377.121 6.53472   3
   4  -4   2 364.510 7.18946   1
   4  -4   2 357.740 7.89693   3
  -4  -4  -2 374.349 7.37905   2
  -4   4  -2 379.411 7.18221   2
   4   4   2 369.056 6.58337   1
   4   4   2 372.273 6.97350   4
   4   4   2 384.327 7.24025   2
  -4   4  -2 384.077 7.32378   4
   5  -4   2 2.33939 1.01287   3
   5  -4   2 1.48840 0.46181   1
  -5  -4  -2 0.88177 0.37794   2
   5  -4   2 1.26772 0.44280   4
  -5   4  -2 0.20173 0.30115   2
   5   4   2 0.98533 0.21294   3
   5   4   2 1.73209 0.37126   1
   5   4   2 1.23940 0.40734   4
  -5   4  -2 0.60122 0.43552   4
   5   4   2 1.01369 0.39431   2
   6  -4   2 2.05860 0.66469   1
   6  -4   2 2.76019 1.13160   3
  -6  -4  -2 0.59981 0.44015   2
   6  -4   2 0.67936 0.46308   4
   6   4   2 0.70498 0.37445   1
  -6   4  -2 0.14578 0.43473   4
   6   4   2 0.84669 0.42893   4
  -6   4  -2 0.69632 0.48578   2
   7  -4   2 1.26075 1.21793   3
   7  -4   2 1.26571 0.58330   4
   7  -4   2 1.51357 0.77639   1
  -7  -4  -2 1.16134 0.57540   2
  -7   4  -2 2.58446 0.72222   2
  -7   4  -2 0.87732 0.58088   4
   7   4   2 2.07388 0.56766   1
   7   4   2 1.61310 0.60180   4
   8  -4   2 1.81508 1.41155   3
   8  -4   2 3.77249 0.84979   4
  -8  -4  -2 2.54583 0.89314   2
   8  -4   2 3.24838 0.95855   1
   8   4   2 4.49143 0.87080   4
   8   4   2 2.78892 0.87529   1
  -8   4  -2 2.78297 0.85336   2
  -8   4  -2 4.16647 0.85416   4
   9  -4   2 1.97166 0.70789   4
   9  -4   2 0.08942 0.85059   1
  -9  -4  -2 1.39446 0.73525   2
   9   4   2 2.95424 0.82190   4
  -9   4  -2 2.26906 0.80198   2
 -10  -4  -2 21.4385 1.91449   2
  10  -4   2 22.6591 1.78579   4
  10  -4   2 18.4136 1.94516   1
 -10   4  -2 25.5601 1.99411   2
  10   4   2 19.4697 1.59318   4
 -11  -4  -2 2.32835 1.13859   2
  11  -4   2 2.49437 1.23002   1
  11  -4   2 1.63235 0.96763   4
  11   4   2 1.13903 0.88767   4
 -11   4  -2 1.99935 1.12087   2
 -12  -4  -2 9.04738 1.71063   2
  12  -4   2 9.56892 1.83108   4
  12  -4   2 12.3625 1.96003   1
  12   4   2 11.1586 1.64592   4
 -12   4  -2 15.0150 2.04845   2
  13  -5  -2 1.60901 1.34331   1
 -13  -5   2 -0.9520 0.95837   2
 -12  -5   2 5.49129 1.33867   2
  12  -5  -2 8.68985 1.70356   1
  12  -5  -2 7.38463 1.41625   4
  12   5  -2 5.07872 1.23644   4
 -12   5   2 5.36364 1.26748   2
  11  -5  -2 1.00384 0.82948   4
 -11  -5   2 1.51853 0.95940   2
  11  -5  -2 0.92923 1.10878   1
 -11   5   2 -0.0019 0.74159   2
  11   5  -2 0.31230 0.74592   4
  10  -5  -2 5.70888 1.07120   4
 -10  -5   2 6.68593 1.23945   2
  10  -5  -2 6.48467 1.40009   1
 -10   5   2 4.11109 1.04983   2
  10   5  -2 5.37916 1.07598   4
  -9  -5   2 5.14242 1.06384   2
   9  -5  -2 5.21660 0.95915   4
   9  -5  -2 7.10326 1.54584   3
   9  -5  -2 5.87315 1.19731   1
  -9   5   2 5.46817 1.07679   2
   9   5  -2 5.42324 1.01020   4
   9   5  -2 5.63627 0.86328   1
  -8  -5   2 6.60401 1.02590   2
   8  -5  -2 6.96342 0.98783   4
   8   5  -2 8.08534 1.07161   4
   8   5  -2 6.57431 0.82796   1
  -8   5   2 6.71822 1.06956   2
   7  -5  -2 9.33946 1.19098   1
   7  -5  -2 7.28531 0.89845   4
   7  -5  -2 9.76251 1.66872   3
  -7  -5   2 8.40311 1.04122   2
  -7   5   2 9.56642 1.06193   2
   7   5  -2 9.71544 0.77851   1
   7   5  -2 9.65418 1.04214   4
  -6  -5   2 5.47826 0.76709   2
   6  -5  -2 5.72339 0.72770   4
   6  -5  -2 6.21752 0.92408   1
   6  -5  -2 6.35333 1.36903   3
  -6   5   2 4.84697 0.74755   2
   6   5  -2 4.30474 0.69387   4
  -6   5   2 5.72260 0.74976   4
   6   5  -2 5.43746 0.62535   1
   5  -5  -2 173.311 4.91375   3
   5  -5  -2 175.098 3.84086   4
  -5  -5   2 172.273 3.11463   3
  -5  -5   2 174.125 3.99449   2
   5  -5  -2 172.469 4.14382   1
   5   5  -2 179.782 3.88663   2
  -5   5   2 176.534 3.94483   4
  -5   5   2 181.429 4.08718   2
   5   5  -2 171.483 3.92803   4
   5   5  -2 178.349 3.67263   1
  -4  -5   2 228.335 4.67673   2
   4  -5  -2 227.002 5.68695   3
   4  -5  -2 221.871 4.80545   1
  -4  -5   2 228.449 4.29716   3
   4  -5  -2 224.385 4.49586   4
   4   5  -2 232.964 4.41160   1
   4   5  -2 227.398 4.54359   2
  -4   5   2 223.829 4.71445   2
   4   5  -2 226.168 4.65565   4
  -4   5   2 230.651 4.61726   4
   3  -5  -2 189.621 4.93380   3
  -3  -5   2 200.638 3.96371   3
   3  -5  -2 183.945 4.03612   1
   3  -5  -2 199.503 3.80487   4
  -3  -5   2 196.362 3.95359   2
  -3   5   2 192.928 4.02666   2
   3   5  -2 195.200 3.83811   2
   3   5  -2 191.250 3.98375   4
   3   5  -2 198.187 3.78652   1
  -3   5   2 197.615 3.87316   4
   2  -5  -2 353.224 6.36364   1
  -2  -5   2 340.987 6.54932   3
   2  -5  -2 337.752 7.28043   3
   2   5  -2 348.576 6.19432   1
   2   5  -2 341.876 6.13458   2
   2   5  -2 340.699 6.34441   4
  -2   5   2 348.975 6.36033   2
  -2   5   2 340.223 6.10771   4
   1  -5  -2 6.43167 0.95922   3
   1  -5  -2 6.60454 0.48801   1
  -1  -5   2 5.98387 0.73255   3
   1   5  -2 6.14228 0.50479   4
   1   5  -2 5.63682 0.36693   2
  -1   5   2 6.16530 0.44975   2
   1   5  -2 5.61710 0.45312   1
  -1   5   2 6.59989 0.36843   4
   0  -5  -2 2.81626 0.66854   3
   0  -5  -2 3.40584 0.31099   1
   0  -5   2 3.95562 0.69677   3
   0   5   2 2.85597 0.26495   4
   0   5  -2 3.41370 0.33763   2
   0   5  -2 2.38755 0.39566   4
   0   5  -2 3.16890 0.39287   1
   0   5   2 3.49397 0.42660   2
   1  -5   2 133.821 2.88908   1
  -1  -5  -2 131.325 3.21224   3
   1  -5   2 139.885 3.57133   3
   1   5   2 134.336 2.57736   4
  -1   5  -2 136.103 2.99336   4
  -1   5  -2 137.372 2.76244   2
  -1   5  -2 136.802 2.93686   1
   1   5   2 135.104 2.92702   2
  -2  -5  -2 3.21748 0.49458   3
   2  -5   2 3.00523 0.45858   1
   2  -5   2 2.64317 0.74390   3
  -2  -5  -2 2.35017 0.48118   2
  -2   5  -2 2.78207 0.46121   4
  -2   5  -2 3.39307 0.46151   2
   2   5   2 2.27093 0.31197   4
   2   5   2 3.42613 0.50852   2
  -2   5  -2 3.48138 0.49835   1
   3  -5   2 203.048 4.32999   1
   3  -5   2 208.910 5.16262   3
  -3  -5  -2 201.818 4.46403   2
  -3  -5  -2 204.832 4.09289   3
  -3   5  -2 206.290 4.24763   2
   3   5   2 204.287 3.49696   1
   3   5   2 204.916 4.03995   4
  -3   5  -2 202.295 4.36002   1
  -3   5  -2 208.620 4.42433   4
   3   5   2 208.408 4.34186   2
  -4  -5  -2 115.920 2.41340   3
   4  -5   2 110.768 2.93333   1
  -4  -5  -2 115.713 3.09534   2
   4  -5   2 113.484 3.74537   3
   4   5   2 110.603 2.90435   2
   4   5   2 119.091 2.74333   4
   4   5   2 114.926 2.26131   1
  -4   5  -2 117.248 2.91518   2
  -4   5  -2 116.035 3.01291   4
   5  -5   2 1.49811 1.01349   3
   5  -5   2 1.31565 0.47540   4
  -5  -5  -2 0.93956 0.50058   2
   5  -5   2 1.06331 0.54989   1
  -5   5  -2 1.33234 0.47678   2
   5   5   2 1.33678 0.41622   4
  -5   5  -2 1.56697 0.51757   4
   5   5   2 1.38028 0.32770   1
   5   5   2 0.86922 0.43737   2
   6  -5   2 66.8731 3.29957   3
  -6  -5  -2 62.6803 2.40271   2
   6  -5   2 62.2718 2.22363   4
   6  -5   2 65.3628 2.40775   1
  -6   5  -2 63.5456 2.28953   2
   6   5   2 62.1021 2.21594   2
  -6   5  -2 67.7075 2.39458   4
   6   5   2 63.4878 1.76956   1
  -7  -5  -2 1.14056 0.70839   2
   7  -5   2 1.05837 0.47380   4
   7  -5   2 1.58592 1.42287   3
   7  -5   2 0.52226 0.72732   1
  -7   5  -2 -0.5351 0.46760   2
   7   5   2 1.69709 0.60707   2
  -7   5  -2 1.65050 0.67872   4
   7   5   2 0.47658 0.49129   4
   8  -5   2 4.11876 1.07956   1
  -8  -5  -2 2.20502 0.77189   2
   8  -5   2 4.01155 0.87933   4
   8  -5   2 1.31047 1.36446   3
  -8   5  -2 2.18154 0.79109   4
   8   5   2 3.94203 0.76801   2
  -8   5  -2 2.44819 0.84602   2
   8   5   2 2.80138 0.72304   4
  -9  -5  -2 0.61293 0.77193   2
   9  -5   2 0.42882 0.69974   4
   9  -5   2 1.46139 0.93638   1
   9  -5   2 -0.4721 2.39460   3
  -9   5  -2 1.32554 0.83320   2
   9   5   2 1.41134 0.72582   4
   9   5   2 0.31440 0.64874   2
  -9   5  -2 0.28410 0.58204   4
 -10  -5  -2 58.7145 2.98360   2
  10  -5   2 63.5236 2.83318   4
  10  -5   2 57.8415 2.94549   1
  10   5   2 58.9305 2.64587   4
  10   5   2 65.9059 2.88516   2
 -10   5  -2 60.7142 2.92758   2
 -11  -5  -2 13.3174 1.77650   2
  11  -5   2 19.3087 2.16761   1
  11  -5   2 19.5731 1.98764   4
  11   5   2 18.2045 1.87730   4
  11   5   2 19.2934 1.98254   2
 -11   5  -2 20.6516 2.16286   2
 -12  -5  -2 5.87082 1.46007   2
  12  -5   2 4.58590 1.63367   1
 -12   5  -2 6.54036 1.52136   2
  12   5   2 7.47972 1.48219   2
  12   5   2 4.84265 1.32451   4
  12  -6  -2 5.62086 1.30548   4
  12  -6  -2 7.00854 1.60996   1
 -12  -6   2 6.26468 1.43745   2
  12   6  -2 9.21779 1.49930   2
 -12   6   2 6.90434 1.46269   2
  12   6  -2 8.93849 1.45294   4
 -11  -6   2 0.60002 0.83666   2
  11  -6  -2 -0.0185 0.72018   4
  11  -6  -2 0.42877 1.11207   1
  11   6  -2 0.30391 0.63235   2
  11   6  -2 0.59608 0.74668   4
 -11   6   2 1.29738 0.94014   2
  10  -6  -2 0.00861 0.67494   4
 -10  -6   2 0.84185 0.79059   2
  10  -6  -2 0.79889 1.07006   1
  10   6  -2 0.03347 0.69339   4
 -10   6   2 -0.2863 0.71823   2
  10   6  -2 -0.0474 0.57343   2
  -9  -6   2 8.19738 1.24447   2
   9  -6  -2 9.46142 1.43315   1
   9  -6  -2 11.1021 1.25939   4
   9  -6  -2 12.7789 2.01033   3
  -9   6   2 8.24672 1.27062   2
   9   6  -2 10.3684 1.29758   4
   9   6  -2 8.94038 1.15650   2
   8  -6  -2 13.1567 1.27552   4
   8  -6  -2 12.0763 1.82635   3
   8  -6  -2 11.4792 1.42709   1
  -8  -6   2 8.68238 1.19598   2
  -8   6   2 11.8192 1.34424   2
   8   6  -2 12.0700 1.27751   4
   8   6  -2 10.4602 0.93279   1
   8   6  -2 9.89836 1.16718   2
   7  -6  -2 15.7669 2.08497   3
   7  -6  -2 12.8911 1.01811   4
   7  -6  -2 14.8577 1.51075   1
  -7  -6   2 12.7874 1.27532   2
  -7   6   2 12.0341 1.29135   2
   7   6  -2 11.8647 0.86454   1
   7   6  -2 10.7585 0.96442   2
   7   6  -2 11.8914 1.15971   4
   6  -6  -2 5.47889 0.94631   1
  -6  -6   2 4.72819 0.78148   2
   6  -6  -2 3.51052 1.24385   3
   6  -6  -2 5.83122 0.77014   4
  -6   6   2 5.39049 0.75409   4
   6   6  -2 4.09028 0.63416   2
   6   6  -2 4.72506 0.58140   1
   6   6  -2 4.41635 0.70981   4
  -6   6   2 4.29029 0.76049   2
   5  -6  -2 21.1183 1.91578   3
  -5  -6   2 21.9853 0.84350   3
   5  -6  -2 21.7804 1.04705   4
   5  -6  -2 22.4786 1.26418   1
  -5  -6   2 24.1980 1.20848   2
   5   6  -2 23.8462 1.10207   2
  -5   6   2 21.0780 1.10758   4
   5   6  -2 21.5934 1.12568   4
  -5   6   2 21.7221 1.22617   2
   5   6  -2 22.7479 0.94811   1
   4  -6  -2 14.3877 0.78337   4
   4  -6  -2 15.2674 1.58769   3
  -4  -6   2 15.4070 0.89518   2
   4  -6  -2 14.7829 1.02588   1
  -4  -6   2 15.1893 0.91934   3
   4   6  -2 15.1348 0.82405   2
   4   6  -2 15.1310 0.89579   4
  -4   6   2 17.5541 1.00753   2
  -4   6   2 15.1398 0.85444   4
   4   6  -2 15.6682 0.73537   1
   3  -6  -2 245.275 4.65049   4
   3  -6  -2 241.052 4.94926   1
   3  -6  -2 239.298 5.99265   3
  -3  -6   2 237.991 4.94527   3
  -3  -6   2 246.461 4.84648   2
  -3   6   2 241.678 4.71627   4
  -3   6   2 252.300 4.95676   2
   3   6  -2 243.754 4.61589   1
   3   6  -2 250.169 4.73948   2
   3   6  -2 231.608 4.84147   4
   2  -6  -2 63.9147 1.74086   1
  -2  -6   2 65.0043 2.05796   3
   2  -6  -2 58.5699 2.49330   3
   2   6  -2 62.2997 1.74362   4
   2   6  -2 61.6328 1.58809   1
   2   6  -2 62.5221 1.57837   2
  -2   6   2 63.1752 1.56717   4
  -2   6   2 64.5108 1.77653   2
   1  -6  -2 0.25991 0.65572   3
  -1  -6   2 0.86471 0.51286   3
   1  -6  -2 1.01975 0.29927   1
   1   6  -2 0.66803 0.30479   4
   1   6  -2 0.70887 0.24208   2
   1   6  -2 0.80065 0.26794   1
  -1   6   2 0.52848 0.29613   2
  -1   6   2 1.17275 0.23444   4
   0  -6  -2 64.8263 2.30514   3
   0  -6  -2 66.2647 1.47489   1
   0  -6   2 68.8990 2.34695   3
   0   6   2 69.2231 1.50510   4
   0   6  -2 68.7850 1.61328   2
   0   6  -2 69.6273 1.77094   1
   0   6  -2 63.6506 1.80010   4
   0   6   2 67.9411 1.79909   2
  -1  -6  -2 37.4683 0.74632   1
   1  -6   2 40.4081 1.88626   3
  -1  -6  -2 36.3328 1.57467   3
   1  -6   2 39.4118 1.25893   1
   1   6   2 36.1644 1.24857   2
  -1   6  -2 38.5703 1.32215   4
   1   6   2 36.6960 1.00774   4
  -1   6  -2 38.8855 1.16621   2
  -1   6  -2 37.5094 1.27305   1
   2  -6   2 0.15638 0.29983   1
   2  -6   2 0.04604 0.67684   3
  -2  -6  -2 0.09916 0.34580   3
  -2   6  -2 0.30247 0.26829   2
   2   6   2 0.34061 0.21166   4
   2   6   2 -0.2890 0.26777   2
  -2   6  -2 0.56604 0.35372   1
  -2   6  -2 0.09003 0.29233   4
  -3  -6  -2 131.735 3.32837   2
  -3  -6  -2 129.050 3.02118   3
   3  -6   2 136.788 4.11408   3
   3  -6   2 140.884 3.25689   1
  -3   6  -2 137.715 3.14330   2
  -3   6  -2 137.965 3.30063   4
  -3   6  -2 135.034 3.25519   1
   3   6   2 128.915 2.87401   4
   3   6   2 133.039 3.19100   2
  -4  -6  -2 20.1752 1.21255   2
   4  -6   2 21.5549 1.20375   1
  -4  -6  -2 21.5808 0.87522   3
   4  -6   2 21.7041 1.85675   3
  -4   6  -2 21.5247 1.19053   4
   4   6   2 23.4412 1.01533   4
   4   6   2 22.0488 1.11854   2
   4   6   2 21.9472 0.57847   1
  -4   6  -2 22.1317 1.15025   2
  -5  -6  -2 4.90258 0.83547   2
   5  -6   2 5.04692 0.74834   4
   5  -6   2 6.20412 1.46574   3
   5  -6   2 5.64183 0.85686   1
   5   6   2 4.90953 0.38011   1
   5   6   2 5.24351 0.76252   2
  -5   6  -2 5.29254 0.79063   4
  -5   6  -2 4.98340 0.76846   2
   5   6   2 5.71449 0.72398   4
   6  -6   2 20.7412 2.44080   3
   6  -6   2 15.0862 1.11843   4
  -6  -6  -2 14.1113 1.14780   2
   6  -6   2 15.5230 1.21397   1
   6   6   2 14.5262 1.00976   4
  -6   6  -2 13.9777 1.13339   2
  -6   6  -2 13.6834 1.15956   4
   6   6   2 15.6281 1.07724   2
   7  -6   2 19.2949 2.50017   3
   7  -6   2 18.6445 1.32661   4
   7  -6   2 18.5573 1.53951   1
  -7  -6  -2 16.2262 1.43765   2
  -7   6  -2 17.1614 1.37390   2
  -7   6  -2 18.4082 1.32022   4
   7   6   2 18.4372 1.23060   4
   7   6   2 18.1896 1.32132   2
  -8  -6  -2 -0.6208 0.57953   2
   8  -6   2 -0.5547 0.55169   1
   8  -6   2 -0.9449 1.42918   3
   8  -6   2 0.07658 0.55660   4
   8   6   2 0.06717 0.55786   2
  -8   6  -2 -0.6446 0.48518   4
  -8   6  -2 -0.1883 0.57803   2
   8   6   2 0.28507 0.56565   4
   9  -6   2 3.49814 1.11501   1
   9  -6   2 1.71114 0.77890   4
   9  -6   2 0.26337 1.58328   3
  -9  -6  -2 1.17083 0.85301   2
  -9   6  -2 1.56744 0.81548   4
   9   6   2 1.81412 0.79469   2
  -9   6  -2 1.51198 0.85670   2
   9   6   2 1.89142 0.75490   4
  10  -6   2 17.1043 2.02673   1
  10  -6   2 19.9939 1.76311   4
 -10  -6  -2 21.8070 2.19510   2
 -10   6  -2 22.2572 1.95511   2
  10   6   2 22.6057 1.80963   2
  10   6   2 22.0186 1.75851   4
  11  -6   2 5.77243 1.24113   4
  11  -6   2 6.63989 1.53061   1
 -11  -6  -2 5.22558 1.32718   2
  11   6   2 6.50603 1.27016   4
 -11   6  -2 7.99711 1.52504   2
  11   6   2 5.86771 1.26919   2
  12  -6   2 38.0464 2.95421   1
 -12  -6  -2 34.1969 3.05580   2
  12   6   2 39.9508 2.94984   2
  12   6   2 35.2823 2.81524   4
  12  -7  -2 -0.9541 0.76604   4
  12  -7  -2 0.74099 1.31943   1
 -12  -7   2 -1.2347 0.85838   2
  12   7  -2 -1.5286 0.76789   4
  12   7  -2 0.60161 0.79794   2
 -12   7   2 0.39411 0.97413   2
  11  -7  -2 3.39687 1.33411   1
 -11  -7   2 4.37341 1.16144   2
  11  -7  -2 6.80008 1.31005   4
  11   7  -2 5.05457 1.11777   2
 -11   7   2 8.33583 1.49501   2
  11   7  -2 5.08920 1.15250   4
  10  -7  -2 3.87355 1.45682   3
  10  -7  -2 1.12105 0.79640   4
 -10  -7   2 0.99712 0.88563   2
  10  -7  -2 3.06468 1.23581   1
  10   7  -2 1.67596 0.78137   2
 -10   7   2 1.61533 0.94864   2
  10   7  -2 0.08443 0.51093   4
   9  -7  -2 2.59000 1.12317   1
  -9  -7   2 2.09904 0.82951   2
   9  -7  -2 2.32170 0.77123   4
   9  -7  -2 3.93588 1.38182   3
   9   7  -2 3.97065 0.89745   4
   9   7  -2 2.01484 0.77016   2
  -9   7   2 3.24464 0.94873   2
   8  -7  -2 135.746 3.79335   4
  -8  -7   2 136.575 4.01665   2
   8  -7  -2 138.534 5.00858   3
   8  -7  -2 136.098 4.20393   1
   8   7  -2 130.513 3.74916   2
   8   7  -2 132.849 3.82478   4
  -8   7   2 130.545 3.99547   2
   7  -7  -2 107.333 3.46586   1
   7  -7  -2 108.914 3.14217   4
  -7  -7   2 118.836 3.48748   2
   7  -7  -2 115.211 4.45083   3
  -7   7   2 114.717 3.47980   2
   7   7  -2 117.926 3.31759   4
   7   7  -2 110.534 3.12213   1
  -7   7   2 116.977 3.38272   4
   7   7  -2 112.562 3.20565   2
   6  -7  -2 0.85382 0.44068   4
   6  -7  -2 0.78623 1.19208   3
   6  -7  -2 0.84195 0.55762   1
  -6  -7   2 0.57981 0.50194   2
  -6   7   2 0.95074 0.47636   4
   6   7  -2 1.13866 0.50624   4
   6   7  -2 0.98734 0.37446   1
  -6   7   2 1.54194 0.53336   2
   6   7  -2 0.67295 0.39211   2
   5  -7  -2 68.9706 2.05372   4
   5  -7  -2 69.7480 2.40213   1
   5  -7  -2 67.1834 3.21717   3
  -5  -7   2 70.1423 2.23910   2
   5   7  -2 68.1257 2.17142   4
  -5   7   2 66.6675 2.23704   2
   5   7  -2 69.7902 1.85770   1
  -5   7   2 70.5523 2.15987   4
   5   7  -2 74.6019 2.16780   2
   4  -7  -2 169.946 4.00147   1
  -4  -7   2 165.002 3.80855   3
   4  -7  -2 179.649 3.70494   4
   4  -7  -2 169.707 5.11010   3
  -4  -7   2 167.704 3.84610   2
   4   7  -2 169.990 3.72899   2
  -4   7   2 171.007 3.95266   2
   4   7  -2 172.602 3.50517   1
  -4   7   2 170.642 3.76241   4
   4   7  -2 162.605 3.81328   4
  -3  -7   2 76.1430 2.33940   3
   3  -7  -2 72.1204 2.12596   1
   3  -7  -2 73.1839 3.06569   3
   3   7  -2 74.0651 1.82303   1
  -3   7   2 70.8269 2.10773   2
   3   7  -2 73.7982 1.95372   2
   3   7  -2 74.2764 2.08328   4
  -3   7   2 75.1708 1.96486   4
  -2  -7   2 9.73917 1.14785   3
   2  -7  -2 8.45721 1.30736   3
   2  -7  -2 7.97411 0.72408   1
  -2   7   2 7.34444 0.65841   2
   2   7  -2 8.54511 0.58048   2
   2   7  -2 8.79915 0.66168   4
   2   7  -2 8.54396 0.56894   1
  -2   7   2 7.98933 0.56436   4
   1  -7  -2 146.405 3.04492   1
   1  -7  -2 142.278 4.14668   3
  -1  -7   2 149.208 3.91153   3
   1   7  -2 145.910 3.26722   4
  -1   7   2 146.092 3.22747   2
   1   7  -2 146.351 3.09433   1
   1   7  -2 150.601 3.04649   2
  -1   7   2 145.624 2.95408   4
   0  -7  -2 24.7736 1.60288   3
   0  -7   2 24.3302 1.64592   3
   0  -7  -2 22.9107 0.77803   1
   0  -7   2 21.6354 0.93233   1
   0   7  -2 21.5605 0.94768   1
   0   7   2 24.1460 1.02112   2
   0   7  -2 23.1227 0.88674   2
   0   7   2 24.1964 0.80334   4
   0   7  -2 22.8188 1.02817   4
  -1  -7  -2 87.0520 2.78702   3
   1  -7   2 91.4410 3.13501   3
  -1  -7  -2 87.2265 1.66051   1
   1  -7   2 89.7930 2.24196   1
  -1   7  -2 87.1523 2.26560   1
  -1   7  -2 91.0203 2.15237   2
   1   7   2 86.5712 1.96131   4
   1   7   2 91.1798 2.32290   2
  -1   7  -2 91.4004 2.38859   4
   2  -7   2 207.581 5.48748   3
  -2  -7  -2 210.930 4.72084   3
   2  -7   2 203.419 4.36409   1
  -2   7  -2 201.090 4.49306   4
   2   7   2 215.232 4.07469   4
   2   7   2 212.978 4.45958   2
  -2   7  -2 210.521 4.45926   1
  -2   7  -2 210.929 4.30454   2
   3  -7   2 106.527 3.84288   3
   3  -7   2 111.509 2.88325   1
  -3  -7  -2 110.462 2.82159   3
   3   7   2 115.227 2.91997   2
  -3   7  -2 115.080 2.83043   2
   3   7   2 108.832 2.54962   4
  -3   7  -2 112.544 2.95999   4
  -3   7  -2 114.312 2.95555   1
   4  -7   2 19.7355 1.20010   1
  -4  -7  -2 20.0433 1.23647   2
  -4  -7  -2 17.3039 0.85857   3
   4  -7   2 18.4368 1.94085   3
  -4   7  -2 18.4846 1.08583   2
   4   7   2 18.5459 1.09979   2
  -4   7  -2 16.3743 1.09818   4
   4   7   2 18.5984 0.92932   4
   5  -7   2 21.2317 1.24538   4
   5  -7   2 24.5086 2.31737   3
  -5  -7  -2 19.9510 1.34736   2
   5  -7   2 19.4147 1.34675   1
  -5   7  -2 18.5982 1.22344   2
  -5   7  -2 19.1992 1.27942   4
   5   7   2 23.0885 1.13137   4
   5   7   2 20.5053 1.23702   2
   6  -7   2 8.10849 0.99700   4
  -6  -7  -2 5.84489 0.98436   2
   6  -7   2 7.22927 1.04759   1
   6  -7   2 7.74181 1.85086   3
   6   7   2 7.41902 0.87938   4
  -6   7  -2 6.84224 0.98966   4
   6   7   2 5.06338 0.82189   2
  -6   7  -2 6.98116 0.97596   2
  -7  -7  -2 27.5058 1.80742   2
   7  -7   2 26.3302 1.52616   4
   7  -7   2 29.1706 1.85823   1
   7  -7   2 26.7291 2.67397   3
   7   7   2 27.3605 1.49807   4
  -7   7  -2 25.6140 1.65469   4
  -7   7  -2 31.2988 1.68363   2
   7   7   2 27.3090 1.63077   2
   8  -7   2 3.51700 1.05345   1
  -8  -7  -2 6.10972 1.19349   2
   8  -7   2 4.99378 1.85560   3
   8  -7   2 5.10342 0.97004   4
  -8   7  -2 3.60769 0.98625   2
  -8   7  -2 3.68010 0.94358   4
   8   7   2 4.27568 0.91552   2
   8   7   2 6.62764 1.01391   4
  -9  -7  -2 2.76542 1.02069   2
   9  -7   2 0.76989 1.51787   3
   9  -7   2 1.13761 1.07798   1
   9  -7   2 3.00559 0.92317   4
   9   7   2 1.88712 0.78934   4
  -9   7  -2 3.54396 1.00275   2
   9   7   2 2.20072 0.84023   2
  -9   7  -2 1.32586 0.80373   4
 -10  -7  -2 -0.2385 0.88101   2
  10  -7   2 1.40073 0.84094   4
  10  -7   2 -0.0826 1.02245   1
  10   7   2 1.80372 0.92396   2
  10   7   2 2.50332 0.87344   4
 -10   7  -2 1.72025 1.01035   2
  11  -7   2 0.08170 1.21212   1
 -11  -7  -2 0.02780 0.95423   2
  11  -7   2 0.31758 0.85500   4
  11   7   2 0.02721 0.73993   2
 -11   7  -2 0.29685 0.88540   2
  11   7   2 -0.3583 0.77255   4
  12  -8  -2 0.29664 1.28187   1
  12  -8  -2 0.68503 0.94016   4
 -12  -8   2 0.98073 1.11103   2
  12   8  -2 3.35800 1.22684   4
 -12   8   2 1.73010 1.13314   2
  12   8  -2 1.88674 0.93213   2
  11  -8  -2 -0.6862 0.70575   4
 -11  -8   2 0.15396 0.85074   2
  11  -8  -2 0.39357 1.18960   1
  11   8  -2 1.07871 0.86503   4
 -11   8   2 1.41516 0.98941   2
  11   8  -2 -0.1452 0.72330   2
  10  -8  -2 36.0461 3.13020   3
  10  -8  -2 24.0556 1.79266   4
 -10  -8   2 28.2351 2.04225   2
  10  -8  -2 32.5839 2.43756   1
 -10   8   2 31.0866 2.17421   2
  10   8  -2 29.7971 1.89955   2
  10   8  -2 29.7027 1.94168   4
  -9  -8   2 42.6130 2.30570   2
   9  -8  -2 50.8105 3.40126   3
   9  -8  -2 42.0814 2.56252   1
   9  -8  -2 44.5867 2.16630   4
   9   8  -2 45.3473 2.18163   2
  -9   8   2 45.9871 2.38877   2
   9   8  -2 42.4123 2.15429   4
  -8  -8   2 7.69506 1.18109   2
   8  -8  -2 5.68844 1.25208   1
   8  -8  -2 4.85763 0.92915   4
   8  -8  -2 7.33276 1.73054   3
  -8   8   2 5.96117 1.09390   2
   8   8  -2 6.75283 1.03033   4
   8   8  -2 6.01153 1.03614   2
   7  -8  -2 9.07527 1.92887   3
   7  -8  -2 9.19550 1.29363   1
  -7  -8   2 9.45448 1.18532   2
   7  -8  -2 9.75501 1.04516   4
   7   8  -2 9.82689 1.16207   4
  -7   8   2 10.4277 1.19187   4
  -7   8   2 7.95654 1.12445   2
   7   8  -2 8.74309 1.05163   2
  -6  -8   2 -0.4808 0.42057   2
   6  -8  -2 0.68977 0.41941   4
   6  -8  -2 -0.1548 1.19506   3
   6  -8  -2 0.14421 0.69906   1
   6   8  -2 0.09117 0.47508   4
  -6   8   2 0.19085 0.43626   2
   6   8  -2 -0.1725 0.36082   2
  -6   8   2 0.49451 0.48925   4
   5  -8  -2 12.1540 1.93904   3
   5  -8  -2 11.4760 1.20754   1
   5  -8  -2 9.84074 0.81962   4
  -5  -8   2 11.4421 0.94383   2
   5   8  -2 12.1042 0.95659   4
  -5   8   2 11.4970 0.94883   2
   5   8  -2 12.0688 0.90926   2
  -5   8   2 9.90583 0.96586   4
   5   8  -2 11.9131 0.72490   1
   4  -8  -2 141.135 4.79722   3
   4  -8  -2 145.159 3.63069   1
  -4  -8   2 142.578 3.62089   3
   4  -8  -2 141.354 3.26526   4
   4   8  -2 141.367 3.47541   4
  -4   8   2 142.624 3.36124   4
   4   8  -2 143.481 3.35814   2
   4   8  -2 145.642 3.07645   1
  -4   8   2 150.886 3.63823   2
   3  -8  -2 89.0749 2.51823   1
   3  -8  -2 88.8052 3.59497   3
  -3  -8   2 93.3160 2.92421   3
  -3   8   2 96.4105 2.59661   2
  -3   8   2 94.8364 2.37369   4
   3   8  -2 93.1790 2.51124   4
   3   8  -2 96.0029 2.38440   2
   3   8  -2 94.7577 2.20362   1
   2  -8  -2 19.4049 0.97986   1
   2  -8  -2 20.5955 1.82709   3
  -2  -8   2 19.2596 1.50419   3
   2   8  -2 18.5529 0.98183   4
   2   8  -2 20.1015 0.89218   2
   2   8  -2 18.1105 0.81597   1
  -2   8   2 18.2961 1.00246   2
  -2   8   2 19.5038 0.86133   4
  -1  -8   2 35.0811 1.98712   3
   1  -8  -2 31.4902 1.15039   1
   1  -8  -2 31.3367 2.01829   3
  -1   8   2 33.6104 1.10023   4
  -1   8   2 32.5045 1.26070   2
   1   8  -2 37.4909 1.36733   4
   1   8  -2 33.5696 1.17421   1
   1   8  -2 33.6132 1.16912   2
   0  -8   2 48.5522 1.49272   1
   0  -8   2 51.9330 2.41668   3
   0  -8  -2 51.1560 1.32421   1
   0  -8  -2 49.6678 2.30655   3
   0   8   2 50.9078 1.37395   4
   0   8  -2 47.7916 1.52827   1
   0   8   2 50.8449 1.64247   2
   0   8  -2 49.8989 1.66459   4
   0   8  -2 49.1634 1.46063   2
  -1  -8  -2 -0.1026 0.65430   3
   1  -8   2 0.58141 0.84456   3
   1  -8   2 -0.2434 0.26572   1
  -1  -8  -2 0.05141 0.15512   1
  -1   8  -2 0.33066 0.36929   1
   1   8   2 0.00361 0.20117   4
  -1   8  -2 0.21178 0.30198   4
  -1   8  -2 0.44762 0.32969   2
   1   8   2 0.35693 0.31691   2
   2  -8   2 51.5878 2.65992   3
   2  -8   2 50.2559 1.69413   1
  -2  -8  -2 46.2317 1.99912   3
  -2   8  -2 45.9876 1.68939   1
  -2   8  -2 47.7868 1.75565   4
   2   8   2 52.2772 1.45860   4
  -2   8  -2 51.7375 1.64106   2
   2   8   2 51.6213 1.73596   2
   3  -8   2 57.4095 1.97733   1
   3  -8   2 57.5617 2.97238   3
  -3  -8  -2 59.4913 2.01477   3
   3   8   2 61.6630 1.72194   4
  -3   8  -2 57.1004 1.88165   2
  -3   8  -2 54.8921 1.98783   1
   3   8   2 63.2933 2.03782   2
  -3   8  -2 54.9067 1.98175   4
  -4  -8  -2 65.1589 1.98079   3
   4  -8   2 66.8705 2.29392   1
  -4  -8  -2 64.2650 2.32103   2
   4  -8   2 73.6401 3.49568   3
   4   8   2 66.9944 2.21584   2
  -4   8  -2 65.8796 2.28978   4
   4   8   2 66.3951 1.94953   4
  -4   8  -2 67.2749 2.19714   2
   5  -8   2 12.4723 1.26614   1
  -5  -8  -2 12.2255 1.25899   2
   5  -8   2 13.5484 2.15894   3
   5   8   2 12.5826 0.88182   4
  -5   8  -2 13.7266 1.12950   4
   5   8   2 11.0257 1.10823   2
  -5   8  -2 11.5834 1.17832   2
  -6  -8  -2 0.19837 0.58157   2
   6  -8   2 0.07149 0.49117   4
   6  -8   2 -0.0233 1.38440   3
   6  -8   2 0.22421 0.68357   1
   6   8   2 0.60663 0.44589   4
   6   8   2 -0.6156 0.40694   2
  -6   8  -2 0.31091 0.53878   2
  -6   8  -2 0.15309 0.40209   4
  -7  -8  -2 -0.6047 0.55488   2
   7  -8   2 -1.6881 1.36344   3
   7  -8   2 0.23292 0.60887   1
   7  -8   2 -0.1028 0.53747   4
   7   8   2 -0.2486 0.49416   2
  -7   8  -2 0.30523 0.59826   2
  -7   8  -2 0.19668 0.60491   4
   7   8   2 -0.6000 0.41492   4
   8  -8   2 1.56787 0.74783   4
   8  -8   2 -0.0461 1.54683   3
   8  -8   2 1.10455 0.97919   1
  -8  -8  -2 1.16140 0.82370   2
  -8   8  -2 0.80926 0.76112   4
   8   8   2 0.89930 0.61218   4
   8   8   2 1.19743 0.73737   2
  -8   8  -2 0.21970 0.67721   2
   9  -8   2 5.96655 2.17899   3
   9  -8   2 5.46245 1.08389   4
  -9  -8  -2 7.77921 1.41215   2
   9  -8   2 6.77236 1.45699   1
  -9   8  -2 4.30708 1.11887   2
   9   8   2 5.80802 1.03473   4
   9   8   2 5.53172 1.14801   2
  -9   8  -2 4.15406 1.04522   4
 -10  -8  -2 6.26896 1.31399   2
  10  -8   2 8.32182 1.33898   4
  10  -8   2 5.51628 1.52799   1
  10   8   2 7.42406 1.22414   4
 -10   8  -2 5.81123 1.30754   4
 -10   8  -2 8.31146 1.53074   2
  10   8   2 8.51548 1.38270   2
  11  -8   2 -0.8102 1.41076   1
  11  -8   2 0.83410 0.95634   4
 -11  -8  -2 -0.2211 0.91864   2
  11   8   2 -0.7674 0.52665   2
 -11   8  -2 0.05807 0.89947   2
  11   8   2 -0.6820 0.92267   4
 -12  -9   2 0.88708 1.10317   2
  12   9  -2 1.48888 1.05857   2
  11  -9  -2 17.8398 2.30769   1
 -11  -9   2 15.3738 1.94073   2
  11  -9  -2 12.0596 1.60647   4
  11   9  -2 13.1508 1.65686   4
  11   9  -2 12.2116 1.62996   2
 -11   9   2 14.6137 1.95610   2
  10  -9  -2 2.41096 1.26248   1
 -10  -9   2 3.08537 1.02224   2
  10  -9  -2 3.74096 0.94008   4
  10  -9  -2 6.08274 1.80953   3
  10   9  -2 0.46215 0.77769   2
  10   9  -2 1.42458 0.83345   4
 -10   9   2 1.45766 0.94586   2
   9  -9  -2 -0.4119 0.56924   4
  -9  -9   2 0.08544 0.71187   2
   9  -9  -2 -0.4417 1.01017   1
   9  -9  -2 2.68278 1.43116   3
   9   9  -2 0.16980 0.64524   2
   9   9  -2 -0.3859 0.59139   4
  -9   9   2 -0.1187 0.59403   2
   8  -9  -2 15.4140 2.42236   3
   8  -9  -2 14.2960 1.25668   4
   8  -9  -2 12.4899 1.65120   1
  -8  -9   2 11.9085 1.43026   2
  -8   9   2 12.9897 1.49393   2
   8   9  -2 14.0007 1.22862   2
   8   9  -2 14.4092 1.44782   4
  -8   9   2 11.7745 1.33733   4
   7  -9  -2 6.81053 1.78964   3
   7  -9  -2 5.74237 1.17847   1
   7  -9  -2 6.00597 0.88500   4
  -7  -9   2 4.63038 0.91793   2
   7   9  -2 6.49851 1.01006   4
  -7   9   2 6.01273 1.05263   2
   7   9  -2 7.11402 0.98249   2
  -7   9   2 6.06005 0.95229   4
   6  -9  -2 28.6473 1.82631   1
  -6  -9   2 32.0168 1.65346   2
   6  -9  -2 28.4582 1.40702   4
   6  -9  -2 29.6182 2.70396   3
   6   9  -2 33.0402 1.64768   4
   6   9  -2 31.3889 1.52406   2
  -6   9   2 29.5118 1.71243   2
  -6   9   2 32.0005 1.57052   4
   5  -9  -2 2.41999 0.55564   4
   5  -9  -2 2.24452 0.76215   1
   5  -9  -2 3.34659 1.51672   3
  -5   9   2 3.81381 0.69075   4
   5   9  -2 2.70528 0.58186   2
  -5   9   2 2.57633 0.71554   2
   5   9  -2 2.64004 0.66410   4
   4  -9  -2 0.65932 0.36232   4
   4  -9  -2 -0.1033 0.51846   1
  -4  -9   2 0.41553 0.81202   3
   4  -9  -2 0.58130 1.24715   3
  -4   9   2 0.08794 0.47146   2
   4   9  -2 0.35464 0.27992   1
   4   9  -2 -0.1876 0.34678   2
   4   9  -2 0.95382 0.46757   4
  -4   9   2 -0.0470 0.30607   4
  -3  -9   2 100.597 3.25030   3
   3  -9  -2 96.1606 3.92904   3
   3  -9  -2 101.101 2.74998   1
   3   9  -2 99.5165 2.53615   2
   3   9  -2 98.3707 2.67198   4
  -3   9   2 95.0512 2.49214   4
  -3   9   2 95.2706 2.71737   2
   3   9  -2 97.7586 2.29323   1
  -2  -9   2 24.3607 1.86899   3
   2  -9  -2 23.5665 1.11626   1
   2  -9  -2 23.3367 2.08219   3
   2   9  -2 24.0111 0.95912   1
  -2   9   2 22.7335 0.99377   4
   2   9  -2 24.0029 1.20026   4
   2   9  -2 22.1057 1.01325   2
  -2   9   2 24.9860 1.22155   2
   1  -9  -2 46.7669 2.53534   3
   1  -9  -2 40.6459 1.35477   1
  -1  -9   2 40.9918 1.32852   1
  -1  -9   2 43.2435 2.28785   3
   1   9  -2 38.7165 1.51659   4
   1   9  -2 41.3447 1.37022   1
  -1   9   2 40.8900 1.50846   2
  -1   9   2 37.5571 1.27335   4
   1   9  -2 42.4098 1.38778   2
   0  -9  -2 1.58229 0.91469   3
   0  -9   2 0.55439 0.96021   3
   0  -9   2 0.92151 0.34793   1
   0  -9  -2 0.63704 0.30350   1
   0   9  -2 0.91105 0.38308   2
   0   9   2 1.13161 0.42682   2
   0   9  -2 1.20450 0.42671   4
   0   9  -2 1.13832 0.38456   1
   0   9   2 1.06346 0.30791   4
   1  -9   2 79.4018 3.33542   3
   1  -9   2 79.7797 2.17938   1
  -1  -9  -2 74.8890 1.60074   1
  -1  -9  -2 75.5919 2.92128   3
  -1   9  -2 76.2545 2.31287   4
  -1   9  -2 77.7848 2.21637   1
   1   9   2 77.8869 1.93749   4
  -1   9  -2 75.2575 2.09195   2
   1   9   2 78.7031 2.27287   2
   2  -9   2 11.1118 1.65526   3
   2  -9   2 10.0717 0.84303   1
  -2  -9  -2 9.62438 1.27874   3
  -2   9  -2 10.5888 0.90299   1
  -2   9  -2 10.3091 0.89014   4
  -2   9  -2 9.82949 0.79500   2
   2   9   2 11.3436 0.68876   4
   2   9   2 11.1627 0.86854   2
   3  -9   2 1.93889 1.34988   3
  -3  -9  -2 -0.0019 0.47645   3
   3  -9   2 0.56747 0.48969   1
  -3   9  -2 0.99707 0.48375   4
  -3   9  -2 0.56181 0.43446   2
   3   9   2 1.09320 0.47789   2
   3   9   2 0.20984 0.30927   4
  -3   9  -2 1.11167 0.59125   1
   4  -9   2 0.83385 0.55811   1
   4  -9   2 2.10795 1.47106   3
   4   9   2 0.01285 0.42568   2
  -4   9  -2 0.29006 0.44433   2
   4   9   2 0.81499 0.39472   4
  -4   9  -2 0.46042 0.49480   4
  -5  -9  -2 4.79680 0.87039   2
   5  -9   2 3.92509 0.87251   1
   5  -9   2 2.98641 1.67745   3
  -5   9  -2 4.12025 0.83977   4
   5   9   2 4.44600 0.66505   4
   5   9   2 3.78551 0.75962   2
  -5   9  -2 4.08644 0.81160   2
   6  -9   2 26.0221 1.57881   4
  -6  -9  -2 29.2025 1.82366   2
   6  -9   2 30.0630 2.93418   3
   6  -9   2 28.8401 1.85663   1
  -6   9  -2 31.6363 1.74003   2
   6   9   2 27.1108 1.61566   2
  -6   9  -2 29.8075 1.73951   4
   6   9   2 27.6725 1.40765   4
   7  -9   2 21.1385 2.99289   3
   7  -9   2 20.2556 1.49926   4
   7  -9   2 20.3945 1.89490   1
  -7  -9  -2 16.1235 1.42759   2
  -7   9  -2 21.4958 1.61601   4
   7   9   2 18.7668 1.46552   2
  -7   9  -2 23.2453 1.61373   2
   7   9   2 18.3926 1.27949   4
   8  -9   2 16.1773 1.62493   4
   8  -9   2 14.3127 1.79993   1
  -8  -9  -2 14.3942 1.71460   2
   8  -9   2 14.0272 2.71179   3
   8   9   2 13.0362 1.48904   2
   8   9   2 15.5231 1.37563   4
  -8   9  -2 16.4458 1.74827   2
  -8   9  -2 13.2944 1.56719   4
   9  -9   2 4.12142 1.00754   4
  -9  -9  -2 4.06411 1.17808   2
   9  -9   2 5.77255 2.12612   3
   9  -9   2 5.06658 1.40018   1
   9   9   2 5.06071 1.07271   2
  -9   9  -2 4.96923 1.24467   2
   9   9   2 4.26733 0.95574   4
  -9   9  -2 4.84472 1.16760   4
  10  -9   2 0.83932 0.83621   4
  10  -9   2 1.99702 1.27240   1
 -10  -9  -2 2.34280 1.13581   2
  10  -9   2 0.99157 1.96058   3
 -10   9  -2 2.33138 1.07603   4
  10   9   2 1.63871 0.92960   2
  10   9   2 0.99240 0.75652   4
 -10   9  -2 1.35255 1.03814   2
  11  -9   2 20.0694 2.39831   1
 -11  -9  -2 19.8811 2.36343   2
  11   9   2 18.3429 1.89337   4
 -11   9  -2 24.5053 2.49487   2
  11   9   2 24.8098 2.07940   2
 -11 -10   2 3.47148 1.40010   2
  11 -10  -2 1.80402 0.91604   4
  11 -10  -2 3.75557 1.54142   1
  11  10  -2 2.60688 1.05524   4
 -11  10   2 2.22077 1.11392   2
  11  10  -2 1.82184 0.83030   2
  10 -10  -2 9.28619 2.23203   3
 -10 -10   2 3.48123 1.08350   2
  10 -10  -2 3.21898 1.04913   4
  10 -10  -2 5.27690 1.52967   1
  10  10  -2 2.60459 0.95963   4
 -10  10   2 2.37505 1.08304   2
  10  10  -2 2.22182 0.86326   2
   9 -10  -2 12.8340 1.43685   4
   9 -10  -2 12.6930 1.86589   1
   9 -10  -2 16.4965 2.51875   3
  -9 -10   2 12.0775 1.55928   2
  -9  10   2 13.1030 1.66644   2
   9  10  -2 13.4157 1.47394   2
   9  10  -2 12.5623 1.50143   4
   8 -10  -2 0.30098 0.99511   1
  -8 -10   2 0.47783 0.70572   2
   8 -10  -2 3.34278 1.61228   3
   8 -10  -2 0.08958 0.53446   4
   8  10  -2 1.47020 0.70748   2
  -8  10   2 -0.5547 0.59317   4
   8  10  -2 0.46111 0.73738   4
  -8  10   2 0.22098 0.79200   2
   7 -10  -2 1.71200 1.41340   3
  -7 -10   2 -0.2797 0.52716   2
   7 -10  -2 0.53489 0.89867   1
   7 -10  -2 -0.2113 0.53288   4
  -7  10   2 1.07858 0.68113   4
   7  10  -2 0.94017 0.63576   2
  -7  10   2 0.31008 0.69014   2
   7  10  -2 -0.9142 0.47044   4
   6 -10  -2 52.4726 3.42997   3
   6 -10  -2 51.5747 2.43069   1
   6 -10  -2 56.9539 2.08571   4
  -6  10   2 56.8760 2.18790   4
   6  10  -2 54.7699 2.18401   4
  -6  10   2 52.1967 2.30186   2
   6  10  -2 52.5181 2.05173   2
   5 -10  -2 10.8167 2.08126   3
   5 -10  -2 8.75881 0.90040   4
   5 -10  -2 10.4425 1.25601   1
  -5  10   2 9.95375 1.14649   2
   5  10  -2 9.83033 1.00848   2
  -5  10   2 8.99740 0.96038   4
   5  10  -2 11.5933 1.14666   4
  -4 -10   2 32.5292 2.04156   3
   4 -10  -2 35.5633 1.70415   1
   4 -10  -2 34.1530 1.40356   4
   4 -10  -2 33.3393 2.73930   3
   4  10  -2 35.3016 1.46187   2
  -4  10   2 34.2516 1.61862   2
   4  10  -2 37.5213 1.64811   4
  -4  10   2 36.4843 1.52373   4
  -3 -10   2 5.10670 1.30205   3
   3 -10  -2 5.61825 1.43798   3
   3 -10  -2 5.42306 0.79659   1
   3  10  -2 4.55755 0.72824   4
   3  10  -2 3.63299 0.58194   2
   3  10  -2 4.25388 0.52133   1
  -3  10   2 4.24714 0.61588   4
  -3  10   2 3.75198 0.69290   2
   2 -10  -2 11.7371 0.93177   1
  -2 -10   2 11.6826 1.62703   3
   2 -10  -2 11.2008 1.82078   3
   2  10  -2 11.3559 0.71738   1
   2  10  -2 11.1942 0.89311   4
  -2  10   2 12.9448 0.81013   4
  -2  10   2 10.3977 0.91139   2
   2  10  -2 12.5505 0.81192   2
  -1 -10   2 6.17303 0.62179   1
   1 -10  -2 5.67678 1.43229   3
  -1 -10   2 7.06766 1.46303   3
   1 -10  -2 6.48063 0.69847   1
   1  10  -2 6.20630 0.69231   2
   1  10  -2 5.84645 0.74764   4
  -1  10   2 5.45393 0.76265   2
   1  10  -2 5.70557 0.61836   1
  -1  10   2 5.69441 0.62040   4
   0 -10  -2 -0.4571 0.88601   3
   0 -10   2 0.84947 1.09040   3
   0 -10   2 0.27159 0.31557   1
   0 -10  -2 0.10336 0.31935   1
   0  10  -2 0.69442 0.40614   4
   0  10  -2 1.02980 0.43096   2
   0  10   2 -0.0113 0.28235   4
   0  10  -2 1.21291 0.46538   1
   0  10   2 0.56532 0.43845   2
  -1 -10  -2 25.6782 1.98895   3
   1 -10   2 25.7966 1.22239   1
   1 -10   2 25.8848 2.30342   3
  -1  10  -2 25.3823 1.30194   1
  -1  10  -2 25.6368 1.30785   4
   1  10   2 24.6656 1.03675   4
   1  10   2 25.4725 1.28184   2
  -1  10  -2 23.2943 1.17269   2
   2 -10   2 1.36473 0.52293   1
   2 -10   2 1.28887 1.32929   3
  -2 -10  -2 0.39058 0.82309   3
  -2  10  -2 0.42389 0.44875   4
   2  10   2 0.82318 0.45426   2
   2  10   2 0.36101 0.30679   4
  -2  10  -2 0.54444 0.43016   2
  -2  10  -2 0.23403 0.47054   1
  -3 -10  -2 40.4485 1.96969   3
   3 -10   2 45.5086 3.10373   3
   3 -10   2 43.0572 1.80885   1
  -3  10  -2 47.9802 1.91849   4
   3  10   2 39.2006 1.67618   2
  -3  10  -2 40.9063 1.69598   2
   4 -10   2 38.5391 1.82976   1
   4 -10   2 43.9303 3.18764   3
  -4  10  -2 35.2245 1.69269   2
   4  10   2 33.4674 1.43286   4
  -4  10  -2 38.6243 1.82173   4
   4  10   2 36.5150 1.72440   2
   5 -10   2 -0.8214 1.50573   3
   5 -10   2 -0.4935 0.72673   1
   5  10   2 0.30134 0.45061   4
  -5  10  -2 0.12308 0.55022   4
   5  10   2 0.52890 0.43192   2
  -5  10  -2 1.33610 0.62478   2
   6 -10   2 4.36188 1.10932   1
   6 -10   2 6.28122 0.98849   4
   6 -10   2 5.46699 1.96084   3
   6  10   2 5.82982 0.88338   4
  -6  10  -2 5.96004 1.03662   4
  -6  10  -2 4.36320 0.91953   2
   6  10   2 6.85272 1.03586   2
  -7 -10  -2 1.45048 0.72415   2
   7 -10   2 2.78424 1.08241   1
   7 -10   2 1.08594 0.69958   4
   7 -10   2 1.37833 1.75038   3
  -7  10  -2 2.12116 0.83739   2
  -7  10  -2 2.72199 0.86919   4
   7  10   2 1.63773 0.77686   2
   7  10   2 2.30742 0.73330   4
   8 -10   2 0.41309 0.97743   1
  -8 -10  -2 -0.4446 0.62497   2
   8 -10   2 -0.2665 0.55906   4
   8 -10   2 -0.1693 1.88491   3
   8  10   2 1.14953 0.61301   2
  -8  10  -2 0.24580 0.73164   2
   8  10   2 0.56494 0.61004   4
  -8  10  -2 -0.1537 0.65859   4
   9 -10   2 8.68736 2.51478   3
   9 -10   2 11.6459 1.87331   1
  -9 -10  -2 7.63269 1.43639   2
   9 -10   2 12.0196 1.54090   4
  -9  10  -2 10.5186 1.54029   2
  -9  10  -2 12.3757 1.67198   4
   9  10   2 11.8929 1.51082   2
   9  10   2 11.5504 1.39818   4
 -10 -10  -2 4.65120 1.38883   2
  10 -10   2 4.08832 1.10548   4
  10 -10   2 5.15944 1.52681   1
  10 -10   2 5.42585 2.29212   3
 -10  10  -2 4.89736 1.26288   2
 -10  10  -2 5.73460 1.43172   4
  10  10   2 6.23527 1.27843   2
  10  10   2 3.29235 1.08215   4
 -11 -10  -2 1.70976 1.53462   2
  11  10   2 0.00338 0.97150   2
 -11 -11   2 4.93414 1.33800   2
  11 -11  -2 8.74687 1.93198   1
  11 -11  -2 5.01392 1.23032   4
 -11  11   2 5.69071 1.46695   2
  11  11  -2 3.48551 1.01854   2
  11  11  -2 2.68357 1.13489   4
  10 -11  -2 5.51955 1.91539   3
  10 -11  -2 -0.2492 1.12237   1
 -10 -11   2 -1.0102 0.79001   2
  10 -11  -2 0.50038 0.71700   4
  10  11  -2 1.24348 0.91980   4
  10  11  -2 0.54250 0.71792   2
 -10  11   2 3.01336 1.08869   2
   9 -11  -2 16.4266 2.69007   3
   9 -11  -2 11.4057 1.86980   1
   9 -11  -2 14.6285 1.55012   4
  -9 -11   2 15.1696 1.77098   2
   9  11  -2 16.2177 1.73602   4
  -9  11   2 14.2142 1.76006   2
   9  11  -2 12.3224 1.47348   2
   8 -11  -2 29.3348 3.04698   3
   8 -11  -2 24.6610 1.60977   4
   8 -11  -2 22.7968 2.18534   1
  -8  11   2 21.5917 1.65875   4
   8  11  -2 22.5158 1.65630   4
  -8  11   2 24.7270 1.91978   2
   8  11  -2 24.4706 1.62437   2
   7 -11  -2 50.9292 3.61877   3
   7 -11  -2 50.7035 2.60174   1
   7 -11  -2 47.7754 2.09434   4
  -7  11   2 43.7958 2.33162   2
   7  11  -2 46.4621 2.18247   4
   7  11  -2 48.2763 2.11790   2
  -7  11   2 50.9350 2.29557   4
   6 -11  -2 2.88145 1.57882   3
   6 -11  -2 2.64919 0.97019   1
   6 -11  -2 3.21293 0.71773   4
  -6  11   2 2.37931 0.84913   2
  -6  11   2 2.83272 0.77302   4
   6  11  -2 1.89648 0.65104   2
   6  11  -2 2.25472 0.71508   4
   5 -11  -2 15.7925 1.45307   1
   5 -11  -2 17.1112 1.13115   4
   5 -11  -2 20.0844 2.67236   3
   5  11  -2 16.0633 1.12543   2
  -5  11   2 19.2749 1.43390   2
   5  11  -2 17.1296 1.25353   4
  -5  11   2 15.5784 1.13191   4
   4 -11  -2 2.62621 1.54401   3
   4 -11  -2 2.32939 0.80183   1
  -4  11   2 1.66209 0.59633   4
   4  11  -2 1.66701 0.61369   4
  -4  11   2 2.26528 0.76191   2
   4  11  -2 1.95027 0.55780   2
  -3 -11   2 22.8562 2.19401   3
   3 -11  -2 21.6551 1.35756   1
   3 -11  -2 22.8251 2.46906   3
   3  11  -2 23.2939 1.31159   4
   3  11  -2 21.5780 1.14740   2
  -3  11   2 22.0537 1.35642   2
  -3  11   2 21.9539 1.17584   4
   2 -11  -2 11.4612 0.98690   1
  -2 -11   2 12.1870 1.79148   3
   2 -11  -2 11.6010 2.03533   3
  -2 -11   2 10.7255 0.71500   1
   2  11  -2 12.7537 0.99062   4
  -2  11   2 12.1469 1.05642   2
   2  11  -2 12.3916 0.86612   2
  -2  11   2 9.75468 0.80938   4
   2  11  -2 11.1750 0.77787   1
  -1 -11   2 14.7439 0.88375   1
   1 -11  -2 16.9487 1.00316   1
   1 -11  -2 14.9152 2.11613   3
  -1 -11   2 17.1003 2.02758   3
   1  11  -2 14.8201 1.06915   4
   1  11  -2 15.3723 0.94528   2
   1  11  -2 17.2213 1.00165   1
  -1  11   2 17.4611 0.97221   4
  -1  11   2 16.7913 1.13038   2
   0 -11  -2 59.4753 3.22421   3
   0 -11   2 59.1954 1.87451   1
   0 -11   2 58.6350 3.23553   3
   0  11  -2 58.2275 1.92917   2
   0  11  -2 58.9511 2.09601   4
   0  11   2 57.9076 1.76821   4
   0  11  -2 60.6867 1.96117   1
   0  11   2 60.7009 2.08113   2
   1 -11   2 56.1776 3.30987   3
  -1 -11  -2 55.5562 2.91642   3
   1 -11   2 55.9027 1.90566   1
   1  11   2 58.3248 1.76237   4
   1  11   2 61.0290 2.08689   2
  -1  11  -2 57.8516 2.10495   4
  -1  11  -2 52.6123 1.85763   2
  -1  11  -2 57.2087 1.97887   1
  -2 -11  -2 1.48999 1.06861   3
   2 -11   2 -0.1579 1.34927   3
   2 -11   2 1.09757 0.53756   1
  -2  11  -2 -0.0190 0.53728   1
  -2  11  -2 0.93897 0.55231   4
  -2  11  -2 0.57939 0.48272   2
   2  11   2 0.57485 0.48298   2
   2  11   2 1.18680 0.42611   4
   3 -11   2 3.84244 0.82288   1
   3 -11   2 3.48281 1.69124   3
  -3 -11  -2 3.60406 0.97894   3
   3  11   2 2.23920 0.50948   4
  -3  11  -2 3.84521 0.78801   4
  -3  11  -2 3.13532 0.70418   2
   3  11   2 3.44663 0.71273   2
   4 -11   2 17.5913 2.66997   3
   4 -11   2 14.7014 1.32567   1
   4  11   2 15.3574 1.21719   2
  -4  11  -2 14.8670 1.22229   2
   4  11   2 13.9247 0.96484   4
  -4  11  -2 15.7148 1.29069   4
   5 -11   2 17.1652 1.53358   1
   5 -11   2 21.5017 2.98163   3
   5  11   2 18.9556 1.17280   4
  -5  11  -2 20.9166 1.49938   4
  -5  11  -2 17.0591 1.36267   2
   5  11   2 19.0567 1.39827   2
   6 -11   2 19.8427 1.59884   1
   6 -11   2 19.1084 1.52788   4
   6 -11   2 21.3102 3.05655   3
   6  11   2 20.3932 1.36026   4
   6  11   2 21.0200 1.54603   2
  -6  11  -2 21.3717 1.59803   4
  -6  11  -2 24.1021 1.66361   2
   7 -11   2 -0.3604 1.78794   3
   7 -11   2 0.76417 0.97509   1
   7 -11   2 1.00385 0.70181   4
   7  11   2 1.21629 0.73245   2
   7  11   2 1.11856 0.69007   4
  -7  11  -2 2.54477 0.92680   2
  -7  11  -2 1.84401 0.83681   4
  -8 -11  -2 9.49743 1.53141   2
   8 -11   2 10.6220 1.68755   1
   8 -11   2 10.3069 1.40542   4
   8 -11   2 14.8590 2.78806   3
  -8  11  -2 11.2182 1.49049   2
  -8  11  -2 13.4190 1.63544   4
   8  11   2 12.7573 1.49925   2
   8  11   2 14.1402 1.49083   4
  -9 -11  -2 2.46885 1.07834   2
   9 -11   2 1.63635 0.86899   4
   9 -11   2 0.91740 1.20487   1
   9 -11   2 0.17905 2.03854   3
   9  11   2 1.13095 0.89260   4
  -9  11  -2 0.80479 0.87338   2
   9  11   2 1.67504 0.87307   2
  -9  11  -2 1.47354 0.94357   4
  10 -11   2 2.59619 0.99242   4
  10 -11   2 4.35292 2.27438   3
  10 -11   2 0.62589 1.38515   1
 -10 -11  -2 1.37134 1.18373   2
 -10  11  -2 3.14835 1.24133   4
 -10  11  -2 2.50899 1.17690   2
  10  11   2 1.70363 1.01279   2
  10 -12  -2 4.61282 1.60925   1
  10 -12  -2 2.01075 0.88609   4
  10 -12  -2 7.55440 2.17505   3
 -10  12   2 3.17165 1.07345   2
  10  12  -2 3.96359 1.16181   4
  10  12  -2 2.65997 0.93198   2
   9 -12  -2 6.34888 2.16214   3
   9 -12  -2 1.80384 1.27447   1
   9 -12  -2 1.51452 0.76140   4
   9  12  -2 0.81852 0.80417   4
   9  12  -2 0.18016 0.75856   2
  -9  12   2 1.31409 0.95516   2
   8 -12  -2 1.76467 0.69937   4
   8 -12  -2 4.32069 2.01822   3
   8 -12  -2 3.21327 1.19833   1
   8  12  -2 2.23957 0.85213   2
  -8  12   2 1.04825 0.90461   2
  -8  12   2 3.03544 1.02515   4
   8  12  -2 3.01367 0.90932   4
   7 -12  -2 7.15631 1.38512   1
   7 -12  -2 8.87897 1.10535   4
   7 -12  -2 7.57987 2.10278   3
   7  12  -2 7.23481 1.09662   2
   7  12  -2 8.17190 1.20556   4
  -7  12   2 6.90469 1.10185   4
  -7  12   2 9.74427 1.40278   2
   6 -12  -2 9.77161 2.20326   3
   6 -12  -2 8.47935 1.01913   4
   6 -12  -2 5.49236 1.21409   1
  -6  12   2 7.10790 1.10270   2
   6  12  -2 8.37180 1.05029   2
  -6  12   2 5.68940 0.93715   4
   6  12  -2 7.44715 1.08575   4
   5 -12  -2 59.4154 3.80389   3
   5 -12  -2 61.0436 2.61110   1
   5 -12  -2 57.7281 2.07663   4
   5  12  -2 56.2476 2.15098   2
  -5  12   2 56.6973 2.43044   2
  -5  12   2 56.5173 2.20433   4
   5  12  -2 61.8361 2.34257   4
   4 -12  -2 7.84703 1.07737   1
   4 -12  -2 6.56774 1.87781   3
   4  12  -2 8.03896 0.92581   2
  -4  12   2 7.57155 1.08063   2
   4  12  -2 6.96969 0.93412   4
  -4  12   2 5.91500 0.85126   4
   3 -12  -2 1.54572 0.70965   1
   3 -12  -2 2.22873 1.45170   3
  -3 -12   2 0.20120 1.18260   3
  -3  12   2 -0.5089 0.46063   2
   3  12  -2 0.20248 0.46016   4
  -3  12   2 -0.0249 0.42486   4
   3  12  -2 0.41086 0.47764   2
  -2 -12   2 2.17093 1.49325   3
   2 -12  -2 2.44439 1.48834   3
   2 -12  -2 2.78941 0.70381   1
   2  12  -2 2.53311 0.66030   4
  -2  12   2 3.23994 0.64033   4
  -2  12   2 3.42119 0.74119   2
   2  12  -2 2.23921 0.58760   2
  -1 -12   2 11.1398 2.07612   3
   1 -12  -2 10.9083 1.13612   1
   1 -12  -2 11.7790 1.99423   3
  -1 -12   2 9.13774 0.78038   1
   1  12  -2 10.3007 0.87916   2
   1  12  -2 10.3569 0.90766   1
   1  12  -2 8.74150 1.00237   4
  -1  12   2 10.2607 1.07379   2
   0 -12   2 2.23523 0.55863   1
   0 -12   2 2.78816 1.49813   3
   0 -12  -2 1.47022 1.34155   3
   0  12  -2 2.89368 0.67841   1
   0  12   2 3.24368 0.60156   4
   0  12  -2 2.16619 0.58492   2
   0  12  -2 3.03129 0.68310   4
   0  12   2 2.85832 0.67271   2
   1 -12   2 31.5419 2.82839   3
   1 -12   2 33.6412 1.54922   1
  -1 -12  -2 27.3321 2.28692   3
   1  12   2 30.7408 1.55749   2
  -1  12  -2 33.3749 1.61108   1
  -1  12  -2 32.3818 1.48908   2
  -1  12  -2 32.1767 1.62901   4
   2 -12   2 2.57308 0.69301   1
  -2 -12  -2 4.64487 1.34926   3
   2 -12   2 3.01066 1.63708   3
  -2  12  -2 2.50758 0.67719   2
  -2  12  -2 1.77684 0.67117   4
   2  12   2 2.91061 0.69299   2
   3 -12   2 42.7854 1.94859   1
   3 -12   2 41.2810 3.29453   3
  -3 -12  -2 32.7224 3.05343   3
  -3  12  -2 41.9644 1.96428   4
  -3  12  -2 41.4489 1.84730   2
   3  12   2 41.0517 1.82474   2
   3  12   2 48.0081 1.70540   4
   4 -12   2 2.58702 0.88302   1
   4 -12   2 4.44030 1.92358   3
  -4  12  -2 2.52420 0.78850   2
   4  12   2 4.34168 0.85998   2
  -4  12  -2 3.56972 0.83811   4
   4  12   2 2.50721 0.63983   4
   5 -12   2 2.88059 1.94198   3
   5 -12   2 3.48126 1.00761   1
  -5  12  -2 3.98776 0.91269   4
  -5  12  -2 3.80673 0.91446   2
   5  12   2 3.30862 0.74469   4
   5  12   2 3.15746 0.83517   2
   6 -12   2 20.6438 1.83900   1
   6 -12   2 21.0171 1.56871   4
   6 -12   2 16.9847 2.96919   3
   6  12   2 23.2125 1.65543   2
  -6  12  -2 23.3807 1.70777   2
  -6  12  -2 19.7563 1.60552   4
   6  12   2 19.8094 2.21060   4
   7 -12   2 5.52536 2.28298   3
   7 -12   2 6.27949 1.41650   1
   7 -12   2 5.35974 1.06136   4
   7  12   2 5.57677 1.13099   2
  -7  12  -2 7.32541 1.24061   4
  -7  12  -2 5.66561 1.15727   2
   8 -12   2 2.04344 1.18205   1
   8 -12   2 -0.5365 0.68868   4
   8 -12   2 -0.9568 1.83308   3
  -8  12  -2 0.30359 0.75010   4
   8  12   2 0.54896 0.71785   2
  -8  12  -2 1.39573 0.80069   2
   9 -12   2 0.01447 1.19225   1
   9 -12   2 0.86554 0.80678   4
   9 -12   2 2.64694 2.32686   3
  -9  12  -2 2.15495 1.07933   4
   9  12   2 3.28961 1.05655   2
  -9  12  -2 1.05792 0.93005   2
  10 -12   2 3.30972 2.52121   3
 -10  12  -2 0.88307 1.03388   2
  10  12   2 1.28536 0.95283   2
  10 -13  -2 23.6317 2.61462   1
  10 -13  -2 36.2101 3.71086   3
  10  13  -2 25.5498 2.10276   4
 -10  13   2 23.6226 2.43875   2
  10  13  -2 17.3292 2.75334   2
   9 -13  -2 9.17005 1.83985   1
   9 -13  -2 14.0323 2.73139   3
   9  13  -2 7.14859 1.31134   4
  -9  13   2 6.07358 1.43686   2
   9  13  -2 9.81746 1.45355   2
   8 -13  -2 14.3106 2.67185   3
   8 -13  -2 12.2823 1.86902   1
  -8  13   2 12.2831 1.69934   2
   8  13  -2 12.7348 1.54370   4
   8  13  -2 11.6513 1.39573   2
   7 -13  -2 3.45342 1.23392   1
   7 -13  -2 9.71117 2.44312   3
   7  13  -2 3.97265 0.93032   4
   7  13  -2 5.08096 1.01264   2
  -7  13   2 5.12222 1.12001   2
   6 -13  -2 8.14799 2.11065   3
   6 -13  -2 1.07998 0.93434   1
  -6  13   2 1.33261 0.84570   2
  -6  13   2 0.67113 0.79251   4
   6  13  -2 1.70898 0.71442   4
   6  13  -2 2.11418 0.74735   2
   5 -13  -2 8.65641 1.26385   1
   5 -13  -2 7.65697 2.06617   3
   5  13  -2 7.74603 1.08459   4
  -5  13   2 6.98084 1.16910   2
  -5  13   2 6.79047 1.12990   4
   5  13  -2 7.18408 0.98637   2
   4 -13  -2 1.79649 0.79460   1
   4 -13  -2 2.87113 1.67981   3
   4  13  -2 1.48591 0.64829   4
   4  13  -2 2.18522 0.68190   2
  -4  13   2 0.85860 0.71008   2
  -3 -13   2 3.84581 1.46904   3
   3 -13  -2 5.09273 0.95183   1
   3 -13  -2 6.13419 1.86028   3
   3  13  -2 4.88634 0.83774   4
   3  13  -2 4.01254 0.73813   2
  -3  13   2 2.50784 0.76731   2
   2 -13  -2 14.6595 1.30988   1
  -2 -13   2 15.6215 2.22711   3
   2 -13  -2 15.6942 2.38758   3
   2  13  -2 14.6011 1.06631   2
  -2  13   2 15.0608 1.17048   2
   2  13  -2 15.2659 1.20675   4
  -1 -13   2 8.55288 1.98219   3
   1  13  -2 9.45223 1.07226   4
   1  13  -2 10.8744 0.95192   2
  -1  13   2 11.7116 1.23932   2
   0 -13   2 11.3079 0.97997   1
   0 -13   2 11.6728 2.21354   3
   0 -13  -2 13.2574 2.27877   3
   0  13  -2 10.2923 1.05842   1
   0  13   2 10.3393 1.13702   2
   0  13  -2 10.8263 1.19149   4
   0  13  -2 10.9396 1.08151   2
  -1 -13  -2 29.8852 2.47763   3
   1 -13   2 24.9143 3.04002   3
   1 -13   2 29.7441 1.52514   1
  -1  13  -2 27.0257 1.63621   4
  -1  13  -2 26.8431 1.45224   2
   1  13   2 30.3578 1.60721   2
   2 -13   2 27.0509 3.00297   3
   2 -13   2 32.1609 1.69654   1
  -2 -13  -2 33.6845 2.38077   3
   2  13   2 28.4171 1.61017   2
  -2  13  -2 30.3117 1.70125   4
  -2  13  -2 28.2012 1.57166   2
   3 -13   2 7.88169 2.21616   3
   3 -13   2 8.25721 1.18249   1
  -3  13  -2 7.11749 1.04525   2
   3  13   2 7.53156 1.05743   2
  -3  13  -2 9.29121 1.17553   4
   4 -13   2 7.35515 1.18945   1
   4 -13   2 6.51757 1.99588   3
  -4  13  -2 7.30956 1.10841   2
   4  13   2 7.64256 1.10737   2
  -4  13  -2 6.08648 1.03520   4
   5 -13   2 -0.4632 0.74939   1
   5 -13   2 -0.1508 1.82819   3
  -5  13  -2 0.09221 0.65125   2
  -5  13  -2 0.09462 0.62065   4
   5  13   2 -0.5515 0.57028   2
   6 -13   2 2.28413 1.09789   1
   6 -13   2 1.96998 2.07085   3
   6 -13   2 0.63268 0.67041   4
  -6  13  -2 0.24793 0.86743   2
   6  13   2 1.93034 0.79862   2
  -6  13  -2 1.37547 0.84900   4
   7 -13   2 16.1249 1.64941   4
   7 -13   2 9.06927 2.66122   3
   7 -13   2 15.8228 1.95200   1
  -7  13  -2 14.9004 1.70659   2
   7  13   2 16.3567 1.69854   2
  -7  13  -2 11.3699 1.52617   4
   8 -13   2 0.27697 2.06422   3
   8 -13   2 1.88007 0.86643   4
   8 -13   2 2.66249 1.28320   1
   8  13   2 1.14180 0.84048   2
  -8  13  -2 2.31765 0.93580   2
  -8  13  -2 2.95920 1.07291   4
   9 -13   2 8.51616 1.77696   1
   9 -13   2 7.85430 2.70891   3
   9 -13   2 7.48214 1.38259   4
   9  13   2 7.36655 1.42249   2
  -9  13  -2 8.28667 1.61512   4
  -9  13  -2 8.41286 1.55412   2
   9 -14  -2 -0.6104 1.42705   1
   9 -14  -2 4.41556 2.37541   3
  -9  14   2 0.51834 0.94838   2
   9  14  -2 0.02426 0.98132   4
   8 -14  -2 10.4684 1.80738   1
   8 -14  -2 13.5787 2.77542   3
  -8  14   2 9.96297 1.60503   2
   8  14  -2 11.3888 1.45542   2
   8  14  -2 10.0441 1.47945   4
   7 -14  -2 4.88676 1.37074   1
   7 -14  -2 5.97017 2.18747   3
   7  14  -2 4.89039 1.06932   2
   7  14  -2 4.92916 1.13120   4
  -7  14   2 5.12116 1.22440   2
   6 -14  -2 15.0881 1.86313   1
   6 -14  -2 14.9663 2.76454   3
   6  14  -2 12.1384 1.40179   4
   6  14  -2 10.9419 1.26830   2
  -6  14   2 11.8779 1.57076   2
   5 -14  -2 3.44142 1.83852   3
   5 -14  -2 1.96638 1.03982   1
  -5  14   2 2.32544 0.95353   2
   5  14  -2 2.46671 0.69633   2
   5  14  -2 1.63415 0.81308   4
   4 -14  -2 10.2188 1.36603   1
   4 -14  -2 11.9335 2.42904   3
  -4  14   2 12.2771 1.44922   2
   4  14  -2 11.6633 1.35605   4
   4  14  -2 10.8121 1.15377   2
   3 -14  -2 3.25938 1.79983   3
  -3  14   2 2.99934 0.90877   2
   3  14  -2 2.11555 0.80833   4
   3  14  -2 3.07393 0.71776   2
  -2 -14   2 7.66177 2.00173   3
   2 -14  -2 5.23048 1.79634   3
  -2  14   2 4.96595 0.89966   2
   2  14  -2 6.75363 0.95974   2
   2  14  -2 5.67908 0.95838   4
   1 -14  -2 15.0191 2.65589   3
  -1 -14   2 9.15441 2.07071   3
   1  14  -2 12.5935 1.17856   2
   1  14  -2 12.2693 1.25762   4
  -1  14   2 10.1702 1.23527   2
   0 -14   2 -0.0484 1.72475   3
   0 -14  -2 1.63237 1.59197   3
   0  14   2 -0.8464 0.49399   2
   0  14  -2 -0.3108 0.55126   2
   0  14  -2 0.35723 0.62574   4
   1 -14   2 0.25838 0.52073   1
   1 -14   2 -0.2208 1.63209   3
  -1 -14  -2 1.33187 1.29424   3
  -1  14  -2 0.25145 0.62214   2
   1  14   2 -0.2498 0.51544   2
  -1  14  -2 0.36283 0.56571   4
  -2 -14  -2 4.96974 1.57218   3
   2 -14   2 1.29236 1.86108   3
   2 -14   2 0.13446 0.59218   1
   2  14   2 -0.2266 0.56888   2
  -2  14  -2 0.56846 0.60766   2
  -2  14  -2 0.04070 0.56882   4
   3 -14   2 0.57227 0.77736   1
   3 -14   2 0.02942 1.75358   3
  -3  14  -2 0.30008 0.59744   2
   3  14   2 0.07229 0.56347   2
  -3  14  -2 -0.1442 0.56780   4
   4 -14   2 19.6881 3.15519   3
   4 -14   2 21.0942 1.69601   1
   4  14   2 18.2579 1.48048   2
  -4  14  -2 15.5893 1.62966   4
  -4  14  -2 17.3588 1.48279   2
   5 -14   2 26.4084 2.02829   1
   5 -14   2 25.3773 3.54972   3
  -5  14  -2 26.3479 1.90466   2
   5  14   2 23.7135 1.69994   2
  -5  14  -2 25.4785 1.88226   4
   6 -14   2 0.97752 0.71249   4
   6 -14   2 0.12154 2.06738   3
   6 -14   2 0.85601 1.02782   1
  -6  14  -2 0.62498 0.76090   4
  -6  14  -2 -0.6799 0.66525   2
   6  14   2 -0.3723 0.62480   2
   7 -14   2 -0.4172 0.63986   4
   7 -14   2 -1.0040 0.96200   1
   7 -14   2 0.03540 2.05442   3
   7  14   2 0.04875 0.75045   2
  -7  14  -2 1.18041 0.86888   2
  -7  14  -2 0.64627 0.79902   4
   8 -14   2 6.25409 1.67195   1
   8 -14   2 5.74350 1.20877   4
   8 -14   2 4.53340 2.52238   3
  -8  14  -2 4.95465 1.29064   4
   8  14   2 4.60058 1.18312   2
  -8  14  -2 6.36049 1.34190   2
  -9  14  -2 2.60437 1.12359   2
   9  14   2 2.68203 1.13638   2
   9 -15  -2 2.70808 1.43976   1
   8 -15  -2 5.88587 2.23189   3
   8 -15  -2 4.76109 1.63117   1
  -8  15   2 1.70026 1.00261   2
   8  15  -2 2.18427 1.07193   4
   7 -15  -2 9.61345 2.61921   3
   7 -15  -2 5.90872 1.48938   1
  -7  15   2 6.45648 1.34793   2
   7  15  -2 6.40497 1.22801   4
   6 -15  -2 18.1477 3.14484   3
   6 -15  -2 19.6265 2.07019   1
  -6  15   2 22.5904 1.91758   2
   6  15  -2 20.3043 1.52838   2
   6  15  -2 18.5858 1.64096   4
   5 -15  -2 20.6342 1.95704   1
   5 -15  -2 25.8378 3.62829   3
  -5  15   2 23.8857 1.86182   2
   5  15  -2 22.1703 1.59000   2
   5  15  -2 23.2295 1.71396   4
   4 -15  -2 4.35128 2.24021   3
   4  15  -2 2.30580 0.78356   4
  -4  15   2 2.02629 0.80555   2
   4  15  -2 2.26839 0.74539   2
   3 -15  -2 1.27130 2.01820   3
  -3  15   2 0.88310 0.83641   2
   3  15  -2 0.28618 0.62186   4
   3  15  -2 0.54983 0.55650   2
  -2 -15   2 3.96538 1.88298   3
   2 -15  -2 5.66803 2.38787   3
  -2  15   2 4.60281 1.03219   2
   2  15  -2 3.90960 0.88464   4
   2  15  -2 4.13762 0.82392   2
   1 -15  -2 82.4150 4.49614   3
  -1 -15   2 86.3840 4.43137   3
   1  15  -2 83.9691 2.77157   2
   1  15  -2 88.0904 3.05283   4
  -1  15   2 82.1927 2.97535   2
   0 -15  -2 28.5016 2.93633   3
   0 -15   2 21.2099 2.96548   3
   0  15  -2 22.5348 1.68237   4
   0  15  -2 23.7659 1.50952   2
   0  15   2 19.0113 1.51064   2
   1 -15   2 0.81151 1.84624   3
  -1 -15  -2 7.69975 1.92384   3
  -1  15  -2 3.90423 0.98724   4
   1  15   2 4.36159 0.94104   2
  -1  15  -2 5.13706 1.01940   2
   2 -15   2 0.90619 0.66332   1
   2 -15   2 -0.1657 1.91169   3
   2  15   2 3.37283 0.85177   2
  -2  15  -2 2.76789 0.82394   4
  -2  15  -2 1.67575 0.77666   2
   3 -15   2 0.50453 0.83484   1
   3 -15   2 3.04184 2.28561   3
   3  15   2 1.54254 0.73914   2
  -3  15  -2 1.09236 0.76083   2
  -3  15  -2 2.49620 0.81465   4
   4 -15   2 2.62375 1.01004   1
   4 -15   2 -0.6406 1.88312   3
   4  15   2 1.87155 0.81888   2
  -4  15  -2 2.19559 0.90357   4
  -4  15  -2 0.25593 0.74156   2
   5 -15   2 1.75471 1.22358   1
   5 -15   2 -0.4442 2.06777   3
   5  15   2 1.08124 0.76048   2
  -5  15  -2 3.59327 0.97993   4
  -5  15  -2 1.66439 0.89258   2
   6 -15   2 14.4159 1.87648   1
   6 -15   2 12.8533 1.48301   4
   6 -15   2 21.6815 3.61062   3
   6  15   2 19.6523 1.67312   2
  -6  15  -2 17.0135 1.90905   2
  -6  15  -2 16.5008 1.81589   4
   7 -15   2 -0.2103 0.62294   4
   7 -15   2 1.50258 2.30163   3
   7 -15   2 4.16887 1.40348   1
  -7  15  -2 0.88589 1.03679   4
  -7  15  -2 0.57883 0.81954   2
   7  15   2 -0.0551 0.72434   2
   8 -15   2 3.49887 2.62677   3
   8 -15   2 5.98383 1.78182   1
   8 -15   2 4.56389 1.04145   4
  -8  15  -2 3.87500 1.16442   2
   8  15   2 4.02969 1.16543   2
  -8  15  -2 4.93197 1.33994   4
   8 -16  -2 2.70304 1.54849   1
  -8  16   2 2.11669 1.29867   2
   7 -16  -2 16.6162 3.13823   3
   7 -16  -2 11.5841 1.83544   1
  -7  16   2 12.5973 1.77949   2
   6 -16  -2 1.94389 2.05536   3
   6 -16  -2 0.81053 1.06834   1
  -6  16   2 -0.1663 0.85543   2
   5 -16  -2 2.64888 2.20617   3
   5  16  -2 1.57401 1.40782   4
  -5  16   2 1.71216 0.91699   2
   4 -16  -2 15.2851 3.13139   3
   4  16  -2 10.2324 1.29077   2
  -4  16   2 10.7593 1.50497   2
   4  16  -2 9.73545 1.41010   4
   3 -16  -2 2.74098 2.29478   3
   3  16  -2 -0.1957 0.62610   2
   3  16  -2 1.31889 0.78277   4
  -3  16   2 -0.2284 0.70492   2
  -2 -16   2 3.69151 1.93551   3
   2 -16  -2 5.77806 2.50883   3
   2  16  -2 3.23543 0.86438   2
   2  16  -2 4.31999 0.95030   4
  -2  16   2 2.67712 0.98289   2
  -1 -16   2 8.41234 2.42632   3
   1 -16  -2 18.4298 3.24288   3
   1  16  -2 7.86999 1.11301   2
   1  16  -2 6.72893 1.13786   4
  -1  16   2 9.39014 1.28892   2
   0 -16  -2 18.0380 3.04442   3
   0 -16   2 12.9477 2.68171   3
   0  16  -2 12.1545 1.48155   4
   0  16   2 12.8201 1.44933   2
   0  16  -2 9.33947 1.26761   2
   1 -16   2 -0.0608 2.09601   3
  -1 -16  -2 5.02040 1.89698   3
  -1  16  -2 2.16682 0.85151   4
   1  16   2 1.53523 0.77734   2
  -1  16  -2 -0.9136 0.67668   2
   2 -16   2 20.3104 3.23679   3
   2  16   2 26.3937 1.76122   2
  -2  16  -2 27.7430 1.94786   4
  -2  16  -2 28.0095 1.88384   2
   3 -16   2 -3.1373 2.06359   3
  -3  16  -2 1.22398 0.84378   4
   3  16   2 1.38161 0.78078   2
  -3  16  -2 -0.0656 0.65748   2
   4 -16   2 -0.0195 0.93722   1
   4 -16   2 -1.1903 2.15856   3
   4  16   2 -0.1387 0.66169   2
  -4  16  -2 0.23819 0.82474   4
  -4  16  -2 -0.4085 0.70262   2
   5 -16   2 -0.1357 2.21577   3
   5 -16   2 0.50629 1.00434   1
  -5  16  -2 1.14612 0.85673   2
  -5  16  -2 0.95990 0.98648   4
   5  16   2 0.48163 0.74439   2
   6 -16   2 10.0454 3.18445   3
   6 -16   2 10.6779 1.47942   4
   6 -16   2 8.93159 1.64492   1
   6  16   2 9.06590 1.39021   2
  -6  16  -2 8.43172 1.41463   2
  -6  16  -2 9.35750 1.50650   4
   7 -16   2 0.14843 2.40732   3
   7 -16   2 0.43196 1.24085   1
   7 -16   2 1.70554 1.03306   4
   7  16   2 0.41711 0.79222   2
  -7  16  -2 1.27415 0.96477   4
  -7  16  -2 1.19190 0.92321   2
  -7  17   2 14.7317 1.97058   2
   6 -17  -2 5.68441 2.39209   3
  -6  17   2 0.66847 0.97659   2
   5 -17  -2 5.79226 2.53384   3
   4 -17  -2 7.82849 2.70649   3
  -4  17   2 0.05459 0.89258   2
   3 -17  -2 6.32246 2.77801   3
   2 -17  -2 10.3605 2.98089   3
   2  17  -2 5.35616 1.18279   2
  -2  17   2 5.79645 1.23025   2
  -1 -17   2 1.02159 1.84780   3
   1 -17  -2 3.93667 2.34494   3
  -1  17   2 0.83972 0.80477   2
   1  17  -2 0.14897 0.64201   2
   0 -17  -2 6.82069 2.41256   3
   0 -17   2 -0.9609 2.16575   3
   0  17  -2 1.33666 0.77411   2
   0  17   2 2.42329 0.90859   2
   1 -17   2 0.29978 2.00768   3
  -1 -17  -2 4.00563 2.25510   3
  -1  17  -2 -0.2154 0.69745   2
   1  17   2 0.62545 0.78462   2
   2 -17   2 26.0850 3.75326   3
  -2  17  -2 22.8387 1.85633   2
   2  17   2 26.0283 1.81832   2
   3 -17   2 3.06334 2.62589   3
  -3  17  -2 4.04476 1.05969   2
   3  17   2 4.44532 1.08772   2
   4 -17   2 1.74013 2.36360   3
   4  17   2 0.40107 0.82401   2
  -4  17  -2 0.08519 0.77743   2
   5 -17   2 2.05298 2.42191   3
   5 -17   2 -0.1529 1.00966   1
  -5  17  -2 -0.4525 0.85050   2
   5  17   2 0.48607 0.76665   2
   6 -17   2 3.66869 2.63017   3
   6 -17   2 2.18213 1.25989   1
  -6  17  -2 2.26315 0.97486   2
   6  17   2 0.70535 0.90869   2
  -6  18   2 1.74439 1.31281   2
   5 -18  -2 4.13029 2.50684   3
   4 -18  -2 4.94036 2.62850   3
   3 -18  -2 5.63098 2.59636   3
  -3  18   2 -0.9438 0.81732   2
   2 -18  -2 5.45924 2.66104   3
  -2  18   2 1.16399 0.89399   2
   1 -18  -2 6.36241 2.49348   3
  -1 -18   2 2.32034 1.99890   3
  -1  18   2 0.51970 0.88543   2
   0 -18   2 2.66725 2.08807   3
   0 -18  -2 7.79192 2.38266   3
   0  18   2 2.49460 0.97768   2
   1 -18   2 16.2769 3.21397   3
   1  18   2 16.7386 1.77145   2
   2 -18   2 3.15592 2.65829   3
   2  18   2 1.81609 0.95922   2
  -2  18  -2 -0.4452 0.87203   2
   3 -18   2 -2.0683 2.35797   3
   3  18   2 0.34801 0.78213   2
  -3  18  -2 -0.9192 0.69060   2
   4 -18   2 9.56046 3.10027   3
  -4  18  -2 7.43613 1.40188   2
   4  18   2 7.66431 1.34622   2
   5  18   2 8.75361 1.46324   2
  -5  18  -2 15.3176 1.80788   2
   4 -19  -2 13.5390 5.15906   3
   3 -19  -2 7.72494 2.80690   3
  -3  19   2 -1.7288 0.83505   2
  -2  19   2 5.17944 1.27774   2
  -1  19   2 -0.4214 0.87587   2
   0 -19   2 0.75368 2.10124   3
   0  19   2 0.73183 0.90758   2
   1 -19   2 11.9548 3.10906   3
   1  19   2 6.85531 1.36205   2
   2 -19   2 3.02979 2.62977   3
   2  19   2 0.78329 0.97904   2
   3 -19   2 8.32872 3.18556   3
   3  19   2 6.89926 1.40461   2
 -13   0   3 0.34335 0.93386   2
  13   0  -3 -0.9609 1.05911   1
  13   0  -3 -0.4927 0.86975   4
 -12   0   3 -0.0515 0.76935   2
  12   0  -3 0.04413 0.62766   4
  12   0  -3 0.94154 0.94764   1
 -11   0   3 -0.4200 0.66656   2
  11   0  -3 -0.6982 0.64597   4
  11   0  -3 0.46066 0.79330   1
  10   0  -3 1.47982 0.90460   1
  10   0  -3 -0.6259 0.60923   4
 -10   0   3 0.08605 0.68449   2
   9   0  -3 0.79284 0.65462   4
   9   0  -3 -0.5111 0.64485   1
  -9   0   3 -0.3347 0.58710   2
   8   0  -3 -0.2728 0.55135   1
   8   0  -3 -0.4117 0.47795   4
  -8   0   3 -0.4385 0.47296   2
   7   0  -3 -0.1732 0.28789   4
   7   0  -3 0.50904 0.54273   1
   7   0  -3 -0.1267 0.34747   3
  -7   0   3 0.00923 0.40937   2
   6   0  -3 0.36424 0.34398   3
   6   0  -3 -0.0671 0.42966   1
   6   0  -3 0.37601 0.29424   4
  -6   0   3 0.31792 0.36176   2
  -5   0   3 -0.2053 0.28955   2
   5   0  -3 -0.2265 0.27676   3
   5   0  -3 0.16152 0.35385   1
   5   0  -3 0.15461 0.30542   4
   4   0  -3 -0.1926 0.21280   1
   4   0  -3 0.07594 0.24730   3
  -4   0   3 0.06991 0.22536   2
   4   0  -3 -0.2542 0.22039   4
  -3   0   3 0.05012 0.17695   2
   3   0  -3 0.36430 0.27433   1
   3   0  -3 0.02273 0.24175   3
   3   0  -3 0.14851 0.19573   4
   2   0  -3 -0.2574 0.24760   3
  -2   0   3 -0.1460 0.12720   2
   2   0  -3 -0.0865 0.21129   1
   2   0  -3 0.04886 0.16393   4
   1   0  -3 -0.0983 0.16721   1
   1   0  -3 -0.1250 0.24259   3
  -1   0   3 -0.0690 0.08621   2
   1   0  -3 0.12227 0.14059   4
   0   0  -3 -0.1216 0.12181   2
   0   0   3 0.16163 0.10912   2
   0   0  -3 0.16027 0.13636   4
   0   0  -3 0.10969 0.25437   3
   0   0  -3 0.20071 0.17988   1
  -1   0  -3 -0.0039 0.16023   1
  -1   0  -3 -0.0547 0.22893   3
  -1   0  -3 0.08703 0.20542   2
  -1   0  -3 0.04966 0.16841   4
  -2   0  -3 -0.2327 0.20784   2
   2   0   3 -0.3738 0.15113   1
  -2   0  -3 -0.0069 0.17291   1
   2   0   3 0.09748 0.23635   3
  -2   0  -3 0.41553 0.26520   3
   2   0   3 -0.0905 0.18478   4
  -2   0  -3 0.34422 0.22679   4
  -3   0  -3 -0.1248 0.26595   3
   3   0   3 0.15452 0.27661   3
  -3   0  -3 -0.0717 0.21147   4
   3   0   3 0.04898 0.21629   1
  -3   0  -3 -0.0321 0.23754   1
  -3   0  -3 0.05674 0.26772   2
   3   0   3 -0.0352 0.16383   4
   4   0   3 0.26030 0.28594   1
  -4   0  -3 0.79693 0.38816   2
   4   0   3 0.31042 0.35649   3
  -4   0  -3 0.09066 0.37462   3
  -4   0  -3 -0.1617 0.26997   4
   4   0   3 -0.0445 0.27220   4
   5   0   3 -0.1280 0.36491   1
   5   0   3 0.16873 0.46676   3
   5   0   3 0.01460 0.28555   4
  -5   0  -3 -0.0925 0.37304   2
  -5   0  -3 -0.1326 0.30557   4
   6   0   3 0.08541 0.41151   1
   6   0   3 -0.3739 0.63288   3
   6   0   3 -0.4838 0.33577   4
  -6   0  -3 -0.2450 0.37049   2
   7   0   3 -0.3796 0.42870   4
   7   0   3 -0.2188 0.59858   1
  -7   0  -3 -0.2623 0.49030   2
  -8   0  -3 0.50484 0.62269   2
   8   0   3 -0.4285 0.62549   1
   8   0   3 0.26220 0.55760   4
   9   0   3 0.34727 0.81592   1
   9   0   3 0.00128 0.59314   4
  -9   0  -3 0.25331 0.70403   2
  10   0   3 0.06821 0.90714   1
  10   0   3 0.86420 0.77065   4
 -10   0  -3 -1.3244 0.69581   2
  11   0   3 -0.5681 0.71118   4
  11   0   3 -1.0849 0.97328   1
 -11   0  -3 0.44689 0.95560   2
  12   0   3 -2.4486 0.72460   4
 -12   0  -3 0.81143 0.99392   2
  13  -1  -3 2.19858 1.18158   1
 -13  -1   3 -1.2705 0.88748   2
  13  -1  -3 0.40139 0.94084   4
  13   1  -3 0.33838 0.96314   4
  13   1  -3 3.10436 1.24184   1
 -13   1   3 1.41218 1.07780   2
  12  -1  -3 2.48500 0.92256   4
 -12  -1   3 0.82749 0.92082   2
  12   1  -3 0.26754 0.83884   4
  12   1  -3 0.56800 1.01144   1
 -12   1   3 0.73442 0.87207   2
  11  -1  -3 -0.3772 0.66712   4
  11  -1  -3 0.61077 0.86444   1
 -11  -1   3 -1.2355 0.59415   2
  11   1  -3 1.57075 0.86807   1
  11   1  -3 -0.9721 0.68594   4
 -11   1   3 -0.1220 0.70318   2
  10  -1  -3 0.86835 0.70373   4
 -10  -1   3 1.71404 0.83021   2
  10  -1  -3 2.60496 0.95916   1
  10   1  -3 2.34068 0.89614   1
  10   1  -3 1.84682 0.79799   4
 -10   1   3 1.76351 0.84601   2
   9  -1  -3 42.6057 2.16229   1
   9  -1  -3 47.0920 2.09586   4
  -9  -1   3 45.2457 2.14220   2
  -9   1   3 41.0665 2.10478   2
   9   1  -3 45.8740 2.08427   4
   9   1  -3 45.8011 2.12157   1
   8  -1  -3 12.6097 1.33846   1
  -8  -1   3 12.6942 1.27144   2
   8  -1  -3 12.7172 1.13959   3
   8  -1  -3 12.1999 1.18170   4
   8   1  -3 11.9348 1.22105   1
  -8   1   3 12.0244 1.23903   2
   8   1  -3 12.0030 0.98821   4
   7  -1  -3 4.00362 0.82722   1
   7  -1  -3 3.96652 0.73618   3
  -7  -1   3 3.40248 0.68148   2
   7  -1  -3 3.12019 0.64318   4
   7   1  -3 4.31353 0.70847   4
   7   1  -3 3.74189 0.59364   3
  -7   1   3 2.93777 0.68908   2
   7   1  -3 4.73136 0.79567   1
   6  -1  -3 35.9030 1.58662   1
   6  -1  -3 40.1563 1.65047   3
   6  -1  -3 37.7510 1.48255   4
  -6  -1   3 38.1756 1.51375   2
   6   1  -3 36.1465 1.36862   3
   6   1  -3 38.6187 1.54458   1
   6   1  -3 41.4123 1.54096   4
  -6   1   3 38.8916 1.54037   2
   5  -1  -3 221.864 4.89688   3
  -5  -1   3 234.245 4.65687   2
   5  -1  -3 221.826 4.77997   1
   5  -1  -3 227.955 4.61471   4
   5   1  -3 232.432 4.66828   4
   5   1  -3 223.269 4.58221   3
   5   1  -3 224.585 4.68646   1
  -5   1   3 216.580 4.59582   2
   4  -1  -3 32.9574 1.09916   4
  -4  -1   3 30.6186 1.06693   2
   4  -1  -3 29.5997 1.29676   3
   4  -1  -3 29.6106 1.19081   1
   4   1  -3 32.4978 1.13301   4
   4   1  -3 30.4989 1.13058   3
   4   1  -3 30.3546 1.12962   1
  -4   1   3 29.1540 1.07594   2
   3  -1  -3 97.1704 2.15545   4
   3  -1  -3 102.327 2.34541   1
   3  -1  -3 97.4715 2.54532   3
  -3  -1   3 104.334 2.14506   2
   3   1  -3 103.833 2.25519   4
   3   1  -3 103.426 2.30336   1
   3   1  -3 101.783 2.41809   3
  -3   1   3 100.012 2.18548   2
   2  -1  -3 10.1658 0.56907   1
   2  -1  -3 8.88300 0.68101   3
  -2  -1   3 10.6060 0.40409   2
   2  -1  -3 10.9011 0.46166   4
   2   1  -3 10.8882 0.51667   4
  -2   1   3 11.0935 0.47519   2
   2   1  -3 9.49606 0.54022   1
   2   1  -3 10.5780 0.67208   3
   1  -1  -3 63.3766 1.78722   3
  -1  -1   3 64.4549 1.10132   2
   1  -1  -3 63.5323 1.23415   4
   1  -1  -3 61.9906 1.42897   1
  -1   1   3 59.5247 1.28458   2
   1   1  -3 65.0625 1.40886   4
   1   1  -3 64.2817 1.74286   3
   1   1  -3 63.3325 1.49609   1
   0  -1  -3 226.773 3.78728   4
   0  -1  -3 218.684 4.39183   3
   0  -1  -3 222.281 3.94660   1
   0   1   3 202.095 3.85974   2
   0   1  -3 217.277 4.38787   3
   0   1  -3 219.522 3.74488   2
   0   1  -3 221.174 3.98132   4
   0   1  -3 221.142 4.06503   1
  -1  -1  -3 130.963 2.49732   4
  -1  -1  -3 127.654 2.90051   3
  -1  -1  -3 129.887 2.51085   1
  -1  -1  -3 133.487 2.66004   2
   1  -1   3 127.873 2.95719   3
   1   1   3 132.463 2.58548   2
  -1   1  -3 128.918 2.64195   4
  -1   1  -3 127.157 2.51751   2
  -1   1  -3 129.950 2.66279   1
  -1   1  -3 133.198 2.99600   3
  -2  -1  -3 69.4992 1.80016   2
   2  -1   3 68.2016 1.95327   3
  -2  -1  -3 70.7702 1.68800   4
  -2  -1  -3 74.0333 1.91422   3
   2  -1   3 68.4275 1.70183   1
  -2  -1  -3 72.0272 1.60871   1
  -2   1  -3 70.0066 2.00362   3
  -2   1  -3 70.0488 1.73751   1
   2   1   3 70.3596 1.64235   4
  -2   1  -3 68.6599 1.76152   4
   2   1   3 71.7500 1.59062   1
  -2   1  -3 72.7788 1.73828   2
   3  -1   3 42.4931 1.33487   4
  -3  -1  -3 42.0263 1.20218   1
   3  -1   3 40.0971 1.26470   1
   3  -1   3 42.0229 1.50279   3
  -3  -1  -3 40.9338 1.30134   4
  -3  -1  -3 39.7871 1.34223   3
  -3  -1  -3 39.5779 1.39267   2
  -3   1  -3 40.4516 1.34354   2
  -3   1  -3 39.8370 1.29727   1
  -3   1  -3 42.3983 1.54856   3
  -3   1  -3 41.3319 1.36600   4
   3   1   3 42.6394 1.34903   3
   3   1   3 38.8050 1.14845   1
   3   1   3 43.0215 1.27775   4
   4  -1   3 0.66006 0.46201   3
   4  -1   3 0.60551 0.34839   1
  -4  -1  -3 1.02847 0.34459   4
  -4  -1  -3 0.88179 0.35903   3
   4  -1   3 0.39530 0.32456   4
  -4  -1  -3 0.77180 0.40168   2
   4   1   3 0.05065 0.25526   4
   4   1   3 0.93161 0.30612   1
  -4   1  -3 0.67903 0.35550   1
   4   1   3 0.20908 0.31275   3
  -4   1  -3 0.66858 0.34066   4
  -4   1  -3 0.31124 0.33594   2
   5  -1   3 21.2757 1.09382   1
   5  -1   3 19.8387 1.28281   3
  -5  -1  -3 22.3345 1.24263   2
   5  -1   3 20.8190 1.09208   4
   5   1   3 23.0956 1.11734   4
   5   1   3 21.0421 1.05289   1
   5   1   3 21.9710 1.11292   3
  -5   1  -3 23.2855 1.22551   2
  -5   1  -3 20.8521 1.16219   4
   6  -1   3 24.4744 1.68494   3
   6  -1   3 25.4214 1.31469   4
  -6  -1  -3 22.9660 1.38944   2
   6  -1   3 27.2354 1.37257   1
   6   1   3 22.5740 1.34819   3
   6   1   3 22.9036 1.20175   4
  -6   1  -3 27.2448 1.46389   2
  -6   1  -3 24.5630 1.36657   4
   6   1   3 24.7149 1.22420   1
  -7  -1  -3 2.22817 0.72904   2
   7  -1   3 2.68257 0.75678   1
   7  -1   3 2.93146 0.70628   4
   7  -1   3 2.38983 1.08544   3
   7   1   3 1.70335 0.61394   4
   7   1   3 1.79351 0.68571   1
  -7   1  -3 3.00720 0.76968   2
   8  -1   3 7.33377 1.14071   1
   8  -1   3 6.97641 1.02668   4
  -8  -1  -3 4.95990 1.06235   2
  -8   1  -3 7.21571 1.10732   2
   8   1   3 9.02183 1.13991   4
   8   1   3 9.47129 1.11034   1
   9  -1   3 22.4337 1.68382   1
  -9  -1  -3 20.0675 1.70702   2
   9  -1   3 19.8768 1.54679   4
  -9   1  -3 21.0599 1.60139   2
   9   1   3 18.3482 1.48501   1
   9   1   3 20.2103 1.53488   4
  10  -1   3 4.38379 1.11672   1
 -10  -1  -3 5.86842 1.30573   2
  10  -1   3 3.76788 1.01985   4
  10   1   3 3.77401 0.97977   4
  10   1   3 3.46787 0.99369   1
 -10   1  -3 3.42915 1.12443   2
  11  -1   3 2.34812 1.09366   1
 -11  -1  -3 3.68580 1.13385   2
  11  -1   3 1.71239 0.91367   4
  11   1   3 1.41152 0.94366   4
 -11   1  -3 2.58595 1.16708   2
  12  -1   3 25.5691 2.51262   1
  12  -1   3 23.2667 2.63938   4
 -12  -1  -3 24.1911 2.48422   2
 -12   1  -3 27.8856 2.39809   2
  12   1   3 28.3274 2.22058   4
  13  -2  -3 6.40665 1.44583   1
  13  -2  -3 4.51881 1.27542   4
 -13  -2   3 6.52096 1.64511   2
 -13   2   3 6.25500 1.48074   2
  12  -2  -3 0.32105 1.01056   1
 -12  -2   3 1.11351 0.92502   2
  12  -2  -3 -0.2617 0.77452   4
 -12   2   3 -0.3327 0.70476   2
  12   2  -3 -0.7032 0.70219   4
  12   2  -3 3.77664 1.10443   1
 -11  -2   3 10.3626 1.49305   2
  11  -2  -3 11.6364 1.61711   1
  11  -2  -3 10.0952 1.39159   4
  11   2  -3 12.6408 1.54715   1
  11   2  -3 12.3694 1.51743   4
 -11   2   3 12.0038 1.56959   2
  10  -2  -3 7.06829 1.11943   4
 -10  -2   3 7.55205 1.22005   2
  10  -2  -3 7.52461 1.30505   1
  10   2  -3 5.76919 1.07197   4
  10   2  -3 7.30092 1.22734   1
 -10   2   3 6.70399 1.18256   2
   9  -2  -3 32.8214 1.79566   4
  -9  -2   3 34.1932 1.87326   2
   9  -2  -3 31.7710 1.96522   1
   9   2  -3 34.1708 1.82683   4
   9   2  -3 28.5745 1.69857   1
  -9   2   3 31.1557 1.84661   2
   8  -2  -3 78.7106 2.64017   4
   8  -2  -3 87.7544 2.97398   3
  -8  -2   3 90.5179 2.89676   2
   8  -2  -3 92.8334 3.05787   1
  -8   2   3 88.1309 2.90791   2
   8   2  -3 87.8391 2.81465   4
   8   2  -3 86.8029 2.80022   1
   7  -2  -3 191.742 4.68407   1
   7  -2  -3 190.734 4.79790   3
   7  -2  -3 192.650 4.44777   4
  -7  -2   3 194.276 4.54021   2
   7   2  -3 193.965 4.50269   4
  -7   2   3 184.866 4.50155   2
   7   2  -3 194.884 4.46308   1
  -6  -2   3 50.4615 1.79176   2
   6  -2  -3 54.5743 2.14129   3
   6  -2  -3 54.9473 1.80058   4
   6  -2  -3 52.3044 1.96492   1
   6   2  -3 54.4245 1.57880   3
  -6   2   3 52.5163 1.84103   2
   6   2  -3 52.2414 1.79325   4
   6   2  -3 54.5938 1.81430   1
   5  -2  -3 4.65663 0.57855   4
  -5  -2   3 4.66407 0.59910   2
   5  -2  -3 4.03230 0.74014   3
   5  -2  -3 4.88832 0.66640   1
   5   2  -3 4.19246 0.45853   3
  -5   2   3 4.38682 0.60173   2
   5   2  -3 3.39588 0.54678   4
   5   2  -3 5.35219 0.63323   1
  -4  -2   3 213.684 4.22854   2
   4  -2  -3 213.538 4.80264   3
   4  -2  -3 217.146 4.50557   1
   4  -2  -3 218.602 4.24377   4
   4   2  -3 219.529 4.33205   1
  -4   2   3 218.345 4.33024   2
   4   2  -3 208.164 4.31218   4
   4   2  -3 216.129 4.28266   3
   3  -2  -3 86.3364 1.85456   4
   3  -2  -3 81.1947 2.34440   3
  -3  -2   3 80.7985 1.80440   2
   3  -2  -3 80.4564 2.05084   1
  -3   2   3 82.8866 1.91437   2
   3   2  -3 80.9679 2.02055   3
   3   2  -3 79.3786 1.93049   1
   3   2  -3 78.9012 1.92845   4
   2  -2  -3 39.2827 1.15418   1
   2  -2  -3 39.0165 0.92646   4
  -2  -2   3 38.0030 0.88741   2
   2  -2  -3 38.2142 1.44651   3
   2   2  -3 37.8724 1.26034   3
  -2   2   3 37.8208 1.03067   2
   2   2  -3 37.6009 1.08874   4
   2   2  -3 37.6435 1.11000   1
   1  -2  -3 433.637 7.43996   1
   1  -2  -3 428.182 7.98886   3
   1  -2  -3 430.562 7.11127   4
  -1   2   3 414.399 7.37189   2
   1   2  -3 430.256 7.87379   3
  -1   2   3 446.024 7.15497   4
   1   2  -3 434.136 7.57378   1
   1   2  -3 429.760 7.48700   4
   0  -2  -3 68.1446 1.42603   1
   0  -2  -3 67.2385 1.22382   4
   0  -2   3 68.1757 1.88587   3
   0  -2  -3 66.1585 1.86087   3
   0   2   3 68.6794 1.22550   4
   0   2  -3 67.3917 1.58666   4
   0   2   3 66.6745 1.49853   2
   0   2  -3 68.9936 1.28190   2
   0   2  -3 65.5122 1.87321   3
   0   2  -3 66.8179 1.62641   1
   1  -2   3 216.293 4.61512   3
  -1  -2  -3 229.836 4.32301   2
  -1  -2  -3 224.860 4.00125   4
  -1  -2  -3 225.405 4.53579   3
  -1  -2  -3 229.204 4.00733   1
  -1   2  -3 231.136 4.33136   1
   1   2   3 222.357 4.21313   2
  -1   2  -3 223.615 4.31128   4
  -1   2  -3 223.417 4.68887   3
   1   2   3 226.676 3.97140   4
  -1   2  -3 233.054 4.09229   2
  -2  -2  -3 19.2509 0.63217   1
  -2  -2  -3 18.7855 0.71965   4
   2  -2   3 18.2862 0.77232   1
   2  -2   3 17.4183 0.97292   3
  -2  -2  -3 18.6052 0.86284   3
  -2  -2  -3 17.4672 0.84385   2
  -2   2  -3 17.2774 0.73588   2
  -2   2  -3 17.8947 0.83279   4
   2   2   3 19.3808 0.61459   1
   2   2   3 20.1972 0.82602   2
   2   2   3 18.1418 0.68136   4
  -2   2  -3 19.1827 0.82783   1
  -2   2  -3 18.7303 1.03055   3
   3  -2   3 100.786 2.40028   1
  -3  -2  -3 100.543 2.55437   2
  -3  -2  -3 100.575 2.15108   1
   3  -2   3 101.848 2.76342   3
  -3  -2  -3 100.381 2.39500   3
  -3   2  -3 100.510 2.49965   4
   3   2   3 100.390 2.13449   1
  -3   2  -3 97.9210 2.41026   2
   3   2   3 100.165 2.28924   4
  -3   2  -3 100.624 2.44231   1
  -4  -2  -3 338.364 6.70861   2
   4  -2   3 336.696 6.49845   1
   4  -2   3 340.709 6.97423   3
  -4  -2  -3 345.077 6.33946   3
   4  -2   3 333.793 6.52169   4
  -4   2  -3 334.682 6.57149   2
  -4   2  -3 338.362 6.63801   4
   4   2   3 334.121 6.39249   4
   4   2   3 326.525 6.15713   1
  -4   2  -3 342.638 6.54404   1
   4   2   3 330.183 6.26215   3
   5  -2   3 324.424 6.56858   1
  -5  -2  -3 332.410 6.84575   2
   5  -2   3 336.730 7.08594   3
   5  -2   3 327.661 6.61467   4
  -5   2  -3 330.637 6.73012   2
   5   2   3 327.572 6.50818   4
   5   2   3 324.520 6.23478   3
  -5   2  -3 336.590 6.77369   4
   5   2   3 332.340 6.28933   1
   6  -2   3 3.96953 0.73771   1
  -6  -2  -3 3.96459 0.78393   2
   6  -2   3 2.51845 0.58901   4
   6  -2   3 5.17557 1.17340   3
   6   2   3 4.23074 0.63431   1
   6   2   3 2.93281 0.64119   3
   6   2   3 3.77679 0.65476   4
  -6   2  -3 3.78764 0.73609   2
  -6   2  -3 3.80999 0.72976   4
   7  -2   3 23.9891 1.49697   1
   7  -2   3 22.6180 1.37905   4
  -7  -2  -3 22.8081 1.53181   2
   7  -2   3 20.7212 1.95539   3
   7   2   3 23.2041 1.27421   1
  -7   2  -3 19.8631 1.32923   2
  -7   2  -3 19.5504 1.37661   4
   7   2   3 22.2592 1.35158   4
  -8  -2  -3 214.021 5.58257   2
   8  -2   3 210.234 5.27030   4
   8  -2   3 219.910 5.34322   1
   8   2   3 207.544 4.94142   1
  -8   2  -3 204.263 5.42203   2
   8   2   3 217.854 5.23874   4
   9  -2   3 9.85792 1.31197   4
   9  -2   3 11.5999 1.49525   1
  -9  -2  -3 8.49935 1.35854   2
   9   2   3 8.99763 1.21518   1
   9   2   3 9.87656 1.28564   4
  -9   2  -3 9.51965 1.38063   2
  10  -2   3 11.9446 1.51729   4
 -10  -2  -3 12.6718 1.66830   2
  10  -2   3 15.6764 1.79046   1
 -10   2  -3 13.4534 1.72469   2
  10   2   3 12.6323 1.49459   4
  11  -2   3 9.16974 1.43609   4
 -11  -2  -3 8.85970 1.59720   2
  11  -2   3 7.47947 1.56390   1
  11   2   3 7.10866 1.29325   4
 -11   2  -3 5.06687 1.31687   2
 -12  -2  -3 0.33196 1.06441   2
  12  -2   3 -0.0138 1.21764   1
 -12   2  -3 -1.1890 0.92067   2
  12   2   3 2.29186 1.10199   4
 -13  -3   3 0.43614 1.01719   2
  13  -3  -3 0.32325 1.00700   4
  13  -3  -3 1.52223 1.19230   1
 -13   3   3 -1.2868 0.89456   2
  12  -3  -3 3.59475 1.09402   4
 -12  -3   3 4.14658 1.17085   2
  12  -3  -3 2.70753 1.19499   1
 -12   3   3 4.54127 1.24649   2
  12   3  -3 2.40070 1.05422   4
  11  -3  -3 2.16864 1.07343   1
 -11  -3   3 1.17092 0.82641   2
  11  -3  -3 0.90402 0.78202   4
  11   3  -3 1.91274 0.92877   4
 -11   3   3 1.32228 0.92329   2
  11   3  -3 2.32741 0.84256   1
  10  -3  -3 1.94337 0.95123   1
 -10  -3   3 1.42326 0.79775   2
  10  -3  -3 0.65705 0.68895   4
  10   3  -3 2.02495 0.71864   1
  10   3  -3 0.55065 0.69549   4
 -10   3   3 0.38491 0.69427   2
  -9  -3   3 4.34527 0.94425   2
   9  -3  -3 3.85273 1.05401   1
   9  -3  -3 5.29626 1.21501   3
   9  -3  -3 3.31590 0.85701   4
  -9   3   3 3.36753 0.88595   2
   9   3  -3 5.17629 0.86671   1
   9   3  -3 3.37008 0.85229   4
   8  -3  -3 2.54237 0.90179   1
   8  -3  -3 3.58180 1.00289   3
  -8  -3   3 4.71023 0.86421   2
   8  -3  -3 4.01699 0.71103   4
   8   3  -3 3.49856 0.77353   4
  -8   3   3 3.13609 0.81776   2
   8   3  -3 3.89594 0.75942   1
  -7  -3   3 15.7087 1.12334   2
   7  -3  -3 14.3333 1.48783   3
   7  -3  -3 14.8982 0.99259   4
   7  -3  -3 14.9016 1.18134   1
  -7   3   3 14.8214 1.14567   2
   7   3  -3 15.6217 1.04314   4
   7   3  -3 15.6415 1.04700   1
   6  -3  -3 36.3146 1.94930   3
   6  -3  -3 38.3092 1.46935   4
   6  -3  -3 39.2788 1.72235   1
  -6  -3   3 34.9175 1.47165   2
   6   3  -3 36.8957 1.42735   1
  -6   3   3 37.2674 1.55469   2
   6   3  -3 36.6449 1.51458   4
   6   3  -3 35.6772 1.09360   3
   5  -3  -3 0.38623 0.63649   3
  -5  -3   3 0.76346 0.38643   2
   5  -3  -3 1.40673 0.38385   4
   5  -3  -3 0.65213 0.39312   1
  -5   3   3 1.03304 0.41094   2
   5   3  -3 0.59767 0.35956   4
   5   3  -3 1.03628 0.28417   3
   5   3  -3 0.20668 0.27032   1
   4  -3  -3 337.457 7.25033   3
  -4  -3   3 348.701 6.47532   2
   4  -3  -3 341.843 6.74631   1
   4  -3  -3 364.801 6.47005   4
  -4   3   3 346.032 6.59231   2
   4   3  -3 348.122 6.50911   1
   4   3  -3 358.029 6.62475   4
   4   3  -3 358.016 6.42909   3
   3  -3  -3 0.55654 0.22062   4
   3  -3  -3 0.08747 0.32162   1
  -3  -3   3 0.23680 0.21765   2
   3  -3  -3 -0.0245 0.46387   3
  -3   3   3 0.59558 0.28747   2
   3   3  -3 0.38057 0.26445   3
   3   3  -3 0.23271 0.22314   1
   3   3  -3 0.12108 0.25327   4
  -2  -3   3 1.72473 0.23290   2
   2  -3  -3 1.40944 0.34754   1
   2  -3  -3 0.76459 0.50730   3
   2  -3  -3 1.64615 0.21488   4
  -2   3   3 1.68597 0.30138   2
   2   3  -3 2.01034 0.21653   2
   2   3  -3 0.97493 0.27190   1
   2   3  -3 1.80726 0.33550   4
   2   3  -3 1.78263 0.37228   3
   1  -3  -3 15.4623 0.60923   1
   1  -3  -3 14.7018 0.33118   4
   1  -3  -3 13.9704 0.88122   3
   1  -3  -3 13.2938 0.33182   4
  -1  -3   3 11.8751 0.73651   3
  -1   3   3 15.5093 0.61635   2
   1   3  -3 12.1773 0.62736   1
   1   3  -3 12.5480 0.76410   3
   1   3  -3 12.8817 0.36339   2
   1   3  -3 14.4645 0.65388   4
   0  -3  -3 16.5336 0.53121   1
   0  -3  -3 14.8152 0.87177   3
   0  -3   3 15.9624 0.88721   3
   0   3  -3 15.0207 0.67944   1
   0   3  -3 17.4294 0.49386   2
   0   3   3 16.7714 0.32607   4
   0   3  -3 16.6148 0.72326   4
   0   3   3 15.9704 0.65791   2
   0   3  -3 16.7970 0.93535   3
   0   3   3 16.3410 0.33412   4
  -1  -3  -3 415.205 7.69521   3
   1  -3   3 409.730 7.89798   3
  -1  -3  -3 417.179 7.49610   2
  -1  -3  -3 417.196 6.99066   1
  -1   3  -3 416.659 7.17390   2
   1   3   3 413.221 7.00931   4
   1   3   3 399.246 7.36570   2
  -1   3  -3 427.777 8.01788   3
  -1   3  -3 413.795 7.46735   1
  -1   3  -3 417.230 7.49115   4
  -2  -3  -3 154.054 3.35098   3
   2  -3   3 153.916 3.24913   1
   2  -3   3 159.170 3.74656   3
  -2  -3  -3 155.134 3.38832   2
  -2  -3  -3 155.630 2.80644   1
  -2   3  -3 156.706 3.30989   1
  -2   3  -3 157.208 3.35575   4
   2   3   3 153.327 2.98292   4
   2   3   3 140.219 2.77015   1
  -2   3  -3 154.888 3.13248   2
   2   3   3 155.684 3.26789   2
  -3  -3  -3 4.00753 0.60343   2
  -3  -3  -3 3.78827 0.45733   3
   3   3   3 3.74815 0.36218   1
  -3   3  -3 4.97515 0.56908   2
  -3   3  -3 5.10701 0.62261   4
   3   3   3 3.51303 0.42635   4
   3   3   3 3.56695 0.51798   2
   4  -3   3 60.8311 1.89564   1
  -4  -3  -3 63.5171 1.69779   3
   4  -3   3 65.1233 2.41686   3
  -4  -3  -3 64.7442 2.08917   2
   4  -3   3 63.6103 1.94394   4
   4   3   3 62.8223 1.60676   1
   4   3   3 62.1680 1.79660   4
  -4   3  -3 60.6944 1.92289   2
  -4   3  -3 64.9219 1.95946   1
  -4   3  -3 66.5603 2.05273   4
   5  -3   3 1.97725 0.92492   3
   5  -3   3 1.90189 0.49313   4
   5  -3   3 1.73797 0.53106   1
  -5  -3  -3 0.64485 0.34057   3
  -5  -3  -3 0.65144 0.48389   2
   5   3   3 0.80996 0.36279   1
  -5   3  -3 1.73670 0.52629   2
   5   3   3 1.36748 0.40711   4
   5   3   3 0.68072 0.32458   3
  -5   3  -3 0.60981 0.41960   4
  -6  -3  -3 0.18335 0.49954   2
   6  -3   3 1.34888 0.57478   1
   6  -3   3 1.05720 1.01315   3
   6  -3   3 0.71868 0.44480   4
   6   3   3 2.58088 0.53683   1
   6   3   3 2.04308 0.56723   4
  -6   3  -3 1.63423 0.55900   4
  -6   3  -3 2.29261 0.64696   2
   7  -3   3 16.3797 1.23314   4
  -7  -3  -3 17.9188 1.42351   2
   7  -3   3 14.7394 1.33035   1
   7  -3   3 17.0068 1.98895   3
   7   3   3 17.6501 1.14557   1
   7   3   3 16.8414 1.18858   4
  -7   3  -3 17.4016 1.32010   4
  -7   3  -3 16.3060 1.30552   2
  -8  -3  -3 3.10662 0.89493   2
   8  -3   3 1.71048 1.34225   3
   8  -3   3 4.24242 0.85190   4
   8  -3   3 3.31170 0.98361   1
  -8   3  -3 4.35473 0.95570   4
   8   3   3 2.87280 0.77795   4
   8   3   3 3.15170 0.77354   1
  -8   3  -3 4.50482 0.88538   2
  -9  -3  -3 64.1990 2.93531   2
   9  -3   3 66.6784 2.86629   1
   9  -3   3 67.0390 2.75402   4
  -9   3  -3 66.2930 2.87504   2
   9   3   3 61.3481 2.56399   4
  10  -3   3 11.6635 1.47238   4
 -10  -3  -3 11.0156 1.55300   2
  10  -3   3 9.31340 1.47516   1
 -10   3  -3 11.3150 1.61049   2
  10   3   3 8.82227 1.37365   4
 -11  -3  -3 24.2523 2.41339   2
  11  -3   3 18.8111 2.06226   1
  11  -3   3 20.8156 1.74116   4
 -11   3  -3 21.7421 2.26352   2
  11   3   3 22.1160 1.82797   4
  12  -3   3 21.2064 2.32792   1
 -12  -3  -3 23.1629 2.47266   2
  12   3   3 23.4812 2.27550   4
 -12   3  -3 23.1814 2.41073   2
 -13  -4   3 -1.1387 0.90995   2
  13  -4  -3 2.06646 1.33375   1
 -13   4   3 0.37463 1.05023   2
  12  -4  -3 -0.8328 0.75911   4
  12  -4  -3 1.41915 1.16714   1
 -12  -4   3 -0.1173 0.77610   2
 -12   4   3 0.28316 0.94263   2
  12   4  -3 -0.5835 0.75898   4
  11  -4  -3 0.55333 0.95425   1
 -11  -4   3 1.23180 0.84588   2
  11  -4  -3 0.13548 0.72014   4
  11   4  -3 -0.1128 0.72045   4
 -11   4   3 -0.0391 0.77255   2
  10  -4  -3 16.1953 1.79417   1
 -10  -4   3 16.0848 1.67893   2
  10  -4  -3 16.0082 1.58151   4
 -10   4   3 15.6613 1.69760   2
  10   4  -3 16.7910 1.37102   1
  10   4  -3 16.4654 1.62927   4
  -9  -4   3 12.1957 1.37875   2
   9  -4  -3 10.6326 1.47496   1
   9  -4  -3 12.5104 1.70959   3
   9  -4  -3 9.54488 1.22713   4
   9   4  -3 11.2548 1.16943   1
  -9   4   3 10.8527 1.36661   2
   9   4  -3 9.70364 1.24337   4
   8  -4  -3 25.9788 1.77670   1
   8  -4  -3 22.9705 1.41095   4
  -8  -4   3 27.5063 1.58540   2
   8  -4  -3 23.6739 1.86250   3
   8   4  -3 27.4544 1.57132   4
  -8   4   3 25.4818 1.60045   2
   8   4  -3 28.3277 1.43296   1
   7  -4  -3 28.8284 1.41610   4
   7  -4  -3 29.1566 2.12873   3
  -7  -4   3 31.5346 1.53879   2
   7  -4  -3 26.6607 1.58154   1
  -7   4   3 30.2087 1.57924   2
   7   4  -3 30.4887 1.47095   4
   7   4  -3 31.3825 1.42570   1
   6  -4  -3 24.1195 1.74275   3
   6  -4  -3 25.5144 1.19624   4
  -6  -4   3 24.2961 1.24030   2
   6  -4  -3 25.7131 1.39009   1
   6   4  -3 25.8493 1.28173   4
   6   4  -3 23.1875 0.80339   3
  -6   4   3 27.1512 1.36465   2
   6   4  -3 25.0701 1.17204   1
   5  -4  -3 24.3586 1.05404   4
   5  -4  -3 23.7177 1.60800   3
   5  -4  -3 24.8089 1.30480   1
  -5  -4   3 24.5199 0.83872   3
  -5  -4   3 23.5537 1.09038   2
  -5   4   3 25.5963 1.20333   2
   5   4  -3 23.1743 1.02058   1
   5   4  -3 24.8689 1.16230   4
   5   4  -3 24.0049 0.86110   3
  -4  -4   3 5.11858 0.55158   2
   4  -4  -3 4.72009 0.93598   3
  -4  -4   3 5.22372 0.45539   3
   4  -4  -3 5.17312 0.52846   4
   4  -4  -3 5.46210 0.70604   1
   4   4  -3 4.81690 0.54249   1
  -4   4   3 6.01042 0.64929   2
   4   4  -3 4.95404 0.47443   3
   4   4  -3 4.37508 0.56253   4
   3  -4  -3 146.446 3.23780   1
   3  -4  -3 148.111 3.92857   3
   3  -4  -3 148.413 2.89098   4
  -3  -4   3 143.606 3.11391   3
  -3  -4   3 141.039 2.93795   2
   3   4  -3 143.818 3.04041   1
   3   4  -3 142.044 2.86718   2
   3   4  -3 141.551 3.14761   3
  -3   4   3 146.663 2.94045   4
  -3   4   3 143.777 3.11893   2
   3   4  -3 146.843 3.15505   4
   2  -4  -3 19.7741 1.24987   3
   2  -4  -3 20.8827 0.89043   1
   2  -4  -3 20.8038 0.61196   4
  -2  -4   3 18.5141 0.90755   3
  -2   4   3 17.5748 0.78204   2
   2   4  -3 19.5539 0.80824   1
   2   4  -3 21.1749 0.86696   4
   2   4  -3 19.3125 0.93319   3
  -2   4   3 19.4302 0.63030   4
   2   4  -3 20.9817 0.64128   2
  -1  -4   3 3.53230 0.55045   3
   1  -4  -3 2.34094 0.31010   1
   1  -4  -3 2.83548 0.16656   4
   1  -4  -3 2.70954 0.59016   3
   1   4  -3 2.92113 0.39899   4
   1   4  -3 2.56016 0.37655   1
   1   4  -3 2.81340 0.53150   3
  -1   4   3 2.72704 0.17485   4
  -1   4   3 2.49205 0.35840   2
   1   4  -3 2.95810 0.22824   2
   0  -4   3 258.996 5.38942   3
   0  -4  -3 260.533 4.53476   1
   0  -4  -3 259.661 5.38487   3
   0   4   3 258.214 4.86568   2
   0   4  -3 262.944 4.97083   4
   0   4  -3 254.649 4.92529   1
   0   4  -3 258.745 4.54724   2
   0   4  -3 261.412 5.43207   3
   0   4   3 262.538 4.32577   4
  -1  -4  -3 -0.1706 0.28249   3
  -1  -4  -3 0.21687 0.10507   1
   1  -4   3 0.38310 0.34783   3
   1   4   3 0.20251 0.12994   4
  -1   4  -3 0.32459 0.22316   1
  -1   4  -3 0.19563 0.17422   2
   1   4   3 0.07336 0.22403   2
  -1   4  -3 0.22304 0.26352   4
   2  -4   3 408.373 7.51863   1
  -2  -4  -3 406.467 6.82654   1
   2  -4   3 399.844 8.15117   3
  -2  -4  -3 412.936 7.68005   2
  -2  -4  -3 415.096 7.64131   3
  -2   4  -3 419.909 7.36784   2
  -2   4  -3 407.106 7.57903   1
   2   4   3 406.147 6.82196   1
   2   4   3 405.927 7.52304   2
  -2   4  -3 413.565 7.64130   4
   2   4   3 406.822 7.14133   4
  -3  -4  -3 65.2563 1.83053   3
   3  -4   3 66.8204 2.44155   3
  -3  -4  -3 63.3305 2.02388   2
   3  -4   3 64.3917 1.90499   1
  -3   4  -3 70.4084 2.00575   1
   3   4   3 66.3166 1.93490   2
   3   4   3 66.8803 1.70055   4
  -3   4  -3 66.4261 2.00722   4
  -3   4  -3 68.3492 1.86205   2
   3   4   3 64.4532 1.40947   1
  -4  -4  -3 3.93351 0.67511   2
  -4  -4  -3 4.21042 0.49572   3
   4  -4   3 4.03455 0.62424   1
   4  -4   3 4.27311 0.97266   3
   4   4   3 4.50126 0.42499   1
  -4   4  -3 4.15720 0.65356   1
  -4   4  -3 4.32457 0.62017   2
  -4   4  -3 2.98378 0.59534   4
   4   4   3 3.56049 0.50422   4
   4   4   3 4.86187 0.65216   2
   5  -4   3 5.78021 0.80102   1
  -5  -4  -3 6.01074 0.82226   2
   5  -4   3 5.09785 0.71879   4
   5  -4   3 6.23217 1.25908   3
  -5  -4  -3 4.78645 0.46230   3
  -5   4  -3 5.83195 0.78769   2
   5   4   3 4.75208 0.67421   2
   5   4   3 5.49646 0.46694   3
   5   4   3 5.22732 0.56037   1
  -5   4  -3 4.88129 0.75494   4
   5   4   3 4.86924 0.63913   4
   6  -4   3 6.30308 0.93638   1
   6  -4   3 7.21421 0.89978   4
  -6  -4  -3 6.51402 0.92938   2
   6  -4   3 7.78146 1.43931   3
   6   4   3 6.58110 0.73394   1
   6   4   3 6.01958 0.78385   4
  -6   4  -3 6.99986 0.95420   2
  -6   4  -3 5.27256 0.86520   4
   6   4   3 7.19966 0.90256   2
   7  -4   3 6.58364 0.95067   4
   7  -4   3 7.48555 1.12944   1
   7  -4   3 8.33724 1.63318   3
  -7  -4  -3 7.01679 1.04046   2
   7   4   3 7.04060 0.92892   4
   7   4   3 7.02114 0.81754   1
  -7   4  -3 7.53720 1.03425   2
  -7   4  -3 6.82332 1.05232   4
   8  -4   3 2.69328 1.50671   3
  -8  -4  -3 4.13598 1.02561   2
   8  -4   3 4.13872 1.04345   1
   8  -4   3 3.01210 0.81545   4
   8   4   3 3.95152 0.83354   4
  -8   4  -3 2.87596 0.83914   4
  -8   4  -3 3.32438 0.91440   2
   9  -4   3 8.87690 1.43767   1
  -9  -4  -3 5.97261 1.20154   2
   9  -4   3 9.58098 1.26594   4
  -9   4  -3 8.00572 1.32746   2
   9   4   3 7.91435 1.18464   4
 -10  -4  -3 6.24198 1.35014   2
  10  -4   3 5.58734 1.14332   4
  10  -4   3 5.42796 1.30467   1
  10   4   3 3.95286 1.00722   4
 -10   4  -3 5.76933 1.26771   2
 -11  -4  -3 31.5758 2.42863   2
  11  -4   3 29.8402 2.40903   1
  11  -4   3 29.2997 2.14834   4
  11   4   3 28.4911 2.02043   4
  11   4   3 30.9254 2.18750   2
 -11   4  -3 33.0652 2.39463   2
 -12  -4  -3 -1.1944 0.94815   2
  12  -4   3 0.69801 1.27729   1
  12   4   3 0.44426 1.13616   4
 -12   4  -3 -0.1050 0.96794   2
  12   4   3 0.64759 0.85037   2
 -13  -5   3 2.89739 1.24862   2
  13  -5  -3 2.19936 1.40718   1
 -13   5   3 2.33054 1.21238   2
  12  -5  -3 15.8373 1.99268   1
  12  -5  -3 10.6842 1.56290   4
 -12  -5   3 12.0501 1.69351   2
 -12   5   3 13.9770 1.87453   2
  12   5  -3 12.7404 1.63760   4
  11  -5  -3 -0.9454 0.91210   1
  11  -5  -3 -0.2871 0.69014   4
 -11  -5   3 0.90160 0.84985   2
  11   5  -3 0.95178 0.77712   4
 -11   5   3 0.92524 0.87139   2
  10  -5  -3 8.99939 1.47422   1
 -10  -5   3 7.76705 1.25100   2
  10  -5  -3 7.23625 1.15684   4
 -10   5   3 6.25653 1.21276   2
  10   5  -3 9.02492 1.26969   4
   9  -5  -3 0.89314 0.90973   1
   9  -5  -3 2.85613 1.15464   3
  -9  -5   3 0.66568 0.65801   2
   9  -5  -3 1.96882 0.74547   4
   9   5  -3 1.53277 0.62716   1
  -9   5   3 0.65927 0.71513   2
   9   5  -3 1.51066 0.71147   4
  -8  -5   3 45.6853 2.07901   2
   8  -5  -3 47.2544 2.23079   1
   8  -5  -3 56.8899 2.95324   3
   8  -5  -3 47.4709 1.99260   4
   8   5  -3 47.6162 1.86463   1
  -8   5   3 44.8906 2.11389   2
   8   5  -3 42.7540 1.99947   4
  -7  -5   3 37.3032 1.72694   2
   7  -5  -3 42.5677 2.05309   1
   7  -5  -3 39.0167 2.54705   3
   7  -5  -3 37.5724 1.62892   4
  -7   5   3 38.7526 1.82486   2
   7   5  -3 41.0601 1.79075   4
   7   5  -3 41.3019 1.61156   1
   6  -5  -3 49.6207 2.04673   1
   6  -5  -3 47.8974 2.52010   3
   6  -5  -3 49.8035 1.72582   4
  -6  -5   3 53.4333 1.87799   2
   6   5  -3 49.5842 1.84442   4
  -6   5   3 49.3357 1.89775   2
   6   5  -3 46.0518 1.60586   1
   5  -5  -3 198.560 5.36954   3
  -5  -5   3 197.496 3.88487   3
  -5  -5   3 196.530 4.34007   2
   5  -5  -3 201.264 4.22850   4
   5  -5  -3 202.988 4.63286   1
   5   5  -3 207.440 4.22917   1
  -5   5   3 204.082 4.50960   2
   5   5  -3 203.552 4.24460   2
   5   5  -3 204.742 4.43886   4
   4  -5  -3 1.52330 0.80847   3
   4  -5  -3 1.45123 0.53402   1
   4  -5  -3 1.90434 0.36671   4
  -4  -5   3 2.32664 0.41655   2
  -4   5   3 2.10165 0.42234   4
  -4   5   3 2.45223 0.49274   2
   4   5  -3 2.46182 0.40943   2
   4   5  -3 2.11095 0.46797   4
   4   5  -3 2.35017 0.38342   1
   3  -5  -3 54.5331 2.32974   3
  -3  -5   3 56.0206 1.52645   2
   3  -5  -3 56.0763 1.73678   1
   3  -5  -3 57.1111 1.43007   4
  -3  -5   3 57.7558 1.72600   3
  -3   5   3 55.8062 1.67123   2
  -3   5   3 57.8191 1.49150   4
   3   5  -3 58.9765 1.59424   1
   3   5  -3 57.0090 1.68949   4
   3   5  -3 56.2076 1.74579   3
   3   5  -3 58.3464 1.47001   2
   2  -5  -3 14.9553 0.77110   1
   2  -5  -3 15.5963 0.54799   4
   2  -5  -3 15.7711 1.23766   3
  -2  -5   3 16.4114 0.90722   3
  -2   5   3 15.4195 0.77226   2
   2   5  -3 14.6496 0.77829   4
   2   5  -3 15.3060 0.91980   3
   2   5  -3 16.8064 0.60893   2
  -2   5   3 14.6467 0.56835   4
   2   5  -3 15.8006 0.74371   1
   1  -5  -3 5.88830 0.46168   1
   1  -5  -3 6.05568 0.90294   3
  -1  -5   3 6.07790 0.68014   3
  -1   5   3 5.84240 0.28377   4
  -1   5   3 5.05376 0.51634   2
   1   5  -3 5.00043 0.55734   4
   1   5  -3 5.48629 0.33373   2
   1   5  -3 5.53651 0.48707   1
   0  -5   3 64.8749 2.14401   3
   0  -5  -3 60.4163 2.07857   3
   0  -5  -3 61.7307 1.34411   1
   0   5   3 65.0972 1.24086   4
   0   5  -3 64.5640 1.72748   1
   0   5   3 61.4729 1.66805   2
   0   5  -3 63.2014 1.41994   2
   0   5  -3 62.9119 1.75096   4
  -1  -5  -3 103.989 2.77199   3
   1  -5   3 103.514 3.03516   3
  -1  -5  -3 106.517 1.85812   1
  -1   5  -3 103.627 2.23971   2
   1   5   3 105.865 2.03876   4
  -1   5  -3 107.392 2.58824   4
  -1   5  -3 105.934 2.53189   1
   1   5   3 106.611 2.49611   2
   2  -5   3 33.9805 1.25686   1
   2  -5   3 33.4011 1.75489   3
  -2  -5  -3 32.2343 1.29814   2
  -2  -5  -3 33.1280 1.32002   3
  -2   5  -3 34.0265 1.12888   2
  -2   5  -3 33.2537 1.31007   4
   2   5   3 33.2877 0.97781   4
   2   5   3 32.1569 1.21272   2
  -2   5  -3 35.5625 1.28580   1
   3  -5   3 279.851 6.55513   3
  -3  -5  -3 289.363 5.66204   3
   3  -5   3 301.112 5.80293   1
  -3  -5  -3 283.014 5.93419   2
   3   5   3 283.845 4.88373   1
  -3   5  -3 285.872 5.63156   2
   3   5   3 293.028 5.40289   4
  -3   5  -3 287.209 5.87498   4
  -3   5  -3 287.410 5.82320   1
   3   5   3 288.163 5.77910   2
  -4  -5  -3 8.20529 0.94475   2
  -4  -5  -3 7.68322 0.58494   3
   4  -5   3 7.78665 0.81586   1
   4  -5   3 10.0169 1.39717   3
   4   5   3 7.15408 0.59608   4
  -4   5  -3 8.95397 0.93445   4
  -4   5  -3 8.28105 0.75882   1
   4   5   3 8.10183 0.86698   2
  -4   5  -3 7.52150 0.78109   2
   4   5   3 8.76671 0.47043   1
   5  -5   3 43.2925 2.44637   3
  -5  -5  -3 40.2139 1.78596   2
   5  -5   3 42.2270 1.77566   1
   5  -5   3 43.0581 1.72400   4
   5   5   3 41.1465 1.68160   2
   5   5   3 43.5848 1.54798   4
  -5   5  -3 42.6072 1.71281   2
   5   5   3 40.9730 1.22366   1
  -5   5  -3 40.7394 1.76726   4
  -6  -5  -3 1.31029 0.63070   2
   6  -5   3 0.35416 0.61284   1
   6  -5   3 0.72448 1.28758   3
   6  -5   3 2.09468 0.60188   4
  -6   5  -3 1.05814 0.55212   2
  -6   5  -3 1.41911 0.62900   4
   6   5   3 1.17458 0.55638   2
   6   5   3 1.27841 0.50116   4
   6   5   3 0.97122 0.46084   1
   7  -5   3 51.1605 3.02848   3
   7  -5   3 51.4073 2.13455   4
   7  -5   3 50.1920 2.30179   1
  -7  -5  -3 49.9562 2.32487   2
  -7   5  -3 50.1063 2.20804   2
   7   5   3 48.9034 1.96637   4
   7   5   3 45.3352 2.08090   2
  -7   5  -3 49.5984 2.22690   4
   8  -5   3 3.52983 0.80593   4
   8  -5   3 2.30970 0.93699   1
  -8  -5  -3 2.35235 0.88496   2
   8  -5   3 2.96461 1.63235   3
  -8   5  -3 1.67224 0.77541   2
   8   5   3 2.56517 0.79259   2
  -8   5  -3 2.22129 0.77989   4
   8   5   3 2.56083 0.73394   4
   9  -5   3 19.5768 1.96452   1
   9  -5   3 17.6228 1.55277   4
  -9  -5  -3 18.3976 1.92515   2
  -9   5  -3 15.8470 1.72422   2
   9   5   3 19.7462 1.49173   4
  -9   5  -3 14.5532 1.65844   4
   9   5   3 18.8688 1.59737   2
  10  -5   3 3.86483 1.26179   1
  10  -5   3 3.79766 1.06772   4
 -10  -5  -3 4.04155 1.25066   2
  10   5   3 5.62306 1.20271   2
  10   5   3 4.28243 1.01138   4
 -10   5  -3 3.44556 1.08443   2
  11  -5   3 5.62831 1.25605   4
  11  -5   3 5.52759 1.49490   1
 -11  -5  -3 6.49093 1.48934   2
  11   5   3 4.91368 1.22272   4
  11   5   3 5.73523 1.25538   2
 -11   5  -3 3.67071 1.22037   2
  12  -5   3 41.9095 2.96405   1
 -13  -6   3 0.39271 1.07701   2
  13   6  -3 -0.1095 0.73349   2
  12  -6  -3 0.64277 0.83595   4
  12  -6  -3 2.81155 1.28115   1
 -12  -6   3 1.23704 0.99923   2
  12   6  -3 0.84621 0.75235   2
  12   6  -3 1.23704 0.94905   4
 -12   6   3 2.55219 1.06179   2
  11  -6  -3 2.02791 0.95004   4
 -11  -6   3 1.27305 0.87846   2
  11   6  -3 0.39365 0.66187   2
  11   6  -3 1.35146 0.83951   4
 -11   6   3 0.14368 0.80878   2
  10  -6  -3 10.0140 1.29638   4
  10  -6  -3 9.86611 1.59239   1
 -10  -6   3 12.3165 1.57289   2
  10  -6  -3 13.8674 2.13740   3
 -10   6   3 10.7361 1.47864   2
  10   6  -3 10.6642 1.37047   4
  -9  -6   3 0.08784 0.68816   2
   9  -6  -3 -0.5479 0.81361   1
   9  -6  -3 0.54937 0.62942   4
   9  -6  -3 1.73023 1.22387   3
  -9   6   3 0.25701 0.53647   2
   9   6  -3 0.01729 0.58696   4
   8  -6  -3 10.7787 1.16728   4
   8  -6  -3 14.7281 2.06813   3
  -8  -6   3 11.7339 1.31129   2
   8  -6  -3 12.6945 1.48642   1
  -8   6   3 14.5215 1.46466   2
   8   6  -3 12.6421 1.02706   1
   8   6  -3 11.1829 1.24440   4
   8   6  -3 11.9295 1.06077   2
  -7  -6   3 134.244 3.63274   2
   7  -6  -3 127.507 3.81091   1
   7  -6  -3 128.455 4.55311   3
   7  -6  -3 123.470 3.35449   4
  -7   6   3 127.739 3.66320   2
   7   6  -3 127.110 3.38614   2
   7   6  -3 132.802 3.57093   4
   7   6  -3 132.785 3.25678   1
   6  -6  -3 0.60675 0.53701   1
   6  -6  -3 0.49982 0.37290   4
   6  -6  -3 -0.1974 0.97150   3
  -6  -6   3 0.20799 0.40525   2
   6   6  -3 0.99474 0.39894   1
  -6   6   3 0.27525 0.47044   2
   6   6  -3 0.19939 0.37274   4
   6   6  -3 0.85388 0.39698   2
   5  -6  -3 91.7298 2.73599   1
   5  -6  -3 84.1407 3.36197   3
   5  -6  -3 88.5960 2.34426   4
  -5  -6   3 92.1855 2.51135   2
  -5  -6   3 84.1841 2.15487   3
  -5   6   3 88.3692 2.59280   2
  -5   6   3 88.4546 2.42930   4
   5   6  -3 89.1701 2.28432   1
   5   6  -3 89.0665 2.34318   2
   5   6  -3 95.0801 2.58563   4
   4  -6  -3 289.717 7.06103   3
  -4  -6   3 301.160 5.83418   2
   4  -6  -3 298.945 6.10038   1
   4  -6  -3 308.258 5.67981   4
  -4  -6   3 300.541 5.82627   3
   4   6  -3 293.486 5.95434   4
  -4   6   3 299.570 5.74659   4
   4   6  -3 297.817 5.69367   2
   4   6  -3 293.996 5.69467   1
  -4   6   3 299.060 6.01014   2
   3  -6  -3 55.2576 1.44046   4
   3  -6  -3 55.1207 1.76436   1
   3  -6  -3 55.4879 2.48080   3
  -3  -6   3 55.8228 1.81262   3
  -3   6   3 57.2598 1.73494   2
   3   6  -3 56.7877 1.50105   2
   3   6  -3 53.2569 1.56463   1
   3   6  -3 54.8239 1.69498   4
  -3   6   3 54.5179 1.48537   4
  -2  -6   3 23.7812 1.20712   3
   2  -6  -3 22.8141 0.72627   4
   2  -6  -3 21.2164 0.94820   1
   2  -6  -3 21.3650 1.53130   3
  -2   6   3 22.0616 0.98053   2
   2   6  -3 22.8387 0.94583   1
   2   6  -3 21.7425 0.98493   4
   2   6  -3 22.5121 0.78540   2
  -2   6   3 22.8273 0.75796   4
   1  -6  -3 73.1418 2.57362   3
  -1  -6   3 62.2184 2.17775   3
   1  -6  -3 75.4961 1.70778   1
  -1   6   3 61.7678 1.38498   4
   1   6  -3 63.7140 1.83326   4
  -1   6   3 64.0156 1.77905   2
   1   6  -3 63.6398 1.74819   1
   1   6  -3 63.2736 1.50230   2
   0  -6  -3 66.8307 2.39267   3
   0  -6  -3 72.9893 1.54836   1
   0  -6   3 72.9845 2.47908   3
   0   6   3 72.6288 1.47524   4
   0   6  -3 72.5589 1.98634   4
   0   6  -3 71.9374 1.65845   2
   0   6  -3 72.6934 1.93077   1
   0   6   3 72.0323 1.92453   2
  -1  -6  -3 13.6977 0.97516   3
   1  -6   3 15.4398 1.27736   3
   1  -6   3 14.8982 0.80875   1
  -1  -6  -3 14.3717 0.34498   1
  -1   6  -3 12.5642 0.78046   4
  -1   6  -3 13.9060 0.81798   1
  -1   6  -3 15.9639 0.69607   2
   1   6   3 15.0322 0.82527   2
   1   6   3 14.0896 0.52979   4
   2  -6   3 139.064 4.02568   3
   2  -6   3 144.538 3.25981   1
  -2  -6  -3 137.067 3.40323   3
  -2   6  -3 141.411 3.06570   2
  -2   6  -3 138.394 3.26697   1
   2   6   3 136.717 3.22342   2
  -2   6  -3 139.524 3.34861   4
   2   6   3 137.893 2.79004   4
   3  -6   3 1.20004 0.44850   1
   3  -6   3 0.89668 0.85435   3
  -3  -6  -3 1.13380 0.38269   3
  -3  -6  -3 0.81660 0.45714   2
   3   6   3 1.12258 0.29347   4
  -3   6  -3 1.17812 0.37303   2
  -3   6  -3 0.94290 0.44655   4
   3   6   3 1.32430 0.43854   2
  -3   6  -3 1.32970 0.50118   1
   4  -6   3 210.653 5.69718   3
  -4  -6  -3 207.384 4.30177   3
  -4  -6  -3 205.586 4.84937   2
   4  -6   3 206.201 4.69672   1
   4   6   3 202.823 4.27511   4
  -4   6  -3 212.857 4.77359   1
  -4   6  -3 206.423 4.77188   4
   4   6   3 207.901 4.67028   2
  -4   6  -3 214.414 4.62141   2
   5  -6   3 163.291 4.04855   1
   5  -6   3 148.512 4.91698   3
  -5  -6  -3 157.582 4.15540   2
   5  -6   3 159.657 3.95838   4
  -5   6  -3 157.519 3.89809   2
   5   6   3 156.118 3.62762   4
   5   6   3 160.342 3.97819   2
  -5   6  -3 152.780 4.03380   4
  -6  -6  -3 23.8603 1.57644   2
   6  -6   3 25.5972 1.45505   4
   6  -6   3 23.2977 2.35256   3
   6  -6   3 22.5014 1.54387   1
  -6   6  -3 22.8241 1.42310   2
   6   6   3 24.7933 1.29167   4
   6   6   3 27.8560 1.51625   2
  -6   6  -3 25.2208 1.54152   4
   7  -6   3 30.7871 2.66763   3
   7  -6   3 32.0665 1.81558   1
   7  -6   3 28.4138 1.65472   4
  -7  -6  -3 29.6068 1.87719   2
  -7   6  -3 31.1844 1.80830   4
   7   6   3 30.5115 1.70070   2
   7   6   3 30.0876 1.55196   4
  -7   6  -3 31.5975 1.78379   2
   8  -6   3 38.0416 2.20615   1
  -8  -6  -3 27.2712 1.95130   2
   8  -6   3 33.3294 3.12312   3
   8  -6   3 36.4034 1.96630   4
  -8   6  -3 36.1838 1.97618   2
   8   6   3 33.6767 1.93134   2
   8   6   3 37.6192 1.84414   4
  -8   6  -3 37.3574 2.09471   4
   9  -6   3 5.58152 1.28076   1
  -9  -6  -3 3.79096 1.14039   2
   9  -6   3 4.61775 1.03309   4
   9  -6   3 4.84780 1.86974   3
   9   6   3 5.52937 1.02062   4
   9   6   3 4.48923 1.04706   2
  -9   6  -3 6.70736 1.27653   4
  -9   6  -3 5.26265 1.17321   2
 -10  -6  -3 2.25529 1.09219   2
  10  -6   3 3.51941 1.02781   4
  10  -6   3 2.81807 1.21589   1
  10   6   3 1.92218 0.90253   2
  10   6   3 1.60929 0.80852   4
 -10   6  -3 0.72692 0.85113   2
 -11  -6  -3 4.88721 1.34573   2
  11  -6   3 7.21986 1.61219   1
  11  -6   3 4.96230 1.27544   4
 -11   6  -3 5.60072 1.34916   2
  11   6   3 2.36826 1.02263   2
  11   6   3 4.34940 1.14055   4
  12  -7  -3 7.56166 1.41333   4
  12  -7  -3 11.1557 1.87820   1
 -12  -7   3 7.27306 1.46800   2
  12   7  -3 7.27874 1.31743   2
  12   7  -3 5.40302 1.27790   4
 -12   7   3 9.44996 1.63929   2
  11  -7  -3 9.02270 1.71660   1
 -11  -7   3 3.30483 1.07563   2
  11  -7  -3 6.43715 1.20903   4
  11   7  -3 4.63937 1.05331   2
 -11   7   3 6.41490 1.36113   2
  11   7  -3 5.73757 1.15274   4
  10  -7  -3 4.52714 1.42218   3
  10  -7  -3 1.74694 1.13223   1
 -10  -7   3 2.14961 0.89832   2
  10  -7  -3 -0.1082 0.64487   4
 -10   7   3 -0.0026 0.77756   2
  10   7  -3 0.79426 0.65553   2
  10   7  -3 0.38599 0.67883   4
   9  -7  -3 11.2338 1.63128   1
   9  -7  -3 9.69118 1.21937   4
   9  -7  -3 12.3797 2.03239   3
  -9  -7   3 9.79214 1.31990   2
  -9   7   3 8.63420 1.28687   2
   9   7  -3 10.5724 1.21843   2
   9   7  -3 11.0027 1.31756   4
   8  -7  -3 0.07785 0.52308   4
   8  -7  -3 1.68929 0.79317   1
  -8  -7   3 1.65126 0.73923   2
   8  -7  -3 1.43407 1.20107   3
   8   7  -3 1.52465 0.68598   4
   8   7  -3 0.69352 0.51689   2
  -8   7   3 -0.5752 0.59437   2
   7  -7  -3 -0.2529 1.03620   3
   7  -7  -3 -0.1119 0.37774   4
   7  -7  -3 0.76139 0.78377   1
  -7  -7   3 0.07350 0.55878   2
   7   7  -3 0.22459 0.41870   2
   7   7  -3 0.35847 0.43409   1
  -7   7   3 0.60757 0.62768   2
   7   7  -3 1.32825 0.64730   4
   6  -7  -3 3.29814 0.87041   1
  -6  -7   3 2.14191 0.62932   2
   6  -7  -3 2.10123 0.55280   4
   6  -7  -3 0.90676 1.10228   3
  -6   7   3 1.23022 0.49212   4
  -6   7   3 1.52969 0.63164   2
   6   7  -3 1.91068 0.46398   1
   6   7  -3 2.00249 0.54866   2
   6   7  -3 1.57017 0.57177   4
   5  -7  -3 104.606 3.94759   3
   5  -7  -3 105.839 2.67814   4
   5  -7  -3 104.794 3.08449   1
  -5  -7   3 106.607 2.86687   2
  -5  -7   3 102.824 2.66254   3
  -5   7   3 112.928 3.04326   2
   5   7  -3 111.582 2.76215   2
  -5   7   3 109.085 2.80400   4
   5   7  -3 108.796 2.63249   1
   5   7  -3 106.004 2.92082   4
   4  -7  -3 2.22932 0.63296   1
   4  -7  -3 2.55866 1.05097   3
  -4  -7   3 3.55374 0.72266   3
  -4  -7   3 2.23509 0.46091   2
   4  -7  -3 2.09025 0.40968   4
   4   7  -3 2.57766 0.44330   1
  -4   7   3 1.59486 0.38611   4
   4   7  -3 2.36380 0.52323   4
  -4   7   3 2.21980 0.55550   2
   4   7  -3 2.31115 0.43922   2
   3  -7  -3 20.1905 1.10793   1
   3  -7  -3 18.2176 1.66450   3
  -3  -7   3 20.2987 1.24891   3
   3  -7  -3 19.0368 0.79124   4
   3   7  -3 20.0408 1.03334   4
   3   7  -3 17.8940 0.87313   1
  -3   7   3 18.5964 0.82335   4
   3   7  -3 19.9348 0.86458   2
  -3   7   3 20.2022 1.00496   2
  -2  -7   3 27.9023 1.48892   3
   2  -7  -3 30.8166 1.18400   1
   2  -7  -3 29.2494 1.90268   3
  -2   7   3 31.8763 1.24985   2
  -2   7   3 30.2973 0.95675   4
   2   7  -3 30.2862 1.00448   2
   2   7  -3 29.0003 1.11332   1
   2   7  -3 30.9713 1.24072   4
   1  -7  -3 116.480 2.51837   1
   1  -7  -3 109.095 3.51970   3
  -1  -7   3 114.845 3.32985   3
   1   7  -3 112.067 2.66216   1
  -1   7   3 115.064 2.73584   2
   1   7  -3 116.353 2.43210   2
  -1   7   3 112.944 2.28460   4
   1   7  -3 111.751 2.75942   4
   0  -7  -3 73.4613 2.63341   3
   0  -7  -3 73.9367 1.61627   1
   0  -7   3 74.9223 2.69437   3
   0   7   3 73.6750 1.59056   4
   0   7  -3 73.0480 2.08530   4
   0   7  -3 74.5420 1.78692   2
   0   7  -3 72.8725 2.00643   1
   0   7   3 71.0719 2.00447   2
   1  -7   3 28.0784 1.16869   1
  -1  -7  -3 28.9512 1.54689   3
  -1  -7  -3 28.2756 0.58990   1
   1  -7   3 28.7738 1.82265   3
   1   7   3 30.6255 0.87453   4
  -1   7  -3 29.0822 1.20301   1
  -1   7  -3 26.5469 1.02274   2
   1   7   3 26.9090 1.17259   2
  -1   7  -3 27.8939 1.24781   4
  -2  -7  -3 2.60964 0.60417   3
   2  -7   3 4.02499 0.61679   1
   2  -7   3 3.39944 1.03791   3
   2   7   3 2.69378 0.36213   4
   2   7   3 3.02669 0.54631   2
  -2   7  -3 3.33511 0.57227   4
  -2   7  -3 4.15810 0.53477   2
  -2   7  -3 4.22195 0.65265   1
  -3  -7  -3 60.7333 2.00597   3
   3  -7   3 67.1978 2.10177   1
   3  -7   3 61.5439 2.85941   3
   3   7   3 64.6060 2.07423   2
  -3   7  -3 61.7118 2.09644   1
  -3   7  -3 65.0964 1.94729   2
  -3   7  -3 61.2404 2.10722   4
   3   7   3 61.7730 1.67966   4
   4  -7   3 10.7643 1.68323   3
   4  -7   3 9.93737 1.05459   1
  -4  -7  -3 10.1599 1.11607   2
  -4  -7  -3 8.90088 0.72649   3
   4   7   3 9.50918 0.99768   2
  -4   7  -3 9.46265 0.99617   4
   4   7   3 10.6011 0.75119   4
  -4   7  -3 8.53431 0.99327   1
  -4   7  -3 10.5782 0.88658   2
   5  -7   3 11.8631 1.21270   1
  -5  -7  -3 10.3828 1.19194   2
   5  -7   3 8.42703 1.77786   3
  -5   7  -3 9.43662 1.08598   4
  -5   7  -3 11.1739 1.09429   2
   5   7   3 8.63297 0.75399   4
   5   7   3 10.2139 1.07506   2
   6  -7   3 5.18170 1.63949   3
  -6  -7  -3 3.09240 0.82987   2
   6  -7   3 5.88135 0.93152   4
   6  -7   3 4.92639 0.97460   1
  -6   7  -3 5.43615 0.96558   4
   6   7   3 4.90340 0.87718   2
   6   7   3 5.37458 0.75826   4
  -6   7  -3 5.58762 0.89758   2
  -7  -7  -3 9.81996 1.35830   2
   7  -7   3 7.81666 1.09467   4
   7  -7   3 7.45123 2.04742   3
   7  -7   3 8.89946 1.24231   1
   7   7   3 7.32269 0.95472   4
   7   7   3 8.65273 1.14326   2
  -7   7  -3 6.41104 1.05610   2
  -7   7  -3 7.86795 1.19508   4
   8  -7   3 0.04962 0.67824   1
  -8  -7  -3 -0.0179 0.73900   2
   8  -7   3 -0.8865 1.63425   3
   8  -7   3 -0.3195 0.57224   4
   8   7   3 -0.5340 0.53673   2
   8   7   3 0.25555 0.52338   4
  -8   7  -3 -0.1804 0.65013   2
  -8   7  -3 -0.5306 0.60501   4
   9  -7   3 42.7131 2.22284   4
   9  -7   3 40.6634 3.64217   3
  -9  -7  -3 43.3307 2.56885   2
   9  -7   3 43.9855 2.57401   1
  -9   7  -3 43.4886 2.42548   2
  -9   7  -3 48.9930 2.55717   4
   9   7   3 43.6952 2.35516   2
   9   7   3 42.6306 2.13210   4
  10  -7   3 11.0262 1.77256   1
  10  -7   3 11.4491 1.54141   4
 -10  -7  -3 14.2425 1.91725   2
  10   7   3 11.6559 1.44338   4
 -10   7  -3 14.4644 1.81898   4
  10   7   3 13.3596 1.64085   2
 -10   7  -3 12.5893 1.71268   2
  11  -7   3 -1.9094 1.00666   1
 -11  -7  -3 0.64103 1.00883   2
  11  -7   3 1.02087 0.92017   4
  11   7   3 2.42602 1.03405   2
  11   7   3 0.08269 0.86654   4
 -11   7  -3 0.01209 0.93047   2
  12  -8  -3 0.02033 1.25893   1
 -12  -8   3 1.98711 1.07979   2
  12  -8  -3 1.25374 0.93429   4
  12   8  -3 1.66298 0.89604   2
 -12   8   3 1.77156 1.08931   2
  12   8  -3 -0.1615 0.90548   4
  11  -8  -3 30.3239 2.03779   4
  11  -8  -3 34.1405 2.66726   1
 -11  -8   3 32.4825 2.25703   2
 -11   8   3 30.5939 2.15675   2
  11   8  -3 32.9641 2.15547   4
  11   8  -3 30.0875 1.96736   2
  10  -8  -3 -0.4977 0.60692   4
  10  -8  -3 0.36473 1.12211   1
 -10  -8   3 -1.1502 0.71767   2
  10  -8  -3 1.63032 1.40840   3
  10   8  -3 -0.4892 0.54090   2
 -10   8   3 -0.2195 0.78587   2
  10   8  -3 -0.2064 0.67424   4
   9  -8  -3 3.13309 1.16739   1
  -9  -8   3 4.14733 1.00104   2
   9  -8  -3 3.94765 0.90591   4
   9  -8  -3 7.62936 1.99215   3
  -9   8   3 5.82739 1.19916   2
   9   8  -3 4.18812 0.95645   4
   9   8  -3 3.60164 0.82745   2
  -8  -8   3 10.8883 1.29362   2
   8  -8  -3 12.6991 1.59419   1
   8  -8  -3 11.4782 1.19103   4
   8  -8  -3 12.2497 2.11060   3
  -8   8   3 14.3689 1.54150   2
   8   8  -3 12.8540 1.36183   4
   8   8  -3 12.1673 1.25747   2
   7  -8  -3 0.72431 0.80680   1
   7  -8  -3 0.34143 0.47572   4
  -7  -8   3 0.22859 0.52359   2
   7  -8  -3 -0.1484 1.12571   3
   7   8  -3 -0.0849 0.53494   4
   7   8  -3 0.46832 0.46097   2
  -7   8   3 0.37669 0.62309   2
   6  -8  -3 14.5578 0.97354   4
  -6  -8   3 16.2987 1.14454   2
   6  -8  -3 15.0975 2.13159   3
   6  -8  -3 13.0157 1.37990   1
  -6   8   3 14.1053 1.23394   2
   6   8  -3 14.4562 1.15033   4
   6   8  -3 14.8703 0.93180   1
   6   8  -3 14.4147 1.03688   2
  -6   8   3 14.1779 1.09197   4
   5  -8  -3 48.1096 1.63053   4
   5  -8  -3 45.0883 1.97572   1
   5  -8  -3 44.3185 2.77109   3
  -5  -8   3 42.6596 1.70361   2
   5   8  -3 46.4280 1.65306   2
   5   8  -3 47.9221 1.57554   1
  -5   8   3 46.4977 1.85297   2
  -5   8   3 49.0640 1.73361   4
   5   8  -3 45.9392 1.81735   4
   4  -8  -3 20.8186 1.25707   1
   4  -8  -3 21.0280 0.96267   4
  -4  -8   3 21.2603 1.42679   3
   4  -8  -3 17.2645 1.87522   3
  -4   8   3 20.7529 1.01196   4
   4   8  -3 18.6762 1.11076   4
  -4   8   3 22.5301 1.19203   2
   4   8  -3 19.4468 0.96021   1
   4   8  -3 18.5781 0.94392   2
   3  -8  -3 1.42891 1.00480   3
   3  -8  -3 1.16116 0.32551   4
  -3  -8   3 1.50817 0.74126   3
   3  -8  -3 1.13351 0.55028   1
   3   8  -3 1.47647 0.43927   4
   3   8  -3 1.34582 0.33432   2
  -3   8   3 2.03086 0.51111   2
  -3   8   3 1.47054 0.35074   4
   3   8  -3 1.41918 0.38104   1
   2  -8  -3 81.7095 3.20501   3
   2  -8  -3 76.9315 2.11772   1
  -2  -8   3 83.5811 2.83538   3
   2   8  -3 74.5133 2.23569   4
   2   8  -3 84.3228 2.00679   2
  -2   8   3 77.4853 1.87855   4
  -2   8   3 81.1299 2.27403   2
   2   8  -3 76.2983 2.06064   1
  -1  -8   3 103.717 3.30349   3
   1  -8  -3 98.4742 3.44957   3
   1  -8  -3 100.277 2.33138   1
   1   8  -3 101.904 2.30347   2
   1   8  -3 96.0004 2.63244   4
  -1   8   3 98.0503 2.14675   4
  -1   8   3 102.144 2.60802   2
   1   8  -3 100.176 2.49257   1
   0  -8  -3 0.97494 0.26359   1
   0  -8  -3 0.38351 0.67594   3
   0  -8   3 0.98568 0.81603   3
   0   8  -3 1.07622 0.33018   2
   0   8  -3 0.77355 0.38787   4
   0   8   3 1.15806 0.24849   4
   0   8   3 0.64939 0.35244   2
   0   8  -3 1.72117 0.41127   1
   1  -8   3 2.03841 0.97063   3
  -1  -8  -3 1.87522 0.14509   1
   1  -8   3 1.98351 0.45461   1
  -1  -8  -3 2.39539 0.81270   3
  -1   8  -3 2.80059 0.53049   1
  -1   8  -3 3.75606 0.50452   2
  -1   8  -3 1.64233 0.48387   4
   1   8   3 1.20350 0.26440   4
   1   8   3 1.65691 0.45286   2
  -2  -8  -3 103.380 3.08238   3
   2  -8   3 99.4807 2.72804   1
   2  -8   3 105.183 3.78530   3
   2   8   3 106.614 2.81258   2
   2   8   3 101.985 2.30790   4
  -2   8  -3 105.531 2.90490   4
  -2   8  -3 101.139 2.79644   1
  -2   8  -3 106.576 2.60803   2
   3  -8   3 0.82985 0.48666   1
  -3  -8  -3 0.28987 0.35129   3
   3  -8   3 0.20010 1.00555   3
  -3   8  -3 -0.8759 0.39358   1
   3   8   3 -0.0674 0.38004   2
  -3   8  -3 0.48735 0.43653   4
   3   8   3 -0.0364 0.25500   4
  -3   8  -3 0.52675 0.37420   2
   4  -8   3 104.696 4.19523   3
   4  -8   3 97.5482 2.90963   1
  -4   8  -3 99.8813 2.82373   2
  -4   8  -3 93.1359 2.95745   4
   4   8   3 98.6829 2.51142   4
  -4   8  -3 99.1073 2.98789   1
   4   8   3 102.679 2.95918   2
   5  -8   3 0.35804 1.42077   3
  -5  -8  -3 0.20075 0.55708   2
   5  -8   3 1.24192 0.66968   1
   5   8   3 0.79813 0.44114   2
  -5   8  -3 1.11541 0.55594   2
   5   8   3 0.51523 0.41074   4
  -5   8  -3 0.34896 0.51752   4
  -6  -8  -3 0.71691 0.52770   2
   6  -8   3 1.37470 1.53578   3
   6  -8   3 0.26558 0.57921   1
   6  -8   3 1.42738 0.66325   4
   6   8   3 0.32540 0.43530   2
  -6   8  -3 0.64739 0.59236   2
   6   8   3 0.68654 0.52860   4
  -6   8  -3 2.64131 0.75645   4
   7  -8   3 -0.8966 1.45542   3
  -7  -8  -3 -0.2806 0.62762   2
   7  -8   3 0.84226 0.83797   1
   7  -8   3 1.06695 0.67105   4
   7   8   3 1.26680 0.66837   2
  -7   8  -3 0.25223 0.58791   2
   7   8   3 -0.1511 0.45874   4
  -7   8  -3 0.63607 0.57672   4
  -8  -8  -3 1.32790 0.87199   2
   8  -8   3 1.74684 0.86595   1
   8  -8   3 3.18714 1.85603   3
   8  -8   3 1.15610 0.62824   4
   8   8   3 2.19927 0.71522   4
  -8   8  -3 0.89672 0.76062   4
  -8   8  -3 2.38446 0.88176   2
   8   8   3 1.48925 0.82115   2
   9  -8   3 2.60403 0.96053   4
  -9  -8  -3 0.84008 0.92616   2
   9  -8   3 2.79783 1.88246   3
   9  -8   3 2.66617 1.18378   1
   9   8   3 1.59092 0.74503   4
  -9   8  -3 3.32447 1.02547   4
   9   8   3 1.60349 0.88140   2
  -9   8  -3 2.70292 0.99240   2
  10  -8   3 0.78010 1.16380   1
 -10  -8  -3 -0.6972 0.81437   2
  10  -8   3 -0.3856 0.71064   4
  10   8   3 0.38726 0.80926   4
  10   8   3 -0.0265 0.59159   2
 -10   8  -3 0.19228 0.82643   4
 -10   8  -3 0.97327 0.88034   2
 -11  -8  -3 16.5978 2.18445   2
  11  -8   3 14.9775 2.19348   1
 -11   8  -3 15.6237 1.98337   2
  11   8   3 15.4061 1.81415   4
  11   8   3 17.6781 2.05121   2
  12  -9  -3 1.53729 0.99893   4
 -12  -9   3 3.40022 1.41459   2
  12   9  -3 3.87832 1.10330   2
 -11  -9   3 0.90374 1.07355   2
  11  -9  -3 2.64123 1.19815   1
  11  -9  -3 0.47995 0.89413   4
 -11   9   3 -0.1397 0.89780   2
  11   9  -3 0.15747 0.78535   4
  11   9  -3 0.44050 0.67861   2
  10  -9  -3 2.34445 1.22481   1
 -10  -9   3 0.36083 0.76594   2
  10  -9  -3 -0.1060 0.64104   4
  10  -9  -3 5.40387 1.90829   3
  10   9  -3 0.18275 0.63177   2
  10   9  -3 0.06454 0.71039   4
 -10   9   3 1.38758 0.94242   2
   9  -9  -3 14.1807 1.82847   1
   9  -9  -3 16.8081 2.47868   3
   9  -9  -3 12.3074 1.36960   4
  -9  -9   3 14.5730 1.61473   2
  -9   9   3 13.4846 1.64903   2
   9   9  -3 17.6992 1.53565   4
   9   9  -3 11.6523 1.33355   2
   8  -9  -3 4.13331 1.19983   1
   8  -9  -3 3.73040 0.83680   4
  -8  -9   3 3.75107 0.90658   2
   8  -9  -3 7.12650 1.81975   3
   8   9  -3 5.09932 1.01477   4
  -8   9   3 3.96561 1.01562   2
   8   9  -3 5.52206 0.94319   2
   7  -9  -3 1.52243 0.61480   4
   7  -9  -3 1.22360 0.91386   1
   7  -9  -3 2.37618 1.48027   3
  -7  -9   3 2.83296 0.81785   2
   7   9  -3 1.18614 0.54864   2
   7   9  -3 1.24592 0.63624   4
  -7   9   3 1.64982 0.75134   2
  -7   9   3 2.57098 0.69745   4
   6  -9  -3 108.581 4.51897   3
  -6  -9   3 109.574 3.19527   2
   6  -9  -3 109.149 2.97223   4
   6  -9  -3 112.689 3.50510   1
   6   9  -3 107.855 3.22890   4
   6   9  -3 105.731 3.00979   2
  -6   9   3 110.042 3.39271   2
  -6   9   3 116.566 3.17490   4
   5  -9  -3 0.91757 0.42595   4
   5  -9  -3 0.48967 1.24425   3
   5  -9  -3 0.80560 0.67923   1
  -5   9   3 1.42101 0.67195   2
   5   9  -3 1.69415 0.52333   2
   5   9  -3 1.14315 0.52182   4
  -5   9   3 0.23561 0.43812   4
   5   9  -3 0.89447 0.38396   1
  -4  -9   3 81.5620 2.79890   3
   4  -9  -3 77.7998 3.59429   3
   4  -9  -3 77.4916 2.11290   4
   4  -9  -3 79.7503 2.53856   1
   4   9  -3 79.4403 2.21576   2
  -4   9   3 79.2735 2.50061   2
   4   9  -3 77.6977 2.11864   1
   4   9  -3 76.8886 2.43967   4
  -4   9   3 81.6288 2.24291   4
  -3  -9   3 3.03520 1.00230   3
   3  -9  -3 1.80810 0.55985   1
   3  -9  -3 1.77538 1.14822   3
   3   9  -3 2.11155 0.52244   4
   3   9  -3 1.64038 0.40160   2
  -3   9   3 1.01430 0.48322   2
   3   9  -3 2.08898 0.44048   1
  -3   9   3 1.95353 0.41482   4
   2  -9  -3 3.14112 1.17611   3
   2  -9  -3 4.00013 0.64320   1
  -2  -9   3 3.46613 1.04280   3
  -2   9   3 2.93389 0.42392   4
  -2   9   3 2.13110 0.53097   2
   2   9  -3 3.37968 0.63039   4
   2   9  -3 2.25552 0.45628   1
   2   9  -3 3.16204 0.46101   2
  -1  -9   3 0.77502 0.92891   3
   1  -9  -3 0.67664 0.90489   3
   1  -9  -3 0.62908 0.35759   1
  -1   9   3 -0.0713 0.34682   2
  -1   9   3 0.51089 0.25242   4
   1   9  -3 0.09598 0.29691   1
   1   9  -3 0.75881 0.42480   4
   1   9  -3 0.75055 0.30487   2
   0  -9  -3 1.25435 0.88427   3
   0  -9   3 0.43440 0.38448   1
   0  -9   3 2.43808 1.06644   3
   0  -9  -3 0.61844 0.28074   1
   0   9  -3 1.84910 0.49480   4
   0   9  -3 0.86897 0.36839   2
   0   9  -3 1.54485 0.44142   1
   0   9   3 1.06291 0.28523   4
   0   9   3 0.97362 0.41683   2
   1  -9   3 11.1137 1.69331   3
   1  -9   3 11.6594 0.84753   1
  -1  -9  -3 11.6926 1.43160   3
  -1   9  -3 11.5543 0.90663   1
  -1   9  -3 11.5474 0.78741   2
   1   9   3 11.2531 0.61988   4
   1   9   3 10.3661 0.84592   2
  -1   9  -3 10.5583 0.89463   4
  -2  -9  -3 123.305 3.58743   3
   2  -9   3 119.745 3.12381   1
   2  -9   3 128.564 4.49512   3
   2   9   3 121.822 2.69905   4
  -2   9  -3 123.741 3.23111   1
  -2   9  -3 117.331 3.27003   4
   2   9   3 121.803 3.19787   2
  -2   9  -3 119.091 2.97432   2
   3  -9   3 7.50882 1.69466   3
  -3  -9  -3 7.48670 0.98347   3
   3  -9   3 7.97622 0.94656   1
  -3   9  -3 8.08308 1.01010   1
  -3   9  -3 7.27473 0.84268   2
   3   9   3 8.38493 0.96224   2
  -3   9  -3 9.51526 1.05216   4
   3   9   3 8.04602 0.64010   4
   4  -9   3 13.4719 1.18159   1
   4  -9   3 18.9271 2.39428   3
   4   9   3 11.6258 0.83881   4
  -4   9  -3 14.3609 1.18252   4
  -4   9  -3 10.8990 0.97071   2
   4   9   3 12.2178 1.06103   2
   5  -9   3 17.5606 2.51182   3
   5  -9   3 16.8184 1.41133   1
  -5   9  -3 19.0487 1.38416   4
   5   9   3 16.8154 1.07372   4
  -5   9  -3 16.7958 1.25494   2
   5   9   3 18.9022 1.32284   2
   6  -9   3 0.62364 0.56763   4
   6  -9   3 0.51620 0.76854   1
   6  -9   3 -1.8178 1.41855   3
  -6  -9  -3 0.03197 0.47354   2
  -6   9  -3 0.51448 0.61722   4
   6   9   3 0.05091 0.43376   2
  -6   9  -3 0.09354 0.53122   2
   6   9   3 0.26688 0.43444   4
   7  -9   3 19.5261 1.51064   4
  -7  -9  -3 21.9991 1.75649   2
   7  -9   3 21.9850 1.87808   1
   7  -9   3 17.9358 2.79774   3
   7   9   3 22.1252 1.60498   2
   7   9   3 21.7393 1.36360   4
  -7   9  -3 22.7368 1.62503   2
  -7   9  -3 24.6108 1.73723   4
   8  -9   3 -1.7425 1.86357   3
   8  -9   3 2.24297 1.11086   1
  -8  -9  -3 0.89599 0.67440   2
   8  -9   3 1.32305 0.77490   4
   8   9   3 2.99385 0.85470   2
   8   9   3 1.15027 0.66873   4
  -8   9  -3 1.81945 0.81327   2
  -8   9  -3 1.18072 0.75424   4
   9  -9   3 6.27486 1.21618   4
   9  -9   3 8.62657 1.65382   1
  -9  -9  -3 7.14683 1.32563   2
   9  -9   3 3.66266 2.11629   3
  -9   9  -3 5.97462 1.27954   4
   9   9   3 7.20846 1.22311   4
  -9   9  -3 7.18899 1.35269   2
   9   9   3 8.14966 1.32494   2
 -10  -9  -3 0.01959 0.99431   2
  10  -9   3 0.93522 0.81915   4
  10  -9   3 1.12447 1.22475   1
  10   9   3 0.21831 0.77359   2
 -10   9  -3 0.30385 0.90998   4
  10   9   3 0.02046 0.85426   4
 -10   9  -3 1.14977 0.91150   2
 -11   9  -3 33.0091 2.53176   2
  11   9   3 34.0807 2.25528   4
  11 -10  -3 -0.5741 0.72075   4
 -11 -10   3 -0.0286 1.13455   2
  11 -10  -3 1.28585 1.35369   1
  11  10  -3 0.12966 0.88743   4
 -11  10   3 -0.6326 0.86281   2
  11  10  -3 -1.2826 0.62302   2
  10 -10  -3 3.67662 1.34974   1
 -10 -10   3 0.06396 0.85050   2
  10 -10  -3 0.91923 0.74678   4
  10  10  -3 1.53235 0.85309   4
 -10  10   3 0.86445 0.90362   2
  10  10  -3 0.23555 0.63992   2
   9 -10  -3 4.58781 1.38912   1
  -9 -10   3 3.34602 1.03279   2
   9 -10  -3 5.40896 1.81745   3
   9 -10  -3 3.25619 0.86728   4
   9  10  -3 3.65840 0.85630   2
  -9  10   3 3.78494 1.12733   2
   9  10  -3 4.34829 1.05294   4
   8 -10  -3 11.4262 1.52826   1
   8 -10  -3 9.72310 1.16234   4
  -8 -10   3 11.6577 1.42750   2
   8 -10  -3 12.9364 2.39947   3
  -8  10   3 6.91319 1.14877   2
   8  10  -3 10.2045 1.17211   2
   8  10  -3 8.91773 1.21683   4
   7 -10  -3 0.70370 0.51309   4
  -7 -10   3 1.56550 0.72125   2
   7 -10  -3 2.05587 0.98520   1
   7 -10  -3 2.42836 1.43746   3
  -7  10   3 1.28635 0.68641   4
   7  10  -3 -0.2045 0.57124   4
   7  10  -3 0.34138 0.49244   2
  -7  10   3 0.98176 0.76122   2
   6 -10  -3 15.6504 1.10509   4
   6 -10  -3 16.1513 1.62397   1
   6 -10  -3 13.3664 2.18261   3
  -6  10   3 13.3908 1.08178   4
   6  10  -3 15.8556 1.26995   4
  -6  10   3 13.0611 1.39698   2
   6  10  -3 14.2523 1.10763   2
   5 -10  -3 120.065 3.54587   1
   5 -10  -3 121.307 4.85519   3
   5 -10  -3 122.853 3.09104   4
  -5  10   3 114.756 3.13964   4
   5  10  -3 121.355 3.16869   2
   5  10  -3 124.462 3.44494   4
  -5  10   3 120.568 3.52835   2
   4 -10  -3 27.5223 2.53232   3
   4 -10  -3 29.3487 1.23921   4
  -4 -10   3 34.1384 2.16980   3
   4 -10  -3 32.1816 1.63877   1
  -4  10   3 34.3381 1.39149   4
   4  10  -3 32.7209 1.56000   4
   4  10  -3 30.4021 1.31852   2
  -4  10   3 30.2479 1.59993   2
   4  10  -3 31.6719 1.25113   1
   3 -10  -3 2.87084 1.43020   3
   3 -10  -3 3.00438 0.66197   1
  -3 -10   3 8.70543 1.47483   3
   3  10  -3 2.97466 0.50874   1
   3  10  -3 2.92567 0.63182   4
   3  10  -3 2.99445 0.53540   2
  -3  10   3 3.16475 0.70956   2
  -3  10   3 3.44460 0.54400   4
   2 -10  -3 0.17033 0.44035   1
  -2 -10   3 0.02948 0.96687   3
   2 -10  -3 0.46497 1.06684   3
   2  10  -3 0.18797 0.28247   2
  -2  10   3 0.33849 0.44379   2
   2  10  -3 0.10944 0.38597   4
   2  10  -3 0.73351 0.34182   1
  -2  10   3 0.10493 0.27857   4
  -1 -10   3 7.55532 1.50404   3
   1 -10  -3 6.25955 1.44893   3
   1 -10  -3 6.95769 0.70353   1
   1  10  -3 6.97136 0.86197   4
  -1  10   3 6.66796 0.56205   4
   1  10  -3 6.35036 0.67045   2
  -1  10   3 5.96170 0.77511   2
   1  10  -3 6.33999 0.71985   1
   0 -10  -3 21.2553 0.85377   1
   0 -10   3 24.1600 2.14364   3
   0 -10   3 21.7689 1.07830   1
   0 -10  -3 19.9015 1.84668   3
   0  10  -3 22.9974 1.05179   2
   0  10   3 22.4243 1.22292   2
   0  10   3 21.0529 0.88854   4
   0  10  -3 21.3489 1.12257   1
   0  10  -3 21.7327 1.23785   4
   1 -10   3 8.64579 1.72479   3
  -1 -10  -3 5.57612 1.18271   3
   1 -10   3 6.49946 0.78960   1
  -1  10  -3 6.74284 0.83514   1
  -1  10  -3 4.22891 0.74098   4
  -1  10  -3 7.15286 0.75338   2
   1  10   3 5.10832 0.54760   4
   1  10   3 6.78463 0.85070   2
  -2 -10  -3 -0.2929 0.70451   3
   2 -10   3 -0.0330 0.46182   1
   2 -10   3 0.86133 1.32862   3
  -2  10  -3 0.74671 0.47935   4
  -2  10  -3 0.12107 0.51778   1
   2  10   3 0.54724 0.33403   4
  -2  10  -3 1.18117 0.45485   2
   2  10   3 0.71988 0.46417   2
   3 -10   3 50.9194 3.25602   3
   3 -10   3 55.3317 2.10348   1
  -3 -10  -3 52.9809 2.18456   3
  -3  10  -3 51.4931 1.94787   2
   3  10   3 50.0451 2.00599   2
   3  10   3 52.9270 1.66101   4
  -3  10  -3 56.5016 2.21490   1
  -3  10  -3 52.0565 2.11832   4
   4 -10   3 21.2514 1.47429   1
   4 -10   3 22.4167 2.73692   3
  -4  10  -3 23.5278 1.51757   4
   4  10   3 23.4149 1.15173   4
   4  10   3 21.4702 1.40124   2
  -4  10  -3 23.3056 1.42012   2
   5 -10   3 48.1309 3.50151   3
   5 -10   3 50.3751 2.29872   1
  -5  10  -3 53.1776 2.17677   2
   5  10   3 49.7350 1.84263   4
  -5  10  -3 54.1224 2.33382   4
   5  10   3 50.3557 2.17927   2
   6 -10   3 33.9841 3.23268   3
   6 -10   3 34.4275 1.88230   4
   6 -10   3 34.5868 2.09618   1
   6  10   3 34.3273 1.63323   4
   6  10   3 37.6015 1.96058   2
  -6  10  -3 30.6926 1.90805   4
  -6  10  -3 32.3079 1.85189   2
   7 -10   3 26.4684 1.79296   4
   7 -10   3 28.7823 1.97493   1
   7 -10   3 30.6077 3.59419   3
  -7 -10  -3 31.9822 2.10615   2
  -7  10  -3 32.4784 2.01586   4
   7  10   3 33.8389 1.98672   2
   7  10   3 33.5124 1.69934   4
  -7  10  -3 33.3960 1.96803   2
  -8 -10  -3 0.14803 0.78568   2
   8 -10   3 -2.3049 1.84656   3
   8 -10   3 -1.4456 0.91492   1
   8 -10   3 -0.0190 0.65742   4
   8  10   3 -0.4028 0.62912   4
  -8  10  -3 0.29837 0.73715   4
  -8  10  -3 0.62477 0.73659   2
   8  10   3 1.22201 0.75535   2
   9 -10   3 16.2086 1.74778   4
  -9 -10  -3 17.7032 2.05083   2
   9 -10   3 19.5639 2.18100   1
   9 -10   3 14.2853 2.93554   3
  -9  10  -3 17.7815 1.95310   2
   9  10   3 16.3663 1.61804   4
   9  10   3 16.8978 1.83849   2
  -9  10  -3 19.5598 2.07427   4
 -10 -10  -3 0.01171 0.97358   2
  10 -10   3 -1.0757 1.11872   1
  10 -10   3 0.66005 2.25421   3
  10 -10   3 0.15681 0.81746   4
 -10  10  -3 -0.5165 0.96944   4
  10  10   3 1.22910 0.90232   2
 -10  10  -3 0.89674 0.95926   2
 -11 -11   3 9.07001 1.84453   2
  11 -11  -3 9.89507 1.98122   1
  11 -11  -3 9.73763 1.64372   4
  11  11  -3 9.32747 1.58495   4
 -11  11   3 9.18757 1.66396   2
 -10 -11   3 3.67450 1.20591   2
  10 -11  -3 11.1435 2.33096   3
  10 -11  -3 1.32067 0.86462   4
  10 -11  -3 5.33607 1.59197   1
  10  11  -3 2.31230 0.86771   2
  10  11  -3 4.21905 1.14911   4
 -10  11   3 1.21692 0.81423   2
  -9 -11   3 18.3630 1.87324   2
   9 -11  -3 17.3215 2.12157   1
   9 -11  -3 28.0718 3.25725   3
   9 -11  -3 19.1499 1.53425   4
   9  11  -3 18.5126 1.50566   2
   9  11  -3 18.4130 1.62580   4
  -9  11   3 23.3649 2.22958   2
   8 -11  -3 -0.1566 0.47829   4
   8 -11  -3 -0.3228 1.01325   1
   8 -11  -3 3.35107 1.59120   3
   8  11  -3 -0.9745 0.52316   4
  -8  11   3 -0.9617 0.71861   2
   8  11  -3 0.30360 0.55821   2
   7 -11  -3 11.4127 2.27157   3
   7 -11  -3 10.1918 1.09741   4
   7 -11  -3 9.22282 1.46632   1
  -7  11   3 11.5191 1.44513   2
  -7  11   3 10.4349 1.20504   4
   7  11  -3 8.68680 1.07346   2
   7  11  -3 10.1678 1.28407   4
   6 -11  -3 26.2793 2.76136   3
   6 -11  -3 28.5320 1.92581   1
   6 -11  -3 31.9765 1.53301   4
  -6  11   3 28.8183 1.79697   2
  -6  11   3 29.3802 1.60757   4
   6  11  -3 29.8261 1.70496   4
   6  11  -3 27.5368 1.47610   2
   5 -11  -3 1.87448 1.39776   3
   5 -11  -3 1.73384 0.54190   4
   5 -11  -3 3.01825 0.88778   1
  -5  11   3 1.53052 0.59164   4
   5  11  -3 2.29604 0.71808   4
  -5  11   3 2.42017 0.76805   2
   5  11  -3 1.93746 0.60615   2
   4 -11  -3 0.97771 0.68940   1
   4 -11  -3 0.57364 0.38943   4
  -4 -11   3 -0.2242 1.02156   3
   4 -11  -3 0.95387 1.33217   3
  -4  11   3 0.47841 0.48307   2
  -4  11   3 1.20116 0.48517   4
   4  11  -3 -0.2559 0.34456   2
   4  11  -3 0.71512 0.58460   4
   3 -11  -3 28.5616 2.60526   3
  -3 -11   3 28.1653 2.31605   3
   3 -11  -3 28.9093 1.54120   1
   3  11  -3 29.7811 1.53704   4
   3  11  -3 29.9908 1.30517   2
  -3  11   3 32.4419 1.31074   4
   3  11  -3 32.1889 1.27279   1
  -3  11   3 31.1386 1.59527   2
   2 -11  -3 41.3226 1.60717   1
   2 -11  -3 37.8766 2.78578   3
  -2 -11   3 41.6339 2.75332   3
   2  11  -3 36.3844 1.42332   2
  -2  11   3 39.7274 1.40762   4
   2  11  -3 40.1475 1.48650   1
   2  11  -3 41.5504 1.80092   4
  -2  11   3 38.2416 1.66694   2
   1 -11  -3 37.5559 2.67316   3
  -1 -11   3 40.3550 2.66617   3
   1 -11  -3 37.8738 1.38746   1
  -1 -11   3 35.7438 1.40169   1
  -1  11   3 37.7764 1.31481   4
   1  11  -3 35.7783 1.66244   4
   1  11  -3 37.7336 1.46628   1
   1  11  -3 38.4668 1.44952   2
  -1  11   3 40.4525 1.71436   2
   0 -11  -3 8.27488 1.62781   3
   0 -11   3 7.26867 0.83795   1
   0 -11   3 8.90656 1.83083   3
   0  11  -3 7.66419 0.94813   4
   0  11  -3 9.27506 0.87446   2
   0  11   3 7.44783 0.91652   2
   0  11  -3 10.1782 1.02851   1
   0  11   3 8.25804 0.65860   4
   1 -11   3 69.5634 2.21425   1
  -1 -11  -3 66.1833 3.14401   3
   1 -11   3 70.5355 3.64341   3
  -1  11  -3 68.5012 2.14681   2
  -1  11  -3 69.3394 2.41647   4
   1  11   3 64.0979 1.85630   4
   1  11   3 69.8416 2.33795   2
  -1  11  -3 72.2175 2.35913   1
   2 -11   3 7.40487 1.88516   3
  -2 -11  -3 8.22024 1.36769   3
   2 -11   3 9.48516 1.03711   1
  -2  11  -3 7.42466 0.89203   2
  -2  11  -3 8.39674 1.07029   4
   2  11   3 8.26322 0.68214   4
  -2  11  -3 7.13847 0.99654   1
   2  11   3 8.64373 0.99406   2
   3 -11   3 44.1823 3.23631   3
   3 -11   3 44.9984 1.97488   1
  -3 -11  -3 41.7679 2.07278   3
  -3  11  -3 42.5790 1.80084   2
  -3  11  -3 48.8910 2.11608   1
   3  11   3 41.7315 1.84211   2
  -3  11  -3 46.4646 2.06598   4
   4 -11   3 1.36364 1.64250   3
   4 -11   3 0.80929 0.70963   1
  -4  11  -3 0.04884 0.58067   4
   4  11   3 0.57272 0.48063   2
  -4  11  -3 0.36943 0.49716   2
   4  11   3 -0.2953 0.37303   4
   5 -11   3 0.89063 1.75347   3
   5 -11   3 0.44651 0.75276   1
  -5  11  -3 1.12645 0.69004   4
   5  11   3 1.19563 0.60641   4
  -5  11  -3 1.34384 0.68463   2
   5  11   3 1.55323 0.69268   2
   6 -11   3 6.06175 1.06938   4
   6 -11   3 5.06999 2.08459   3
   6 -11   3 5.03758 1.18383   1
  -6  11  -3 6.96356 1.13640   2
   6  11   3 6.29727 1.08465   2
  -6  11  -3 6.34833 1.13667   4
   7 -11   3 0.47180 0.60899   4
   7 -11   3 -0.5844 0.92023   1
   7 -11   3 0.04349 1.92666   3
  -7  11  -3 2.03409 0.81828   2
   7  11   3 0.00850 0.60555   2
  -7  11  -3 0.58003 0.70400   4
   8 -11   3 0.61895 0.69624   4
   8 -11   3 3.23684 1.21107   1
   8 -11   3 0.76845 1.88865   3
   8  11   3 -0.1946 0.66945   2
  -8  11  -3 1.50586 0.84068   2
  -8  11  -3 0.39917 0.81187   4
  -9 -11  -3 5.56780 1.28866   2
   9 -11   3 3.60529 2.37327   3
   9 -11   3 3.19940 1.42800   1
   9 -11   3 6.00018 1.20001   4
  -9  11  -3 7.46076 1.52398   4
  -9  11  -3 6.20063 1.36495   2
   9  11   3 7.33765 1.34084   2
 -10 -11  -3 43.7183 2.96192   2
  10 -11   3 40.2250 4.39795   3
  10 -11   3 39.8754 3.02583   1
  10  11   3 37.1736 2.49925   2
 -10  11  -3 39.8917 2.63886   2
  10 -12  -3 11.7166 2.01493   1
  10 -12  -3 16.5027 2.92962   3
  10  12  -3 9.61183 1.54378   4
 -10  12   3 9.34899 1.53676   2
   9  12  -3 16.4407 1.77729   4
   9  12  -3 19.2345 1.55317   2
  -9  12   3 21.3475 2.19216   2
   8 -12  -3 5.81617 1.92622   3
   8 -12  -3 0.32396 1.07236   1
   8  12  -3 1.43417 0.74409   2
   8  12  -3 0.29133 0.69947   4
  -8  12   3 0.81324 0.70902   2
   7 -12  -3 3.02834 1.11878   1
   7 -12  -3 6.41387 2.07729   3
  -7  12   3 1.86068 0.98475   4
   7  12  -3 1.93795 0.82225   4
   7  12  -3 3.52557 0.86097   2
  -7  12   3 2.87984 1.05882   2
   6 -12  -3 51.8682 2.51633   1
   6 -12  -3 46.2425 3.51801   3
  -6  12   3 43.4362 2.25818   4
   6  12  -3 49.5828 2.23660   4
  -6  12   3 55.1931 2.47687   2
   6  12  -3 47.5653 1.97823   2
   5 -12  -3 0.21812 0.68866   1
   5 -12  -3 1.06178 1.42233   3
   5  12  -3 -0.5029 0.48729   4
  -5  12   3 -0.2595 0.64370   2
   5  12  -3 0.03644 0.43949   2
   4 -12  -3 6.33562 1.86003   3
   4 -12  -3 5.92120 0.98913   1
  -4  12   3 5.82764 1.01614   2
   4  12  -3 5.50669 0.91530   4
   4  12  -3 7.30205 0.87026   2
   3 -12  -3 2.26429 1.58251   3
   3 -12  -3 2.30090 0.73134   1
  -3 -12   3 1.39435 1.26864   3
   3  12  -3 2.74928 0.71187   4
   3  12  -3 1.50858 0.55218   2
  -3  12   3 2.50247 0.65341   2
   2 -12  -3 22.6244 1.29226   1
   2 -12  -3 20.5096 2.45616   3
  -2 -12   3 25.1972 1.30566   1
  -2 -12   3 24.3021 2.51294   3
  -2  12   3 26.3166 1.50020   2
   2  12  -3 27.0444 1.50210   4
   2  12  -3 24.0156 1.19257   1
   2  12  -3 23.8460 1.19405   2
  -1 -12   3 37.3969 2.97832   3
  -1 -12   3 34.0443 1.42659   1
   1 -12  -3 36.4990 2.95863   3
   1  12  -3 36.0555 1.48690   2
   1  12  -3 34.9548 1.53487   1
  -1  12   3 33.6554 1.66982   2
   1  12  -3 37.9008 1.76952   4
   0 -12  -3 53.7510 3.09653   3
   0 -12   3 52.5087 1.89020   1
   0 -12   3 49.2006 3.24498   3
   0  12  -3 52.4200 1.93734   1
   0  12  -3 52.3553 1.83422   2
   0  12  -3 54.1074 2.14847   4
   0  12   3 47.4768 1.98342   2
   1 -12   3 16.6672 2.40063   3
  -1 -12  -3 18.7390 2.15673   3
   1 -12   3 16.1280 1.13858   1
   1  12   3 19.9801 1.30279   2
  -1  12  -3 15.4359 1.21874   1
  -1  12  -3 15.5519 1.13535   2
  -1  12  -3 18.1841 1.33273   4
   2 -12   3 15.1603 2.44498   3
  -2 -12  -3 17.1373 1.78777   3
   2 -12   3 13.7120 1.18354   1
  -2  12  -3 15.9184 1.14010   2
  -2  12  -3 15.7531 1.30715   4
   2  12   3 14.2697 1.17660   2
  -2  12  -3 14.9229 1.29329   1
   3 -12   3 11.8194 2.34587   3
   3 -12   3 11.0057 1.24223   1
   3  12   3 11.8771 1.25023   2
  -3  12  -3 10.9242 1.15777   2
  -3  12  -3 12.5022 1.35575   4
   4 -12   3 14.4518 2.59618   3
   4 -12   3 15.8817 1.44858   1
  -4  12  -3 15.5011 1.28958   2
   4  12   3 17.6575 1.38269   2
  -4  12  -3 16.2224 1.41914   4
   5 -12   3 -0.5876 1.74438   3
   5 -12   3 -1.0914 0.68712   1
  -5  12  -3 -0.0195 0.59833   4
   5  12   3 1.13665 0.70757   2
  -5  12  -3 -0.1394 0.54706   2
   6 -12   3 1.17710 0.71168   4
   6 -12   3 1.11981 0.96582   1
   6 -12   3 -0.2368 1.84772   3
  -6  12  -3 1.60001 0.80900   4
  -6  12  -3 0.77533 0.73669   2
   6  12   3 0.76831 0.72117   2
   7 -12   3 -2.6882 2.02462   3
   7 -12   3 1.54386 0.80676   4
   7 -12   3 -1.3177 0.97086   1
  -7  12  -3 0.62009 0.68798   2
  -7  12  -3 0.10512 0.71738   4
   7  12   3 0.40067 0.68680   2
   8 -12   3 0.88543 1.15710   1
   8 -12   3 1.47225 2.16940   3
   8 -12   3 1.97341 0.88411   4
  -8  12  -3 3.14852 0.98456   2
  -8  12  -3 2.02058 1.02089   4
   8  12   3 2.59543 0.95066   2
   9 -12   3 3.34791 1.04635   4
   9 -12   3 3.95789 1.49793   1
   9 -12   3 1.82697 2.32261   3
  -9  12  -3 1.70236 1.16032   4
  -9  12  -3 2.91927 1.08523   2
   9  12   3 2.79561 1.03941   2
  10 -13  -3 13.1710 2.72057   3
  10 -13  -3 5.62835 1.81323   1
  10  13  -3 8.03802 1.41483   4
 -10  13   3 6.20036 1.52758   2
   9 -13  -3 1.89488 1.36099   1
   9 -13  -3 6.04116 2.19705   3
   9  13  -3 0.57436 0.83488   4
  -9  13   3 1.32879 1.03348   2
   8 -13  -3 0.23031 1.15321   1
   8 -13  -3 5.14186 1.98837   3
   8  13  -3 -0.0664 0.78689   4
  -8  13   3 1.12072 0.90679   2
   7 -13  -3 16.5246 1.90276   1
   7 -13  -3 16.1995 2.74678   3
  -7  13   3 17.0078 1.84265   2
   7  13  -3 14.4805 1.26768   2
   7  13  -3 18.6415 1.56078   4
   6 -13  -3 0.33243 0.88098   1
   6 -13  -3 3.85270 1.84900   3
   6  13  -3 -0.4792 0.59262   4
   6  13  -3 -0.3689 0.49126   2
  -6  13   3 1.25716 0.85023   2
   5 -13  -3 7.66077 1.21025   1
   5 -13  -3 11.1970 2.31170   3
  -5  13   3 7.00460 1.21493   2
   5  13  -3 8.12865 0.98571   2
   5  13  -3 7.94363 1.12543   4
   4 -13  -3 29.4602 2.98799   3
   4 -13  -3 26.3682 1.67337   1
  -4  13   3 25.7679 1.61758   2
   4  13  -3 26.0994 1.39941   2
   4  13  -3 30.5830 1.78557   4
   3 -13  -3 28.3583 1.63280   1
  -3 -13   3 28.4054 2.67808   3
   3 -13  -3 32.5988 3.01021   3
  -3  13   3 31.3633 1.77341   2
   3  13  -3 30.5912 1.46135   2
   3  13  -3 35.7613 1.84854   4
   2 -13  -3 3.17191 1.91378   3
  -2 -13   3 2.66559 1.50325   3
  -2  13   3 1.64393 0.68187   2
   2  13  -3 2.38068 0.72428   4
   2  13  -3 2.00110 0.61515   2
   1 -13  -3 19.5293 2.72094   3
  -1 -13   3 13.4992 2.22483   3
  -1 -13   3 14.7501 1.19731   1
   1  13  -3 13.3661 1.00382   2
   1  13  -3 14.4036 1.23730   4
  -1  13   3 15.2222 1.24495   2
   1  13  -3 16.0263 1.19603   1
   0 -13   3 10.4454 0.94820   1
   0 -13   3 12.4519 2.24726   3
   0  13  -3 11.2827 1.07815   2
   0  13   3 10.7705 1.17608   2
   0  13  -3 11.1363 1.14806   1
   0  13  -3 9.12480 1.13164   4
   1 -13   3 1.36916 1.58465   3
   1 -13   3 1.53240 0.59389   1
  -1 -13  -3 1.03756 1.25289   3
   1  13   3 0.09928 0.56302   2
  -1  13  -3 1.49864 0.58900   2
  -1  13  -3 1.47826 0.65653   4
  -1  13  -3 0.67599 0.61233   1
  -2 -13  -3 32.7776 2.33705   3
   2 -13   3 30.1074 1.71851   1
   2 -13   3 25.8648 3.14092   3
  -2  13  -3 31.4641 1.87246   4
   2  13   3 29.0504 1.66871   2
  -2  13  -3 25.5162 1.47669   2
  -2  13  -3 27.9807 1.81554   1
   3 -13   3 6.11827 2.14960   3
   3 -13   3 7.19813 1.09806   1
  -3  13  -3 6.26656 1.06361   4
  -3  13  -3 7.90555 1.04351   2
   3  13   3 6.09274 1.01519   2
   4 -13   3 -0.6436 0.65368   1
   4 -13   3 -0.6883 1.70924   3
  -4  13  -3 0.39407 0.67452   4
   4  13   3 -0.7847 0.50836   2
  -4  13  -3 -0.2638 0.53844   2
   5 -13   3 -0.6889 1.87196   3
   5 -13   3 -0.8803 0.73678   1
  -5  13  -3 -0.1650 0.62170   4
   5  13   3 -1.3391 0.51405   2
  -5  13  -3 0.19285 0.59702   2
   6 -13   3 2.77108 2.23585   3
   6 -13   3 -1.0140 0.85545   1
  -6  13  -3 0.21590 0.69587   2
  -6  13  -3 0.05787 0.63929   4
   6  13   3 1.29655 0.77808   2
   7 -13   3 0.97651 0.74686   4
   7 -13   3 -1.7649 0.97509   1
   7 -13   3 0.27335 2.18212   3
   7  13   3 0.21157 0.75030   2
  -7  13  -3 2.11496 0.92515   4
  -7  13  -3 -0.7920 0.65258   2
   8 -13   3 3.48549 1.05530   4
   8 -13   3 1.27756 2.54500   3
   8 -13   3 2.11732 1.30999   1
   8  13   3 4.15865 1.11677   2
  -8  13  -3 3.02172 1.14663   4
  -8  13  -3 2.47298 0.99230   2
   9 -13   3 0.11121 1.31586   1
   9 -13   3 -0.5891 2.24813   3
   9 -13   3 0.69889 1.02232   4
   9  13   3 -0.1993 0.80245   2
  -9  13  -3 -0.0335 1.14571   4
  -9  13  -3 0.34853 0.88204   2
   9 -14  -3 5.89059 1.78745   1
   9 -14  -3 8.05624 2.80515   3
  -9  14   3 2.37231 1.13599   2
   9  14  -3 2.67711 1.13421   4
   8 -14  -3 8.04046 2.29245   3
   8 -14  -3 5.98594 1.50006   1
   8  14  -3 4.77586 1.15849   4
  -8  14   3 6.01566 1.32171   2
   7 -14  -3 3.06958 1.24713   1
   7 -14  -3 3.48960 1.86802   3
  -7  14   3 3.34410 1.14016   2
   7  14  -3 0.09295 0.70526   4
   6 -14  -3 8.36814 1.41173   1
   6 -14  -3 8.58357 2.24649   3
  -6  14   3 9.27563 1.39082   2
   6  14  -3 10.3055 1.39269   4
   5 -14  -3 33.5739 2.05147   1
   5 -14  -3 34.0808 3.40251   3
   5  14  -3 31.5310 1.65264   2
  -5  14   3 33.1460 2.08411   2
   5  14  -3 32.5376 1.91323   4
   4 -14  -3 16.1425 1.46663   1
   4 -14  -3 16.6754 2.82507   3
   4  14  -3 18.9779 1.32708   2
   4  14  -3 17.9776 1.46760   4
  -4  14   3 19.3028 1.64115   2
  -3 -14   3 6.46407 2.00049   3
   3 -14  -3 7.02525 2.20488   3
   3  14  -3 4.28993 0.99946   4
   3  14  -3 5.82875 0.85669   2
  -3  14   3 5.52938 1.05010   2
  -2 -14   3 4.80376 1.97052   3
   2 -14  -3 11.0311 2.48769   3
   2  14  -3 5.69574 0.98899   4
   2  14  -3 4.94522 0.81007   2
  -2  14   3 7.31832 1.05892   2
   1 -14  -3 1.97499 1.71418   3
  -1 -14   3 0.23712 1.56516   3
   1  14  -3 0.44671 0.50876   2
  -1  14   3 0.39973 0.62534   2
   1  14  -3 -0.7690 0.53389   4
   0 -14   3 0.34430 1.62388   3
   0 -14  -3 2.35784 1.65853   3
   0  14   3 -0.0242 0.58489   2
   0  14  -3 -0.4251 0.63129   1
   0  14  -3 -0.1092 0.53591   2
   0  14  -3 -0.2467 0.61994   4
  -1 -14  -3 9.05178 1.97277   3
   1 -14   3 4.66622 0.91185   1
   1 -14   3 3.31587 1.95789   3
  -1  14  -3 3.62520 0.93142   4
  -1  14  -3 2.87397 0.76022   2
  -1  14  -3 3.51508 0.96608   1
   1  14   3 4.94988 0.94161   2
   2 -14   3 16.6154 2.81328   3
  -2 -14  -3 19.9336 2.11617   3
   2 -14   3 17.5355 1.39902   1
  -2  14  -3 16.6223 1.60841   4
  -2  14  -3 16.3737 1.29019   2
   2  14   3 14.4738 1.46022   2
   3 -14   3 1.16771 1.93301   3
   3 -14   3 0.71925 0.74670   1
  -3  14  -3 -0.4278 0.65013   4
   3  14   3 0.69416 0.70583   2
  -3  14  -3 -0.1411 0.61856   2
   4 -14   3 35.1342 3.75672   3
   4 -14   3 40.3658 2.23667   1
  -4  14  -3 39.8715 2.19360   4
  -4  14  -3 45.0161 2.22499   2
   4  14   3 39.3072 2.02416   2
   5 -14   3 5.81500 1.29806   1
   5 -14   3 2.41262 2.27064   3
  -5  14  -3 2.18614 0.87245   4
  -5  14  -3 3.01336 0.87690   2
   5  14   3 6.02004 1.10607   2
   6 -14   3 7.11618 3.00376   3
   6 -14   3 8.33654 1.27142   4
   6 -14   3 9.92414 1.67018   1
  -6  14  -3 8.42397 1.34542   2
   6  14   3 9.65324 1.37905   2
  -6  14  -3 8.07981 1.36871   4
   7 -14   3 14.8831 1.96836   1
   7 -14   3 13.5087 3.41178   3
   7 -14   3 15.2844 1.69892   4
  -7  14  -3 16.2923 1.82473   2
  -7  14  -3 14.9320 1.85043   4
   7  14   3 14.9363 1.70278   2
   8 -14   3 6.89782 1.69891   1
   8 -14   3 6.02927 3.06717   3
   8 -14   3 8.57790 1.39520   4
  -8  14  -3 7.76360 1.50824   4
  -8  14  -3 7.67798 1.38117   2
   8  14   3 8.56110 1.45665   2
   9 -15  -3 13.3072 2.15362   1
   8 -15  -3 5.76403 2.08635   3
   8 -15  -3 2.46976 1.36539   1
  -8  15   3 0.47583 0.94618   2
   8  15  -3 1.79305 1.12029   4
   7 -15  -3 1.79826 1.20960   1
   7 -15  -3 4.01219 2.02788   3
  -7  15   3 0.45779 0.94357   2
   7  15  -3 1.35690 0.99300   4
   6 -15  -3 0.68199 1.03284   1
   6 -15  -3 3.81057 2.18246   3
  -6  15   3 0.88650 0.88472   2
   6  15  -3 1.12645 0.80325   4
   5 -15  -3 4.44765 2.13436   3
   5 -15  -3 1.55187 0.95476   1
  -5  15   3 -0.5264 0.73476   2
   5  15  -3 0.37938 0.69140   4
   4 -15  -3 7.56886 2.37212   3
  -4  15   3 4.31366 1.08361   2
   4  15  -3 3.97781 0.96149   4
   3 -15  -3 7.60442 2.41545   3
   3  15  -3 5.52422 1.13238   4
   3  15  -3 5.18350 0.91667   2
  -3  15   3 6.19281 1.16690   2
  -2 -15   3 3.43660 2.00003   3
   2 -15  -3 6.00655 2.22500   3
   2  15  -3 1.67628 0.84837   4
   2  15  -3 3.52441 0.75559   2
  -2  15   3 2.37480 0.88480   2
   1 -15  -3 25.5048 2.95219   3
  -1 -15   3 21.3574 2.98237   3
  -1  15   3 22.9097 1.66794   2
   1  15  -3 23.2027 1.64112   4
   1  15  -3 20.8677 1.38079   2
   0 -15   3 -0.8550 1.70354   3
   0 -15  -3 3.11354 1.82031   3
   0  15  -3 0.23122 0.71211   4
   0  15  -3 -0.7127 0.58171   2
   0  15   3 1.29547 0.71714   2
   1 -15   3 23.8046 3.44101   3
  -1 -15  -3 28.0832 2.62266   3
  -1  15  -3 25.4484 1.75337   4
   1  15   3 21.3195 1.47808   2
   2 -15   3 2.21153 0.79067   1
   2 -15   3 1.42513 2.03128   3
  -2  15  -3 1.10682 0.83369   4
   2  15   3 1.67089 0.78391   2
  -2  15  -3 0.74768 0.75841   2
   3 -15   3 23.1915 1.73168   1
   3 -15   3 17.6917 3.11702   3
  -3  15  -3 19.2431 1.64247   4
   3  15   3 18.3330 1.54632   2
  -3  15  -3 20.6180 1.62101   2
   4 -15   3 2.29465 0.97142   1
   4 -15   3 3.66081 2.36350   3
   4  15   3 2.71924 0.88925   2
  -4  15  -3 1.14695 0.83543   2
  -4  15  -3 2.13291 0.90252   4
   5 -15   3 6.25832 2.56514   3
   5 -15   3 3.18649 1.19727   1
  -5  15  -3 3.63215 1.06997   4
   5  15   3 2.46678 0.91758   2
  -5  15  -3 2.73675 0.91512   2
   6 -15   3 0.83019 0.77233   4
   6 -15   3 -1.1739 1.10692   1
   6 -15   3 2.12399 2.47011   3
   6  15   3 1.41078 0.89273   2
  -6  15  -3 0.79324 0.87088   4
  -6  15  -3 1.12443 0.82345   2
   7 -15   3 -0.2895 2.32905   3
   7 -15   3 -0.5866 1.04095   1
   7 -15   3 1.28266 0.87183   4
  -7  15  -3 0.69989 0.90766   2
  -7  15  -3 1.04994 0.98716   4
   7  15   3 0.83800 0.85020   2
  -8  15  -3 1.29869 0.90182   2
   8  15   3 -0.2039 0.87417   2
   8 -16  -3 2.61139 1.50914   1
   8  16  -3 0.02999 0.87911   4
  -8  16   3 -0.2030 1.07973   2
   7 -16  -3 14.6721 1.98523   1
   7 -16  -3 18.1082 3.16044   3
   7  16  -3 15.4283 1.78117   4
  -7  16   3 13.0609 1.77687   2
   6 -16  -3 11.7967 2.81897   3
  -6  16   3 6.14233 1.33500   2
   6  16  -3 5.70769 1.33461   4
   5 -16  -3 4.85908 2.34947   3
  -5  16   3 2.49847 1.03888   2
   5  16  -3 2.89013 1.10343   4
   4 -16  -3 7.94922 2.59889   3
   4  16  -3 1.87701 0.88580   4
  -4  16   3 3.72030 1.15779   2
   3 -16  -3 6.40372 2.39574   3
   3  16  -3 1.93397 0.97052   4
  -3  16   3 1.57336 0.74187   2
  -2 -16   3 -1.1498 1.57575   3
   2 -16  -3 2.50647 2.02883   3
   2  16  -3 0.41633 0.72876   4
  -2  16   3 -0.0824 0.73202   2
  -1 -16   3 3.95208 2.24197   3
   1 -16  -3 9.14458 2.54001   3
   1  16  -3 3.98716 0.99692   4
  -1  16   3 1.93673 0.89914   2
   0 -16   3 1.27536 2.15687   3
   0 -16  -3 7.84339 2.18189   3
   0  16  -3 2.51001 0.81099   2
   0  16   3 2.66151 0.91350   2
   0  16  -3 2.40121 0.98671   4
   1 -16   3 4.02336 2.29368   3
  -1 -16  -3 7.66484 1.94135   3
  -1  16  -3 3.91722 1.11325   4
   1  16   3 3.64318 0.98596   2
  -1  16  -3 2.74359 0.84189   2
   2 -16   3 2.61718 2.31740   3
  -2  16  -3 2.43989 0.92787   4
  -2  16  -3 2.58880 0.84851   2
   2  16   3 2.12340 0.84636   2
   3 -16   3 0.92409 0.83071   1
   3 -16   3 1.20837 2.53949   3
  -3  16  -3 0.72209 0.72544   2
   3  16   3 0.93351 0.76877   2
  -3  16  -3 2.87121 0.96974   4
   4 -16   3 2.32733 2.53106   3
   4 -16   3 1.73902 1.02116   1
  -4  16  -3 1.61624 0.93370   4
   4  16   3 1.72279 0.95206   2
  -4  16  -3 2.05391 0.97072   2
   5 -16   3 -2.4185 0.96592   1
   5 -16   3 -3.9499 2.30043   3
  -5  16  -3 -0.7133 0.67931   2
  -5  16  -3 0.45466 0.83082   4
   5  16   3 -0.0660 0.70679   2
   6 -16   3 -0.7337 2.28411   3
   6 -16   3 0.04686 0.73463   4
   6 -16   3 0.25136 1.13725   1
   6  16   3 -0.1184 0.75225   2
  -6  16  -3 0.51902 0.88137   2
  -6  16  -3 -1.0659 0.98053   4
   7 -16   3 1.96820 0.93210   4
   7 -16   3 2.86609 1.43721   1
  -7  16  -3 2.85578 1.24923   4
   7  16   3 5.46134 1.35591   2
  -7  16  -3 2.38230 0.99755   2
  -7  17   3 1.94700 1.34966   2
   6 -17  -3 4.99705 2.40871   3
  -6  17   3 -1.0006 0.83377   2
   5 -17  -3 5.43631 2.37277   3
  -5  17   3 -0.6991 0.87198   2
   4 -17  -3 33.7225 3.77856   3
  -4  17   3 17.9512 1.94951   2
   4  17  -3 18.0733 2.20097   4
   3 -17  -3 16.3999 3.54188   3
  -3  17   3 13.0685 1.66192   2
   3  17  -3 11.5017 1.55933   4
   2 -17  -3 4.66998 2.83436   3
  -2  17   3 -0.6138 0.73832   2
   2  17  -3 0.31232 0.76163   4
  -1 -17   3 4.47129 2.23213   3
   1 -17  -3 9.69145 2.57671   3
  -1  17   3 2.98131 1.00478   2
   1  17  -3 3.21592 1.10473   4
   0 -17   3 -3.1350 1.81317   3
   0 -17  -3 5.70834 2.16548   3
   0  17  -3 0.78683 0.91243   4
   0  17   3 1.09653 0.82313   2
   1 -17   3 -0.8321 2.07122   3
  -1  17  -3 0.83106 0.99122   4
   1  17   3 0.73545 0.82051   2
   2 -17   3 0.08993 2.30622   3
   2  17   3 4.75948 1.08857   2
  -2  17  -3 2.54554 1.13519   4
   3 -17   3 2.39189 2.45539   3
  -3  17  -3 2.85456 1.04429   4
   3  17   3 3.96995 1.07364   2
   4 -17   3 -1.0574 0.92194   1
   4 -17   3 0.45735 2.36064   3
   4  17   3 1.39258 0.89272   2
  -4  17  -3 2.35296 1.16882   2
  -4  17  -3 -0.2989 0.97889   4
   5 -17   3 -0.3583 1.00243   1
   5 -17   3 1.28010 2.52856   3
   5  17   3 0.08723 0.77439   2
  -5  17  -3 0.44006 0.98575   4
  -5  17  -3 0.60337 0.87676   2
   6 -17   3 -0.0960 1.13190   1
   6 -17   3 -0.7313 1.01394   4
  -6  17  -3 -0.2642 0.97486   4
  -6  17  -3 -0.0550 1.01126   2
   6  17   3 -0.7572 0.77929   2
   5 -18  -3 8.02200 2.59577   3
  -5  18   3 2.49655 1.08366   2
   4 -18  -3 10.4738 2.93638   3
   3 -18  -3 20.9041 3.55523   3
  -3  18   3 13.5828 1.79868   2
   2 -18  -3 9.41578 2.76689   3
   1 -18  -3 5.61700 2.31731   3
  -1 -18   3 0.85940 2.22359   3
  -1  18   3 0.06930 0.87897   2
   0 -18  -3 10.3284 2.50134   3
   0 -18   3 0.11458 2.10006   3
   0  18   3 0.44181 0.87026   2
   1 -18   3 2.88639 2.40953   3
   1  18   3 4.84591 1.15239   2
   2 -18   3 -0.8884 2.53063   3
   2  18   3 0.04019 0.84353   2
   3 -18   3 15.3651 3.43326   3
   3  18   3 16.7942 1.82627   2
   4 -18   3 -0.4811 2.45050   3
   4  18   3 -0.4195 0.81846   2
  -4  19   3 -0.0183 0.97936   2
   3 -19  -3 6.82442 2.72835   3
  -3  19   3 -0.8003 0.90799   2
   2 -19  -3 11.3723 3.02389   3
   1 -19  -3 12.0694 2.98050   3
   0 -19   3 4.56901 2.75191   3
   0  19   3 -0.2906 0.88575   2
   1 -19   3 -0.1022 2.26927   3
   1  19   3 0.51307 0.90140   2
   2 -19   3 4.32055 2.69803   3
   3  19   3 4.92312 1.20863   2
 -13   0   4 19.5092 2.20466   2
  13   0  -4 24.7747 2.07886   4
  13   0  -4 28.5413 2.34326   1
  12   0  -4 6.14036 1.35306   1
  12   0  -4 4.22683 1.17419   4
 -12   0   4 3.77361 1.13173   2
  11   0  -4 13.8100 1.59576   4
  11   0  -4 13.3053 1.69184   1
 -11   0   4 13.9584 1.65945   2
  10   0  -4 -0.6995 0.60026   4
  10   0  -4 0.21930 0.75740   1
 -10   0   4 0.37418 0.69141   2
   9   0  -4 4.86441 0.89826   4
  -9   0   4 7.64576 1.12667   2
   9   0  -4 7.98735 1.18238   1
  -8   0   4 92.6719 2.90813   2
   8   0  -4 92.6654 2.99497   3
   8   0  -4 92.3430 2.97588   1
   8   0  -4 90.5029 2.82362   4
   7   0  -4 5.99941 0.83455   3
   7   0  -4 4.34068 0.81318   1
   7   0  -4 6.33429 0.81283   4
  -7   0   4 6.61940 0.84221   2
  -6   0   4 192.965 4.23459   2
   6   0  -4 190.833 4.41168   3
   6   0  -4 187.734 4.36423   1
   6   0  -4 190.491 4.21448   4
   5   0  -4 630.584 11.2935   4
   5   0  -4 635.044 11.4893   1
  -5   0   4 633.975 11.2482   2
   5   0  -4 636.272 11.6505   3
   4   0  -4 56.8016 1.57711   4
   4   0  -4 56.4106 1.86590   3
   4   0  -4 55.6323 1.67300   1
  -4   0   4 53.7396 1.49534   2
   3   0  -4 269.384 5.56502   3
   3   0  -4 278.818 5.27184   1
  -3   0   4 280.379 4.97090   2
   3   0  -4 268.738 5.05165   4
   2   0  -4 192.318 4.19755   3
   2   0  -4 188.907 3.77679   1
   2   0  -4 193.146 3.57938   4
  -2   0   4 194.570 3.43899   2
  -1   0   4 63.3944 1.27507   2
   1   0  -4 65.6803 1.97179   3
   1   0  -4 67.4620 1.62073   1
   1   0  -4 65.3785 1.43266   4
   0   0  -4 484.489 8.37694   1
   0   0   4 480.636 8.06991   2
   0   0  -4 470.904 8.18774   4
   0   0  -4 479.010 8.89283   3
   0   0  -4 474.247 8.11880   2
  -1   0  -4 3.65820 0.40926   1
  -1   0  -4 2.18093 0.46952   3
  -1   0  -4 2.01413 0.30310   4
  -1   0  -4 1.70014 0.31049   2
  -2   0  -4 223.617 4.83126   3
  -2   0  -4 230.753 4.42560   1
  -2   0  -4 231.075 4.49603   2
  -2   0  -4 231.977 4.45520   4
  -3   0  -4 17.3987 0.87227   4
   3   0   4 17.8650 0.80528   1
  -3   0  -4 16.8480 0.90951   2
   3   0   4 16.3746 0.95100   3
  -3   0  -4 18.2293 0.83472   1
   3   0   4 16.6612 0.81924   4
  -3   0  -4 17.9560 1.03010   3
  -4   0  -4 112.799 2.68124   1
  -4   0  -4 110.262 2.78954   4
   4   0   4 107.563 2.68754   4
   4   0   4 109.376 2.62596   1
   4   0   4 103.666 2.84423   3
  -4   0  -4 111.965 2.88976   2
  -4   0  -4 106.464 2.90299   3
  -5   0  -4 93.9391 2.70313   4
   5   0   4 98.3241 2.65354   4
   5   0   4 95.6354 2.55116   1
   5   0   4 97.3046 2.81160   3
  -5   0  -4 94.8144 2.80649   2
   6   0   4 4.83500 0.74048   4
  -6   0  -4 4.18423 0.72634   4
  -6   0  -4 5.27757 0.84919   2
   6   0   4 3.52129 0.66745   1
   6   0   4 5.25161 0.93989   3
  -7   0  -4 88.1272 3.09387   2
   7   0   4 93.0344 2.93101   4
   7   0   4 95.0705 2.87001   1
  -8   0  -4 278.194 6.87122   2
   8   0   4 295.008 6.50493   1
   8   0   4 291.778 6.62550   4
   9   0   4 34.7258 1.96701   4
   9   0   4 30.6160 1.97811   1
  -9   0  -4 31.2944 2.08294   2
 -10   0  -4 4.77984 1.23125   2
  10   0   4 4.14617 1.09467   1
  10   0   4 5.81634 1.15682   4
  11   0   4 7.68033 1.40065   4
 -11   0  -4 7.19841 1.52193   2
 -12   0  -4 26.4196 3.00238   2
  13  -1  -4 3.44662 1.11517   4
  13  -1  -4 4.07356 1.46070   1
 -13  -1   4 2.83940 1.24844   2
 -13   1   4 4.07223 1.31384   2
  13   1  -4 1.95056 1.08322   4
  13   1  -4 4.02429 1.18984   1
 -12  -1   4 4.60042 1.16471   2
  12  -1  -4 5.77970 1.25159   4
 -12   1   4 5.04494 1.22845   2
  12   1  -4 3.47877 1.07573   4
  12   1  -4 4.98678 1.19808   1
  11  -1  -4 0.05875 0.81374   1
  11  -1  -4 2.78448 0.91387   4
 -11  -1   4 0.87120 0.77778   2
  11   1  -4 0.94566 0.79980   1
 -11   1   4 0.33715 0.81303   2
  11   1  -4 0.84663 0.82093   4
  10  -1  -4 1.31911 0.73359   4
 -10  -1   4 0.50179 0.67042   2
  10  -1  -4 0.39343 0.79813   1
  10   1  -4 1.62290 0.79481   4
  10   1  -4 0.65465 0.78910   1
 -10   1   4 1.64344 0.68857   2
   9  -1  -4 1.39818 0.79331   1
   9  -1  -4 1.79332 0.61572   4
  -9  -1   4 2.40249 0.77901   2
   9   1  -4 3.52927 0.92001   1
   9   1  -4 0.90499 0.67309   4
  -9   1   4 1.40696 0.70420   2
   8  -1  -4 7.01345 1.01110   3
  -8  -1   4 5.73884 0.90429   2
   8  -1  -4 5.13097 0.85795   4
   8  -1  -4 5.57644 0.99127   1
   8   1  -4 4.11735 0.84446   1
  -8   1   4 6.35240 0.95133   2
   8   1  -4 3.20045 0.73235   4
   7  -1  -4 42.1015 1.85773   3
  -7  -1   4 42.0934 1.73163   2
   7  -1  -4 42.2280 1.85448   1
   7  -1  -4 40.1259 1.67066   4
   7   1  -4 38.8606 1.65526   4
   7   1  -4 41.0152 1.74871   1
   7   1  -4 41.3341 1.63210   3
  -7   1   4 43.0160 1.74526   2
   6  -1  -4 43.8376 1.81615   3
   6  -1  -4 45.9343 1.61518   4
   6  -1  -4 45.4075 1.77267   1
  -6  -1   4 44.6770 1.60071   2
   6   1  -4 44.4010 1.63378   4
   6   1  -4 41.7624 1.60070   3
  -6   1   4 45.3974 1.63855   2
   6   1  -4 42.6980 1.65720   1
   5  -1  -4 99.6794 2.42910   4
   5  -1  -4 95.5350 2.78223   3
   5  -1  -4 95.6488 2.60188   1
  -5  -1   4 90.7597 2.36557   2
  -5   1   4 100.558 2.45910   2
   5   1  -4 94.7770 2.45381   4
   5   1  -4 93.7039 2.50644   1
   5   1  -4 93.5783 2.55598   3
   4  -1  -4 507.121 9.29796   4
   4  -1  -4 535.363 9.96239   3
  -4  -1   4 538.103 9.27929   2
   4  -1  -4 520.669 9.58610   1
  -4   1   4 526.400 9.34449   2
   4   1  -4 533.149 9.75003   3
   4   1  -4 525.561 9.52730   1
   4   1  -4 536.452 9.43183   4
   3  -1  -4 25.7765 1.02380   1
   3  -1  -4 28.6390 0.89877   4
   3  -1  -4 27.0024 1.26755   3
  -3  -1   4 26.3329 0.80814   2
   3   1  -4 27.1276 1.02085   1
  -3   1   4 26.7837 0.87891   2
   3   1  -4 24.9153 1.13558   3
   3   1  -4 26.2058 0.93059   4
   2  -1  -4 7.39771 0.52564   1
  -2  -1   4 7.97854 0.32828   2
   2  -1  -4 7.92827 0.38682   4
   2  -1  -4 8.11421 0.68331   3
  -2   1   4 7.92035 0.40191   2
   2   1  -4 7.51420 0.46161   4
   2   1  -4 8.09050 0.54497   1
   2   1  -4 7.50672 0.65675   3
   1  -1  -4 1.11033 0.25944   1
   1  -1  -4 0.31789 0.13829   4
   1  -1  -4 0.65919 0.37099   3
  -1  -1   4 0.42613 0.07783   2
   1   1  -4 0.34031 0.32760   3
   1   1  -4 0.20193 0.18272   4
   1   1  -4 0.24981 0.22396   1
  -1   1   4 0.27976 0.14053   2
   0  -1  -4 0.40516 0.16229   4
   0  -1  -4 0.70137 0.35326   3
   0  -1   4 0.31381 0.12059   2
   0  -1  -4 0.25862 0.20637   1
   0   1   4 0.30414 0.15532   2
   0   1  -4 0.17842 0.13785   2
   0   1  -4 0.38315 0.25423   1
   0   1  -4 0.52919 0.35110   3
   0   1  -4 0.33498 0.20466   4
  -1  -1  -4 63.3628 1.96658   3
  -1  -1  -4 64.9873 1.64015   2
  -1  -1  -4 68.9283 1.60064   1
  -1  -1  -4 65.9055 1.51517   4
  -1   1  -4 66.4011 2.02911   3
  -1   1  -4 69.1119 1.55741   2
   1   1   4 64.5350 1.56191   2
  -1   1  -4 66.6804 1.69832   1
  -1   1  -4 66.0910 1.65993   4
  -2  -1  -4 251.426 4.86470   2
  -2  -1  -4 244.878 5.11535   3
  -2  -1  -4 248.952 4.63971   1
   2  -1   4 246.591 5.19139   3
  -2  -1  -4 244.983 4.67836   4
   2   1   4 245.866 4.62316   4
  -2   1  -4 254.204 4.82175   1
  -2   1  -4 246.654 4.73968   2
  -2   1  -4 243.018 5.21707   3
  -2   1  -4 250.486 4.83520   4
  -3  -1  -4 374.119 7.02449   4
   3  -1   4 382.700 7.46580   3
  -3  -1  -4 380.084 6.87879   1
  -3  -1  -4 387.651 7.23295   2
   3  -1   4 373.660 7.05481   4
  -3  -1  -4 382.658 7.33095   3
   3  -1   4 381.680 7.01924   1
  -3   1  -4 391.642 7.56843   3
   3   1   4 379.823 6.95231   4
  -3   1  -4 387.451 7.17810   4
  -3   1  -4 376.408 7.11733   2
  -3   1  -4 375.815 7.04953   1
   3   1   4 352.308 6.80649   1
  -4  -1  -4 46.0215 1.45434   1
  -4  -1  -4 44.6568 1.67538   2
  -4  -1  -4 43.8771 1.62709   3
   4  -1   4 45.7869 1.52668   1
   4  -1   4 45.4315 1.79036   3
   4  -1   4 44.9172 1.55030   4
  -4  -1  -4 44.9672 1.55621   4
  -4   1  -4 42.6224 1.60135   2
   4   1   4 43.9009 1.41129   1
  -4   1  -4 44.9623 1.61713   4
  -4   1  -4 48.1863 1.87715   3
   4   1   4 43.6086 1.48734   4
  -4   1  -4 44.8970 1.55071   1
   4   1   4 43.7109 1.58660   3
   5  -1   4 2.47406 0.54129   4
   5  -1   4 4.09953 0.82634   3
   5  -1   4 2.55682 0.56312   1
  -5  -1  -4 2.15375 0.57751   2
  -5  -1  -4 2.93052 0.56059   4
  -5  -1  -4 4.41739 0.71727   3
  -5   1  -4 3.22929 0.60851   4
  -5   1  -4 2.81830 0.61202   2
   5   1   4 3.50913 0.58010   4
   5   1   4 3.47076 0.55931   1
   5   1   4 3.34157 0.63587   3
  -6  -1  -4 31.4790 1.66243   2
   6  -1   4 32.4049 1.52827   1
   6  -1   4 34.8795 1.86363   3
   6  -1   4 33.5629 1.55517   4
   6   1   4 34.8971 1.51288   1
   6   1   4 31.3782 1.48523   4
  -6   1  -4 31.7603 1.58543   4
  -6   1  -4 35.0488 1.68855   2
   6   1   4 32.3892 1.58155   3
   7  -1   4 200.322 4.86253   1
  -7  -1  -4 203.512 5.19967   2
   7  -1   4 197.628 5.22791   3
   7  -1   4 199.212 4.89188   4
  -7   1  -4 200.992 5.11541   2
  -7   1  -4 202.964 5.05723   4
   7   1   4 213.255 4.78030   1
   7   1   4 197.685 4.84590   4
   8  -1   4 24.2121 1.61386   4
  -8  -1  -4 23.5516 1.74533   2
   8  -1   4 30.3398 1.77570   1
   8   1   4 28.7396 1.69849   1
   8   1   4 29.4299 1.70690   4
  -8   1  -4 26.1298 1.78057   2
   9  -1   4 -0.2840 0.56164   4
  -9  -1  -4 1.34672 0.83083   2
   9  -1   4 0.72654 0.85948   1
   9   1   4 -0.1614 0.66499   1
   9   1   4 0.45046 0.64511   4
  -9   1  -4 0.76787 0.80669   2
 -10  -1  -4 0.76180 0.88727   2
  10  -1   4 1.96852 0.98873   1
  10  -1   4 1.72577 0.80108   4
  10   1   4 -0.1159 0.70847   4
 -10   1  -4 -1.0801 0.69305   2
  11  -1   4 1.26397 1.05475   1
 -11  -1  -4 1.55538 1.07516   2
  11  -1   4 3.23504 1.05668   4
  11   1   4 0.96482 0.87705   4
 -11   1  -4 2.25148 1.11644   2
 -12  -1  -4 5.44738 1.69016   2
 -12   1  -4 7.20385 1.83485   2
  13  -2  -4 2.26937 1.31632   1
  13  -2  -4 0.37218 0.90916   4
 -13  -2   4 -0.1277 1.07663   2
 -13   2   4 1.91856 1.14319   2
  13   2  -4 0.37152 0.88894   4
 -12  -2   4 1.75434 0.89851   2
  12  -2  -4 2.41143 0.97360   4
  12   2  -4 1.52799 0.87941   1
  12   2  -4 1.47158 0.93634   4
 -12   2   4 1.30848 0.90688   2
  11  -2  -4 -0.2207 0.67731   4
  11  -2  -4 -0.5445 0.82369   1
 -11  -2   4 0.41457 0.74565   2
  11   2  -4 0.48850 0.70876   1
  11   2  -4 0.45450 0.74636   4
 -11   2   4 0.97305 0.79597   2
 -10  -2   4 4.89220 0.99742   2
  10  -2  -4 5.33257 1.16862   1
  10  -2  -4 6.45617 1.09073   4
  10   2  -4 5.95073 1.07073   1
  10   2  -4 4.39915 0.95731   4
 -10   2   4 4.83063 1.08907   2
  -9  -2   4 21.6814 1.52557   2
   9  -2  -4 24.4502 1.75279   1
   9  -2  -4 24.1297 1.54694   4
   9   2  -4 24.1382 1.48067   4
  -9   2   4 25.4079 1.64337   2
   9   2  -4 22.5869 1.50642   1
   8  -2  -4 5.57928 1.03915   1
   8  -2  -4 5.72469 0.80774   4
  -8  -2   4 5.07155 0.87980   2
   8  -2  -4 6.19437 1.04714   3
   8   2  -4 5.23784 0.87984   1
   8   2  -4 6.85818 0.93959   4
  -8   2   4 7.55781 1.02614   2
   7  -2  -4 29.9160 1.65241   1
  -7  -2   4 34.0175 1.52490   2
   7  -2  -4 31.9120 1.45236   4
   7  -2  -4 31.9658 1.70041   3
  -7   2   4 30.0727 1.49122   2
   7   2  -4 33.1685 1.35307   3
   7   2  -4 31.1804 1.49600   4
   7   2  -4 30.6190 1.49009   1
   6  -2  -4 18.6796 1.01708   4
  -6  -2   4 19.1445 1.02879   2
   6  -2  -4 19.4095 1.32903   3
   6  -2  -4 18.2611 1.19901   1
   6   2  -4 17.8454 1.04658   1
   6   2  -4 18.6174 1.02600   4
   6   2  -4 17.4433 0.97336   3
  -6   2   4 17.1978 1.03651   2
  -5  -2   4 101.008 2.49706   2
   5  -2  -4 103.168 3.06871   3
   5  -2  -4 107.084 2.54669   4
   5  -2  -4 104.701 2.79528   1
   5   2  -4 102.163 2.63693   3
  -5   2   4 107.969 2.64618   2
   5   2  -4 105.898 2.65228   4
   5   2  -4 99.6359 2.62018   1
   4  -2  -4 57.9686 2.10000   3
  -4  -2   4 61.4514 1.57856   2
   4  -2  -4 57.1715 1.57957   4
   4  -2  -4 58.6226 1.83907   1
   4   2  -4 60.7600 1.71975   4
   4   2  -4 59.9572 1.74118   1
   4   2  -4 59.2005 1.82687   3
  -4   2   4 59.3459 1.67350   2
   3  -2  -4 0.02129 0.18592   4
   3  -2  -4 0.07103 0.29507   1
   3  -2  -4 -0.2888 0.34478   3
  -3  -2   4 -0.0242 0.16085   2
  -3   2   4 0.02008 0.20776   2
   3   2  -4 -0.0587 0.24315   1
   3   2  -4 0.29695 0.25697   4
   3   2  -4 0.28275 0.30292   3
   2  -2  -4 36.4077 1.14290   1
   2  -2  -4 36.0651 0.89252   4
   2  -2  -4 35.9656 1.48127   3
  -2  -2   4 37.0130 0.79418   2
   2   2  -4 37.7377 1.12045   4
   2   2  -4 35.7921 1.16657   1
  -2   2   4 36.4083 1.01913   2
   2   2  -4 36.7183 1.37756   3
   1  -2  -4 3.13391 0.35766   1
   1  -2  -4 2.66303 0.54368   3
   1  -2  -4 3.04422 0.19372   4
   1   2  -4 3.16842 0.54196   3
  -1   2   4 2.51931 0.29440   2
   1   2  -4 3.24327 0.38042   4
   1   2  -4 3.06149 0.41273   1
   0  -2  -4 184.306 3.19778   4
   0  -2  -4 179.895 3.43824   1
   0  -2  -4 186.324 4.10203   3
   0   2  -4 186.540 3.20794   2
   0   2  -4 181.994 3.59938   4
   0   2  -4 182.870 3.68835   1
   0   2   4 178.176 3.46083   2
   0   2  -4 180.905 4.07558   3
  -1  -2  -4 98.4253 1.99647   4
  -1  -2  -4 97.8468 2.58801   3
  -1  -2  -4 102.280 2.30430   2
   1  -2   4 94.7992 2.62374   3
  -1  -2  -4 100.120 2.07393   1
  -1   2  -4 98.1159 2.32104   1
   1   2   4 99.3929 2.20043   2
  -1   2  -4 100.567 2.06058   2
  -1   2  -4 97.8615 2.29886   4
  -1   2  -4 97.5846 2.67799   3
   1   2   4 99.2379 1.96075   4
  -2  -2  -4 15.4110 0.63376   1
  -2  -2  -4 16.2996 0.68733   4
  -2  -2  -4 15.6238 0.91102   3
   2  -2   4 15.4695 0.98568   3
  -2  -2  -4 14.0400 0.79904   2
   2   2   4 14.9595 0.63289   4
   2   2   4 15.9077 0.77185   2
  -2   2  -4 15.7666 0.81351   1
  -2   2  -4 16.8900 0.74242   2
  -2   2  -4 16.1890 1.03752   3
  -2   2  -4 17.1347 0.84202   4
   3  -2   4 11.9187 0.94335   3
   3  -2   4 11.5264 0.73913   1
  -3  -2  -4 11.4281 0.81753   2
  -3  -2  -4 11.5103 0.78179   3
  -3  -2  -4 11.3040 0.61107   1
  -3  -2  -4 11.0394 0.66804   4
  -3   2  -4 13.7127 1.06286   3
   3   2   4 11.5069 0.58844   1
  -3   2  -4 11.9388 0.79676   4
  -3   2  -4 10.8863 0.74951   1
   3   2   4 10.5787 0.62262   4
  -3   2  -4 11.2852 0.72423   2
   4  -2   4 13.5672 0.87091   4
   4  -2   4 12.7202 0.79371   1
  -4  -2  -4 13.1816 0.83483   3
  -4  -2  -4 11.7189 0.91581   2
   4  -2   4 14.4002 1.09852   3
  -4   2  -4 14.4850 0.91210   2
  -4   2  -4 13.4549 0.90181   1
   4   2   4 12.2653 0.75511   4
   4   2   4 12.8573 0.71032   1
  -4   2  -4 12.8207 0.89870   4
   4   2   4 13.1702 0.81813   3
  -5  -2  -4 5.77774 0.67252   3
  -5  -2  -4 5.15279 0.80628   2
   5  -2   4 5.40810 0.96779   3
   5  -2   4 6.06196 0.76589   4
   5  -2   4 5.39661 0.73025   1
   5   2   4 5.94483 0.65808   1
   5   2   4 5.24914 0.66123   3
  -5   2  -4 5.79377 0.78830   4
   5   2   4 4.60930 0.61685   4
  -5   2  -4 4.37628 0.71188   2
   6  -2   4 11.6680 0.98667   4
  -6  -2  -4 11.4268 1.22000   2
   6   2   4 11.0037 0.88206   1
   6   2   4 10.4683 1.12087   3
  -6   2  -4 12.1626 1.21761   2
  -6   2  -4 12.3173 1.06999   4
   6   2   4 10.2856 1.01001   4
   7  -2   4 1.75088 1.11918   3
   7  -2   4 0.81982 0.66321   1
  -7  -2  -4 1.30174 0.68799   2
   7  -2   4 1.90951 0.65449   4
  -7   2  -4 1.68490 0.68812   4
   7   2   4 1.51042 0.64627   1
   7   2   4 1.51376 0.60070   4
  -7   2  -4 2.34335 0.74882   2
  -8  -2  -4 19.5249 1.50367   2
   8  -2   4 19.6776 1.56285   1
   8  -2   4 18.2712 1.42369   4
  -8   2  -4 18.2794 1.49050   4
   8   2   4 17.8065 1.36527   4
  -8   2  -4 17.7176 1.52611   2
   8   2   4 17.1510 1.37314   1
   9  -2   4 42.5610 2.27606   1
   9  -2   4 42.2410 2.18870   4
  -9  -2  -4 36.9904 2.29311   2
   9   2   4 38.6844 2.06326   4
  -9   2  -4 43.8362 2.38185   2
  10  -2   4 29.8409 2.11252   1
 -10  -2  -4 26.1579 2.13108   2
  10  -2   4 25.4180 1.89192   4
  10   2   4 24.0185 1.81150   4
 -10   2  -4 29.8411 2.17711   2
  11  -2   4 3.30258 1.05420   4
 -11  -2  -4 2.52009 1.03353   2
  11  -2   4 1.89011 1.27979   1
  11   2   4 3.10159 1.03934   4
 -11   2  -4 5.34896 1.36212   2
  12  -2   4 -1.0383 1.24893   1
  13  -3  -4 5.65927 1.33227   4
 -13  -3   4 7.34491 1.55178   2
  13  -3  -4 7.62338 1.61400   1
 -13   3   4 6.25333 1.50350   2
 -12  -3   4 0.23586 0.75952   2
  12  -3  -4 0.92087 1.04745   1
  12  -3  -4 0.50608 0.82604   4
  12   3  -4 2.48183 0.93287   1
 -12   3   4 -0.4204 0.80208   2
  12   3  -4 0.59891 0.89010   4
  11  -3  -4 6.50938 1.32642   1
 -11  -3   4 5.11362 1.13031   2
  11  -3  -4 5.90187 1.11475   4
  11   3  -4 5.56765 1.14252   4
 -11   3   4 6.87684 1.26983   2
  11   3  -4 7.57126 1.18060   1
 -10  -3   4 -0.5411 0.56278   2
  10  -3  -4 0.24594 0.80804   1
  10  -3  -4 -0.3628 0.61978   4
  10   3  -4 -0.6435 0.58662   4
 -10   3   4 0.48382 0.54386   2
  10   3  -4 -0.2042 0.57606   1
   9  -3  -4 6.55460 1.01768   4
   9  -3  -4 6.48206 1.18401   1
  -9  -3   4 6.67670 1.07684   2
   9  -3  -4 8.47625 1.28164   3
   9   3  -4 4.76956 0.95959   4
   9   3  -4 6.20033 1.00462   1
  -9   3   4 6.12898 1.08057   2
  -8  -3   4 1.24379 0.61864   2
   8  -3  -4 2.33297 0.66091   4
   8  -3  -4 2.30573 0.77215   3
   8  -3  -4 2.53499 0.87667   1
  -8   3   4 -0.0783 0.53455   2
   8   3  -4 2.14088 0.69766   4
   8   3  -4 2.00726 0.62250   1
   7  -3  -4 96.3302 2.75485   4
   7  -3  -4 98.4809 3.04417   1
   7  -3  -4 97.8550 3.32881   3
  -7  -3   4 106.339 2.91580   2
   7   3  -4 97.7128 2.84358   4
   7   3  -4 95.8218 2.77293   1
  -7   3   4 90.4033 2.82035   2
  -6  -3   4 88.4299 2.43132   2
   6  -3  -4 88.0370 3.01457   3
   6  -3  -4 84.3503 2.63131   1
   6  -3  -4 85.5560 2.37531   4
   6   3  -4 85.4000 2.22454   3
   6   3  -4 84.9591 2.44582   1
  -6   3   4 84.9608 2.50206   2
   6   3  -4 86.2960 2.50213   4
   5  -3  -4 83.2664 2.83334   3
   5  -3  -4 82.1625 2.17335   4
   5  -3  -4 85.0698 2.50283   1
  -5  -3   4 84.0461 2.19611   2
   5   3  -4 84.9012 2.32153   4
   5   3  -4 84.6457 2.23124   3
   5   3  -4 86.6686 2.30762   1
  -5   3   4 86.9857 2.33810   2
   4  -3  -4 643.467 12.4231   3
   4  -3  -4 657.845 11.8541   1
   4  -3  -4 676.231 11.4663   4
  -4  -3   4 664.638 11.4417   2
  -4   3   4 649.591 11.6219   2
   4   3  -4 666.723 11.7883   3
   4   3  -4 667.737 11.7032   4
   4   3  -4 658.818 11.6758   1
   3  -3  -4 53.4659 1.60529   1
   3  -3  -4 52.3614 1.29775   4
  -3  -3   4 52.5816 1.27251   2
   3  -3  -4 51.6429 1.98450   3
  -3   3   4 52.8334 1.47321   2
   3   3  -4 51.6209 1.67204   3
   3   3  -4 50.7430 1.51409   4
   3   3  -4 52.5550 1.53585   1
   2  -3  -4 21.9985 1.23274   3
   2  -3  -4 22.6736 0.87908   1
  -2  -3   4 21.4361 0.56550   2
   2  -3  -4 22.4394 0.61672   4
   2   3  -4 20.0072 0.87255   1
   2   3  -4 21.9956 0.85634   4
   2   3  -4 22.6641 1.09146   3
  -2   3   4 20.1334 0.78658   2
   2   3  -4 21.8792 0.54140   2
   1  -3  -4 6.80260 0.45757   1
  -1  -3   4 6.68177 0.64854   3
   1  -3  -4 6.89156 0.73271   3
   1  -3  -4 7.67861 0.20677   4
   1  -3  -4 7.29519 0.20816   4
  -1   3   4 8.36692 0.48558   2
   1   3  -4 7.31310 0.52821   4
   1   3  -4 7.97453 0.57606   1
   1   3  -4 7.80186 0.20557   2
  -1   3   4 7.57490 0.20330   4
   1   3  -4 7.73476 0.69605   3
   0  -3   4 36.4606 1.45773   3
   0  -3  -4 35.4740 1.45263   3
   0  -3  -4 38.0917 0.99209   1
   0   3   4 35.3051 0.70337   4
   0   3  -4 36.9040 1.19319   4
   0   3   4 35.9325 0.71460   4
   0   3   4 36.0140 1.08938   2
   0   3  -4 36.0751 1.21737   1
   0   3  -4 37.6905 1.50716   3
   0   3  -4 37.6138 0.84093   2
  -1  -3  -4 46.3914 1.63729   3
  -1  -3  -4 45.7760 1.11848   1
   1  -3   4 44.7327 1.69817   3
  -1  -3  -4 46.9612 1.43367   2
  -1   3  -4 45.4342 1.16192   2
  -1   3  -4 45.3167 1.75362   3
   1   3   4 45.9491 1.04192   4
  -1   3  -4 44.4683 1.41830   4
  -1   3  -4 44.4719 1.40340   1
   1   3   4 44.8555 1.31805   2
   2  -3   4 93.9609 2.35625   1
  -2  -3  -4 97.7022 2.58028   3
  -2  -3  -4 102.188 2.50775   2
   2  -3   4 95.6756 2.80088   3
  -2  -3  -4 96.3228 1.99162   1
  -2   3  -4 94.9863 2.43708   4
   2   3   4 98.1418 2.07774   4
   2   3   4 95.6633 2.35138   2
  -2   3  -4 95.0684 2.83384   3
  -2   3  -4 96.0129 2.21535   2
  -2   3  -4 96.2209 2.42529   1
  -3  -3  -4 22.6612 1.13933   2
  -3  -3  -4 22.1134 1.06440   3
   3  -3   4 21.1355 1.30387   3
   3  -3   4 22.1488 1.04009   1
  -3  -3  -4 22.1334 0.79408   1
  -3   3  -4 23.2236 1.11868   4
  -3   3  -4 21.5401 0.98546   2
   3   3   4 22.3464 1.04143   2
  -3   3  -4 21.6800 1.02663   1
   3   3   4 23.1734 0.91454   4
   3   3   4 22.8703 0.77444   1
   4  -3   4 55.1793 1.82980   1
  -4  -3  -4 59.0696 2.02615   2
   4  -3   4 55.1391 2.23651   3
  -4  -3  -4 55.6208 1.74852   3
   4   3   4 55.6312 1.86130   2
  -4   3  -4 54.8626 1.87518   1
   4   3   4 54.4665 1.68263   4
   4   3   4 56.5562 1.50305   1
  -4   3  -4 56.2175 1.93388   4
  -4   3  -4 54.8062 1.82466   2
  -5  -3  -4 28.9834 1.45710   2
   5  -3   4 27.7128 1.36890   1
   5  -3   4 27.6130 1.73733   3
   5  -3   4 29.2894 1.37882   4
  -5  -3  -4 27.7586 1.18284   3
  -5   3  -4 26.4327 1.39484   1
   5   3   4 26.4333 1.13110   3
   5   3   4 24.7787 1.18387   4
  -5   3  -4 26.5144 1.39569   4
  -5   3  -4 28.2416 1.38677   2
   5   3   4 26.3773 1.09661   1
   6  -3   4 173.505 4.96814   3
  -6  -3  -4 181.309 4.64674   2
   6  -3   4 172.377 4.32902   1
   6  -3   4 172.708 4.33287   4
   6   3   4 180.704 3.93654   1
  -6   3  -4 169.969 4.44540   4
   6   3   4 183.087 4.22777   4
  -6   3  -4 180.517 4.45996   2
   7  -3   4 17.4892 1.29468   4
   7  -3   4 14.6588 1.32328   1
  -7  -3  -4 16.1966 1.42182   2
   7  -3   4 16.6806 1.96815   3
   7   3   4 17.6463 1.23353   4
   7   3   4 15.6780 1.13190   1
  -7   3  -4 19.8234 1.43179   4
  -7   3  -4 15.5562 1.49186   2
   8  -3   4 63.2815 2.63130   1
   8  -3   4 58.1864 2.45349   4
  -8  -3  -4 59.1465 2.70432   2
   8  -3   4 53.2064 4.28738   3
  -8   3  -4 62.2683 2.64082   2
   8   3   4 58.8377 2.36655   4
  -8   3  -4 61.7786 2.63375   4
   9  -3   4 2.36805 1.09470   1
   9  -3   4 2.64943 0.85802   4
  -9  -3  -4 3.89656 1.11768   2
  -9   3  -4 2.60074 0.95160   2
   9   3   4 3.08762 0.88355   4
 -10  -3  -4 0.76572 0.91240   2
  10  -3   4 0.38636 0.76672   4
  10  -3   4 1.00465 1.00705   1
  10   3   4 1.63285 0.81246   4
 -10   3  -4 0.93072 0.71532   2
 -11  -3  -4 11.9829 1.73562   2
  11  -3   4 13.8479 1.72758   4
  11  -3   4 10.7996 1.73040   1
  11   3   4 11.2264 1.60669   4
 -11   3  -4 12.8304 1.82065   2
  12  -3   4 12.8314 1.95048   1
  13  -4  -4 2.39150 1.05797   4
  13  -4  -4 4.27428 1.54087   1
 -13  -4   4 3.29917 1.34647   2
 -13   4   4 3.48657 1.32017   2
 -12  -4   4 8.44223 1.43222   2
  12  -4  -4 10.0739 1.47298   4
  12  -4  -4 10.6051 1.71802   1
  12   4  -4 9.13832 1.45052   4
 -12   4   4 8.67613 1.53422   2
  11  -4  -4 2.51179 0.89798   4
  11  -4  -4 3.02865 1.13844   1
 -11  -4   4 1.70055 0.89394   2
 -11   4   4 2.70276 0.99450   2
  11   4  -4 3.02426 0.98230   4
  11   4  -4 3.17196 0.84116   1
  10  -4  -4 7.83620 1.37400   1
 -10  -4   4 7.25560 1.18747   2
  10  -4  -4 6.72007 1.10123   4
  10   4  -4 8.98618 1.15285   1
  10   4  -4 6.77209 1.17426   4
 -10   4   4 7.81090 1.17479   2
   9  -4  -4 -0.7445 0.49608   4
  -9  -4   4 0.52957 0.59424   2
   9  -4  -4 1.12464 0.79318   3
   9  -4  -4 0.39223 0.78794   1
   9   4  -4 0.03523 0.61929   4
  -9   4   4 -0.4240 0.54124   2
   9   4  -4 0.12654 0.47073   1
   8  -4  -4 94.8380 3.26491   1
  -8  -4   4 97.9964 3.02853   2
   8  -4  -4 90.2450 2.84551   4
   8  -4  -4 96.6852 3.56042   3
  -8   4   4 95.1251 3.07448   2
   8   4  -4 96.2432 2.87719   1
   8   4  -4 95.6923 3.02090   4
   7  -4  -4 0.55478 0.57488   1
   7  -4  -4 0.03827 0.82546   3
   7  -4  -4 1.52916 0.52443   4
  -7  -4   4 1.87410 0.56936   2
  -7   4   4 0.29474 0.49641   2
   7   4  -4 0.71390 0.45349   1
   7   4  -4 1.35493 0.56744   4
  -6  -4   4 232.682 4.94607   2
   6  -4  -4 223.142 5.78897   3
   6  -4  -4 237.579 4.90291   4
   6  -4  -4 239.708 5.33732   1
   6   4  -4 228.981 5.05341   4
   6   4  -4 231.448 4.91937   1
   6   4  -4 227.327 4.55861   3
  -6   4   4 226.932 5.07023   2
   5  -4  -4 81.7005 2.51559   1
  -5  -4   4 85.4757 2.23505   2
   5  -4  -4 87.1380 2.21283   4
   5  -4  -4 85.0154 3.01170   3
  -5   4   4 85.1810 2.39245   2
   5   4  -4 84.4123 2.18523   3
   5   4  -4 82.1587 2.26731   1
   5   4  -4 84.2760 2.36921   4
  -4  -4   4 7.63575 0.54190   2
   4  -4  -4 9.79503 1.20860   3
   4  -4  -4 9.09178 0.58911   4
   4  -4  -4 8.83462 0.81017   1
   4   4  -4 6.34290 0.68885   4
   4   4  -4 8.14204 0.65653   3
  -4   4   4 11.5743 0.75390   2
   4   4  -4 7.68022 0.65565   1
  -3  -4   4 21.1852 0.74570   2
   3  -4  -4 26.1985 0.79345   4
  -3  -4   4 20.5632 1.00863   3
   3   4  -4 21.4187 0.96271   4
   3   4  -4 19.3995 0.90640   1
   3   4  -4 21.5903 1.05553   3
  -3   4   4 19.6389 0.89682   2
   3   4  -4 21.0777 0.70006   2
   2  -4  -4 48.3924 1.43436   1
  -2  -4   4 48.8211 1.66997   3
   2  -4  -4 50.5676 1.07483   4
   2  -4  -4 50.8931 1.97702   3
   2   4  -4 51.0310 1.06428   2
   2   4  -4 48.0887 1.46540   4
   2   4  -4 48.3218 1.68404   3
   2   4  -4 45.9104 1.45449   1
  -2   4   4 47.7470 1.38490   2
  -1  -4   4 73.5817 2.20671   3
   1  -4  -4 75.4502 2.40822   3
   1  -4  -4 69.7323 1.67688   1
   1   4  -4 74.3905 1.90803   4
   1   4  -4 73.5954 2.25324   3
   1   4  -4 73.8729 1.38871   2
  -1   4   4 72.5306 1.79454   2
   1   4  -4 70.4882 1.88594   1
   0  -4  -4 545.301 9.34717   1
   0  -4   4 549.196 10.3676   3
   0  -4  -4 551.807 10.3442   3
   0   4  -4 555.535 9.25426   2
   0   4  -4 549.176 10.4406   3
   0   4  -4 548.458 9.81999   1
   0   4   4 556.371 9.66937   2
   0   4  -4 546.362 9.80091   4
  -1  -4  -4 2.83209 0.25615   1
  -1  -4  -4 2.89135 0.56184   3
   1  -4   4 3.11303 0.64475   3
   1   4   4 2.84945 0.42390   2
   1   4   4 2.68030 0.24241   4
  -1   4  -4 2.26485 0.62253   3
  -1   4  -4 2.56024 0.32527   2
  -1   4  -4 2.96647 0.45271   1
  -1   4  -4 2.61577 0.46068   4
   2  -4   4 0.33688 0.49524   3
  -2  -4  -4 0.10201 0.28565   3
   2  -4   4 -0.2084 0.24480   1
  -2  -4  -4 0.55061 0.16178   1
  -2  -4  -4 0.16440 0.32983   2
  -2   4  -4 0.66755 0.34906   4
   2   4   4 0.21595 0.28123   2
  -2   4  -4 0.58701 0.29542   1
  -2   4  -4 0.53156 0.26728   2
   2   4   4 0.17579 0.19009   4
   2   4   4 0.35708 0.13956   1
  -2   4  -4 0.51631 0.54963   3
   3  -4   4 289.102 6.21090   1
   3  -4   4 326.274 7.04119   3
  -3  -4  -4 319.387 6.48409   2
  -3  -4  -4 319.232 6.34694   3
   3   4   4 320.351 6.30933   2
  -3   4  -4 330.287 6.19097   2
  -3   4  -4 326.195 6.44266   4
   3   4   4 324.501 5.61502   1
   3   4   4 318.898 5.92432   4
  -3   4  -4 321.444 6.35359   1
   4  -4   4 74.2265 2.27810   1
   4  -4   4 76.3567 2.89415   3
  -4  -4  -4 76.5482 2.14671   3
  -4  -4  -4 81.2478 2.50384   2
   4   4   4 74.7224 2.04774   4
  -4   4  -4 75.7796 2.24329   2
  -4   4  -4 78.9430 2.41820   4
  -4   4  -4 80.0889 2.38859   1
   4   4   4 76.6515 1.80441   1
   4   4   4 75.8558 2.30489   2
   5  -4   4 4.27357 1.09622   3
   5  -4   4 3.54487 0.73216   1
  -5  -4  -4 4.12265 0.55213   3
  -5  -4  -4 3.44429 0.69683   2
   5  -4   4 4.12322 0.68098   4
  -5   4  -4 4.15197 0.76817   1
  -5   4  -4 4.76019 0.77959   4
   5   4   4 2.83507 0.58954   2
   5   4   4 4.38897 0.54759   3
   5   4   4 3.24147 0.56080   4
   5   4   4 3.66446 0.51279   1
  -5   4  -4 5.97738 0.82617   2
   6  -4   4 16.4634 1.85166   3
  -6  -4  -4 18.4631 1.31081   2
   6  -4   4 19.3859 1.34973   1
   6  -4   4 17.2177 1.21152   4
   6   4   4 19.6234 1.05309   1
  -6   4  -4 17.7159 1.26985   2
  -6   4  -4 19.1257 1.33691   4
   6   4   4 17.3271 1.11055   4
   6   4   4 16.9636 1.16464   2
  -7  -4  -4 109.667 3.58717   2
   7  -4   4 113.898 3.49868   1
   7  -4   4 113.826 4.33613   3
   7  -4   4 104.748 3.27605   4
  -7   4  -4 110.796 3.46651   2
   7   4   4 110.963 3.39274   2
  -7   4  -4 105.604 3.42779   4
   7   4   4 112.089 3.22128   4
  -8  -4  -4 32.3118 2.08074   2
   8  -4   4 37.4701 2.12803   1
   8  -4   4 37.4049 1.97481   4
   8  -4   4 30.1705 2.70656   3
  -8   4  -4 35.2088 1.93616   2
  -8   4  -4 36.8366 2.05381   4
   8   4   4 33.9160 1.91887   2
   8   4   4 35.5140 1.80412   4
   9  -4   4 9.18474 1.46526   1
   9  -4   4 4.80109 1.04678   4
  -9  -4  -4 3.74493 1.13012   2
  -9   4  -4 6.97117 1.26286   2
   9   4   4 5.76757 1.12452   2
   9   4   4 5.38058 1.07817   4
  -9   4  -4 7.44594 1.27529   4
  10  -4   4 -1.0283 0.62906   4
 -10  -4  -4 -0.5537 0.79156   2
  10   4   4 0.01450 0.75807   2
 -10   4  -4 -0.6708 0.77055   2
  10   4   4 -0.5904 0.67461   4
  11  -4   4 22.3718 2.34290   1
  11  -4   4 26.4299 2.06662   4
 -11  -4  -4 26.8586 2.17322   2
 -11   4  -4 25.8647 2.17792   2
  11   4   4 27.0804 1.99973   2
  11   4   4 19.1621 1.92121   4
  13  -5  -4 1.07714 1.18814   1
 -13  -5   4 -0.0160 1.03833   2
 -13   5   4 1.03047 1.12549   2
  12  -5  -4 3.57654 1.09839   4
  12  -5  -4 4.94347 1.42695   1
 -12  -5   4 3.88800 1.30638   2
  12   5  -4 2.69872 1.05216   4
 -12   5   4 4.63134 1.25487   2
 -11  -5   4 8.47229 1.36266   2
  11  -5  -4 7.56894 1.52924   1
  11  -5  -4 4.97112 1.10485   4
  11   5  -4 6.68391 1.20458   4
 -11   5   4 8.01325 1.44850   2
  10  -5  -4 -0.1818 0.67729   1
 -10  -5   4 0.09208 0.75303   2
  10  -5  -4 -0.8826 0.57139   4
  10   5  -4 -0.3935 0.61686   4
 -10   5   4 -0.3426 0.65551   2
  10   5  -4 0.07987 0.53490   1
  -9  -5   4 17.9439 1.45584   2
   9  -5  -4 19.2496 1.76911   1
   9  -5  -4 17.4479 1.37521   4
   9  -5  -4 21.8992 2.00335   3
   9   5  -4 21.3527 1.40254   1
   9   5  -4 17.0559 1.42807   4
  -9   5   4 19.7088 1.55453   2
  -8  -5   4 24.8097 1.50947   2
   8  -5  -4 24.5179 1.41888   4
   8  -5  -4 25.0783 1.78865   1
   8  -5  -4 23.1275 1.98574   3
  -8   5   4 22.5337 1.55124   2
   8   5  -4 24.6516 1.52556   4
   8   5  -4 23.8371 1.33884   1
  -7  -5   4 7.58952 0.92857   2
   7  -5  -4 6.01367 0.80160   4
   7  -5  -4 6.24505 1.10590   1
   7  -5  -4 3.16048 1.27640   3
   7   5  -4 5.74339 0.87423   4
   7   5  -4 6.56929 0.83580   1
  -7   5   4 7.16438 1.01275   2
   6  -5  -4 13.0306 0.87126   4
   6  -5  -4 13.1741 1.19536   1
   6  -5  -4 12.9991 1.64549   3
  -6  -5   4 13.5715 0.94067   2
   6   5  -4 13.7634 0.94924   1
   6   5  -4 12.8846 1.00678   4
   6   5  -4 11.4880 0.78627   3
  -6   5   4 12.9242 1.05325   2
   5  -5  -4 16.4455 0.86210   4
  -5  -5   4 17.0578 0.86321   3
   5  -5  -4 17.2995 1.17816   1
  -5  -5   4 15.6848 0.88438   2
   5  -5  -4 16.2710 1.54151   3
   5   5  -4 17.4011 0.87678   2
  -5   5   4 16.3284 0.97608   2
   5   5  -4 17.7549 0.94314   1
   5   5  -4 17.0495 0.97920   4
   5   5  -4 16.9942 0.90551   3
   4  -5  -4 5.99574 1.08774   3
  -4  -5   4 4.50518 0.50608   2
  -4  -5   4 4.84406 0.55407   3
   4  -5  -4 4.61649 0.71725   1
   4  -5  -4 4.09951 0.46317   4
   4   5  -4 5.02572 0.44067   2
   4   5  -4 4.80152 0.56687   1
   4   5  -4 3.59491 0.53684   4
   4   5  -4 4.36621 0.61772   3
  -4   5   4 5.26907 0.66034   2
  -3  -5   4 65.2029 1.98784   3
   3  -5  -4 68.5125 1.54969   4
   3  -5  -4 59.0552 2.46004   3
   3  -5  -4 66.8645 1.93728   1
  -3  -5   4 64.2415 1.58611   2
   3   5  -4 68.1605 1.87273   1
   3   5  -4 65.7388 1.53967   2
   3   5  -4 65.5482 2.04294   3
  -3   5   4 64.6920 1.82060   2
   3   5  -4 66.8285 1.90713   4
   2  -5  -4 1.00545 0.17208   4
   2  -5  -4 0.88696 0.35987   1
  -2  -5   4 0.50762 0.34934   3
   2  -5  -4 -0.0787 0.53983   3
   2   5  -4 0.97263 0.46036   3
   2   5  -4 0.91930 0.32253   1
   2   5  -4 0.67898 0.28057   4
  -2   5   4 0.71642 0.29748   2
   2   5  -4 0.52483 0.16152   2
  -1  -5   4 -0.1786 0.32929   3
   1  -5  -4 -0.2818 0.40809   3
   1  -5  -4 0.09605 0.04599   4
   1  -5  -4 0.35181 0.20817   1
   1  -5  -4 0.09605 0.04121   4
   1   5  -4 -0.0257 0.11583   2
   1   5  -4 -0.1204 0.37518   3
   1   5  -4 0.15854 0.28628   4
   1   5  -4 0.34866 0.26966   1
  -1   5   4 -0.0064 0.24711   2
   0  -5  -4 10.2696 0.45725   1
   0  -5  -4 8.86436 0.86244   3
   0  -5  -4 9.69464 0.23269   4
   0  -5   4 9.89799 0.90904   3
   0   5   4 10.4928 0.62076   2
   0   5   4 9.79074 0.24033   4
   0   5  -4 9.11459 0.66822   1
   0   5   4 9.96097 0.24083   4
   0   5  -4 11.8820 1.03463   3
   0   5  -4 11.6177 0.70432   4
   0   5  -4 10.4961 0.45769   2
  -1  -5  -4 10.8881 0.86424   3
   1  -5   4 13.3524 1.11582   3
  -1  -5  -4 13.5393 0.45059   1
  -1   5  -4 11.9047 0.79599   4
  -1   5  -4 12.8825 0.60214   2
  -1   5  -4 13.5782 0.81686   1
   1   5   4 13.0961 0.45475   4
   1   5   4 11.6820 0.69851   2
  -2  -5  -4 135.006 2.42642   1
   2  -5   4 139.316 3.88290   3
  -2  -5  -4 136.924 3.40451   3
   2  -5   4 140.660 3.23411   1
  -2  -5  -4 138.642 3.34675   2
   2   5   4 134.874 2.71145   4
   2   5   4 125.658 2.40596   1
  -2   5  -4 138.292 2.96708   2
   2   5   4 135.807 3.19016   2
  -2   5  -4 142.547 3.28292   1
  -2   5  -4 138.615 3.31369   4
   3  -5   4 130.295 3.89634   3
  -3  -5  -4 133.163 3.37483   2
  -3  -5  -4 129.958 3.21841   3
   3  -5   4 131.595 3.22508   1
  -3   5  -4 132.503 3.04830   2
  -3   5  -4 127.606 3.27585   4
  -3   5  -4 126.494 3.21965   1
   3   5   4 131.922 3.21203   2
   3   5   4 129.395 2.79384   4
   3   5   4 125.903 2.40893   1
  -4  -5  -4 0.48840 0.32521   3
   4  -5   4 0.52799 0.45050   1
  -4  -5  -4 0.15610 0.40854   2
   4  -5   4 1.31628 0.84800   3
  -4   5  -4 0.39047 0.35309   4
   4   5   4 0.29954 0.36224   2
   4   5   4 0.39078 0.28216   4
   4   5   4 0.14924 0.22413   1
  -4   5  -4 0.13066 0.33923   2
  -4   5  -4 0.22244 0.49464   1
  -5  -5  -4 3.55993 0.76922   2
   5  -5   4 4.46110 1.25672   3
   5  -5   4 5.51262 0.86204   1
   5  -5   4 5.90202 0.83982   4
   5   5   4 4.54378 0.66201   4
  -5   5  -4 4.53903 0.74947   2
  -5   5  -4 5.70260 0.90612   1
   5   5   4 3.94338 0.49960   1
   5   5   4 4.47094 0.75540   2
  -5   5  -4 3.44131 0.74206   4
   6  -5   4 152.308 4.06241   4
  -6  -5  -4 154.561 4.34773   2
   6  -5   4 155.612 5.04944   3
   6  -5   4 160.615 4.19626   1
   6   5   4 155.632 4.13872   2
   6   5   4 155.118 3.82044   4
  -6   5  -4 158.135 4.14217   2
  -6   5  -4 162.704 4.30181   4
   7  -5   4 20.9075 2.39329   3
   7  -5   4 22.6549 1.64321   1
  -7  -5  -4 16.4219 1.37708   2
   7  -5   4 20.8569 1.43287   4
   7   5   4 19.4153 1.28541   4
   7   5   4 18.0117 1.30084   2
  -7   5  -4 19.7044 1.45989   2
  -7   5  -4 20.0178 1.49954   4
   8  -5   4 2.73714 1.64434   3
  -8  -5  -4 1.91687 0.88845   2
   8  -5   4 4.53890 0.93985   4
   8  -5   4 5.63058 1.20234   1
   8   5   4 5.15573 1.01950   2
  -8   5  -4 3.97372 0.91268   2
   8   5   4 5.32045 0.89368   4
  -8   5  -4 4.63163 1.02148   4
   9  -5   4 28.2232 2.11094   1
   9  -5   4 26.4966 1.85520   4
  -9  -5  -4 27.9766 2.10209   2
  -9   5  -4 31.7011 2.08024   2
  -9   5  -4 27.8203 2.00949   4
   9   5   4 32.9061 2.03621   2
   9   5   4 27.3079 1.73746   4
 -10  -5  -4 0.17880 0.92571   2
  10  -5   4 0.56248 0.81605   4
  10  -5   4 1.78853 1.15725   1
  10   5   4 0.91489 0.79649   2
  10   5   4 1.10985 0.77391   4
 -10   5  -4 0.71265 0.70961   2
  11  -5   4 5.48584 1.24829   4
  11  -5   4 7.58214 1.65209   1
 -11  -5  -4 7.86053 1.57388   2
 -11   5  -4 7.36239 1.49675   2
  11   5   4 4.68645 1.13990   2
  11   5   4 5.81914 1.29208   4
 -13  -6   4 1.87096 1.15354   2
  13   6  -4 1.08863 0.87831   2
  12  -6  -4 0.95604 1.14511   1
 -12  -6   4 -0.5645 0.94977   2
  12  -6  -4 -0.3846 0.75015   4
 -12   6   4 0.54017 0.91789   2
  12   6  -4 1.47099 0.96268   4
  12   6  -4 1.26876 0.71858   2
 -11  -6   4 13.0282 1.65862   2
  11  -6  -4 11.5530 1.48185   4
  11   6  -4 11.7851 1.50613   4
 -11   6   4 10.8852 1.57732   2
  10  -6  -4 7.80542 1.53078   3
  10  -6  -4 4.14605 1.20511   1
  10  -6  -4 5.46907 1.06284   4
 -10  -6   4 6.06229 1.10757   2
 -10   6   4 5.52278 1.14981   2
  10   6  -4 4.40749 0.99798   4
  -9  -6   4 7.43467 1.10925   2
   9  -6  -4 7.11455 1.36173   1
   9  -6  -4 7.88705 1.58506   3
   9  -6  -4 6.32854 1.02372   4
   9   6  -4 8.36949 1.16958   4
  -9   6   4 5.86682 1.07258   2
   9   6  -4 7.90110 1.01815   1
   8  -6  -4 30.6877 1.87143   1
  -8  -6   4 32.7483 1.71948   2
   8  -6  -4 30.8472 1.59439   4
   8  -6  -4 31.2656 2.39617   3
   8   6  -4 33.2739 1.59152   2
  -8   6   4 33.2486 1.86541   2
   8   6  -4 33.9686 1.78742   4
   8   6  -4 35.8297 1.63083   1
   7  -6  -4 7.04633 0.85632   4
  -7  -6   4 8.17536 1.00698   2
   7  -6  -4 8.07777 1.12939   1
   7  -6  -4 5.28518 1.46417   3
   7   6  -4 5.55689 0.77578   2
  -7   6   4 7.58533 1.05952   2
   7   6  -4 8.37894 0.89661   1
   7   6  -4 6.32156 0.94596   4
   6  -6  -4 69.3369 3.13773   3
   6  -6  -4 66.0001 2.05697   4
  -6  -6   4 69.7632 2.22156   2
   6  -6  -4 71.3768 2.55652   1
   6   6  -4 67.0959 2.29493   4
   6   6  -4 68.3384 2.06746   2
   6   6  -4 69.4353 2.13080   1
  -6   6   4 70.7260 2.39756   2
  -5  -6   4 -0.1730 0.33815   2
   5  -6  -4 0.96039 0.33654   4
  -5  -6   4 0.80162 0.42645   3
   5  -6  -4 0.45395 0.83037   3
   5  -6  -4 0.38793 0.56010   1
  -5   6   4 0.57456 0.45425   2
   5   6  -4 1.59488 0.48925   4
   5   6  -4 0.27754 0.27145   2
   5   6  -4 1.87011 0.45694   1
   4  -6  -4 5.05350 1.11107   3
  -4  -6   4 5.83455 0.61767   2
  -4  -6   4 5.72866 0.71706   3
   4  -6  -4 6.14719 0.50918   4
   4  -6  -4 5.08705 0.75905   1
   4   6  -4 5.98352 0.72057   3
   4   6  -4 5.09241 0.61658   1
   4   6  -4 5.87531 0.50728   2
  -4   6   4 6.44967 0.76827   2
   4   6  -4 5.52628 0.69623   4
   3  -6  -4 72.0647 2.82029   3
  -3  -6   4 73.5629 2.22836   3
   3  -6  -4 66.2031 2.01872   1
   3  -6  -4 71.8088 1.64343   4
  -3   6   4 69.5845 1.68496   4
   3   6  -4 72.5305 1.69418   2
   3   6  -4 68.1798 2.03574   4
   3   6  -4 69.3425 1.96325   1
  -3   6   4 70.9994 2.01297   2
   3   6  -4 68.3744 2.22792   3
   2  -6  -4 45.2182 2.13419   3
   2  -6  -4 46.0791 1.05470   4
   2  -6  -4 44.1384 1.43516   1
  -2  -6   4 47.2868 1.79311   3
   2   6  -4 45.0800 1.81506   3
  -2   6   4 47.4192 1.50003   2
  -2   6   4 43.9495 1.07698   4
   2   6  -4 47.0339 1.51742   1
   2   6  -4 46.5667 1.15992   2
   2   6  -4 45.7259 1.52574   4
   1  -6  -4 45.1838 0.89261   4
  -1  -6   4 44.1284 1.83402   3
   1  -6  -4 47.4408 1.29270   1
   1  -6  -4 43.3823 1.98460   3
   1   6  -4 45.1722 1.50341   1
  -1   6   4 43.7551 1.43893   2
  -1   6   4 44.9190 0.90544   4
   1   6  -4 44.1172 1.51567   4
   1   6  -4 44.5361 1.10918   2
   0  -6  -4 12.0802 1.08784   3
   0  -6  -4 13.2708 0.52492   1
   0  -6   4 11.7740 1.08712   3
   0   6  -4 12.7204 0.82522   4
   0   6  -4 13.0712 0.57430   2
   0   6   4 14.9045 0.81213   2
   0   6  -4 11.6945 0.77328   1
   0   6   4 13.2608 0.37653   4
  -1  -6  -4 48.3569 1.00061   1
   1  -6   4 46.8720 2.10165   3
  -1  -6  -4 43.9443 1.84206   3
  -1   6  -4 49.0441 1.64448   1
   1   6   4 47.5136 1.08424   4
  -1   6  -4 48.6707 1.34417   2
  -1   6  -4 48.3159 1.67662   4
   1   6   4 46.9261 1.54315   2
  -2  -6  -4 121.261 3.24288   3
   2  -6   4 127.047 3.85958   3
   2  -6   4 120.751 3.00887   1
  -2   6  -4 119.751 2.76680   2
  -2   6  -4 117.081 3.04088   1
   2   6   4 126.267 3.05147   2
  -2   6  -4 122.217 3.14936   4
   2   6   4 122.313 2.49274   4
   3  -6   4 5.58835 1.18197   3
  -3  -6  -4 6.88993 0.70230   3
  -3  -6  -4 4.94583 0.76220   2
   3  -6   4 5.54603 0.75788   1
   3   6   4 6.09991 0.76928   2
  -3   6  -4 6.52437 0.81966   4
  -3   6  -4 5.81855 0.67302   2
  -3   6  -4 4.94154 0.73254   1
   3   6   4 6.10863 0.50777   4
   4  -6   4 18.4906 1.19195   1
  -4  -6  -4 15.4497 1.10354   2
  -4  -6  -4 17.1495 0.98987   3
   4  -6   4 19.8529 1.80582   3
  -4   6  -4 15.4755 1.06832   4
  -4   6  -4 17.0751 1.20187   1
   4   6   4 18.1302 1.07886   2
  -4   6  -4 16.1602 1.00996   2
   4   6   4 18.0338 0.91266   4
   5  -6   4 1.03370 0.62024   1
  -5  -6  -4 0.59554 0.56550   2
   5  -6   4 2.89214 1.28595   3
   5   6   4 1.86932 0.58844   2
  -5   6  -4 1.07403 0.51869   2
   5   6   4 1.91507 0.50017   4
  -5   6  -4 1.83560 0.73912   1
  -5   6  -4 0.70995 0.46040   4
   6  -6   4 28.1586 1.58231   4
   6  -6   4 29.4736 2.50500   3
   6  -6   4 29.9892 1.72158   1
  -6  -6  -4 24.8103 1.67003   2
   6   6   4 27.0157 1.56951   2
   6   6   4 26.7285 1.37196   4
  -6   6  -4 27.8063 1.56955   2
  -6   6  -4 25.9519 1.61932   4
   7  -6   4 17.6230 1.38564   4
   7  -6   4 17.4314 1.56156   1
  -7  -6  -4 17.0322 1.41790   2
   7  -6   4 20.7276 2.61063   3
  -7   6  -4 17.0703 1.45244   4
   7   6   4 17.0400 1.27355   2
   7   6   4 16.1800 1.17735   4
  -7   6  -4 17.4270 1.41367   2
   8  -6   4 2.87329 1.66791   3
   8  -6   4 3.75593 1.17654   1
   8  -6   4 4.22123 0.94464   4
  -8  -6  -4 3.54570 0.94966   2
  -8   6  -4 4.58613 1.02383   2
   8   6   4 5.04421 0.89949   4
   8   6   4 3.86746 0.84494   2
  -8   6  -4 5.64526 1.12482   4
   9  -6   4 4.53857 1.07645   4
  -9  -6  -4 4.83681 1.22373   2
   9  -6   4 4.53222 1.26566   1
   9   6   4 3.20441 0.99778   2
  -9   6  -4 3.64213 1.08493   4
  -9   6  -4 4.21635 1.05827   2
   9   6   4 4.68482 1.01986   4
  10  -6   4 2.57872 1.16490   1
 -10  -6  -4 4.23711 1.27417   2
  10  -6   4 3.39947 1.04591   4
  10   6   4 2.30031 0.86460   4
 -10   6  -4 3.48799 1.10348   2
 -10   6  -4 3.09607 1.11230   4
  10   6   4 3.77998 1.09565   2
  11  -6   4 33.7048 2.41093   4
 -11  -6  -4 39.2459 2.74846   2
  11  -6   4 32.0886 2.62790   1
 -11   6  -4 33.2566 2.46072   2
  11   6   4 37.1032 2.42305   2
  11   6   4 30.3513 2.15028   4
  12  -7  -4 -0.9559 0.91678   4
  12  -7  -4 0.70244 1.26144   1
 -12  -7   4 1.95055 1.14658   2
  12   7  -4 1.01929 0.75539   2
 -12   7   4 1.63397 1.03471   2
  12   7  -4 2.64611 1.06469   4
 -11  -7   4 0.87682 0.85159   2
  11  -7  -4 2.69853 1.25914   1
  11  -7  -4 3.02459 0.96376   4
  11   7  -4 1.52092 0.85920   4
 -11   7   4 2.42346 1.04872   2
  11   7  -4 1.77820 0.79308   2
  10  -7  -4 1.42332 1.04717   3
  10  -7  -4 -0.0219 0.99667   1
 -10  -7   4 -0.5131 0.63104   2
  10  -7  -4 -0.2248 0.62141   4
  10   7  -4 -0.7654 0.59359   4
 -10   7   4 -0.1883 0.71877   2
  10   7  -4 -0.4890 0.61173   2
  -9  -7   4 1.42195 0.69951   2
   9  -7  -4 0.66703 0.99211   1
   9  -7  -4 1.84417 0.74914   4
   9  -7  -4 2.49947 1.32934   3
   9   7  -4 1.69197 0.62155   2
   9   7  -4 1.78658 0.77835   4
  -9   7   4 2.12699 0.87274   2
  -8  -7   4 0.38656 0.61971   2
   8  -7  -4 1.48092 1.29190   3
   8  -7  -4 0.02648 0.48733   4
   8  -7  -4 0.09562 0.82135   1
  -8   7   4 -0.4180 0.54982   2
   8   7  -4 -0.5664 0.39029   4
   8   7  -4 0.22906 0.46087   1
   8   7  -4 0.19960 0.47548   2
   7  -7  -4 81.6418 2.52849   4
   7  -7  -4 77.9940 3.67397   3
  -7  -7   4 84.9075 2.69947   2
   7  -7  -4 82.9675 2.95069   1
   7   7  -4 85.6996 2.51394   1
  -7   7   4 79.1746 2.81887   2
   7   7  -4 89.4546 2.85313   4
   7   7  -4 83.1880 2.54492   2
   6  -7  -4 46.8655 2.84157   3
  -6  -7   4 50.6670 1.90010   2
   6  -7  -4 47.6383 2.17963   1
   6  -7  -4 46.4768 1.67980   4
   6   7  -4 49.0349 1.72065   2
   6   7  -4 49.6946 1.97988   4
  -6   7   4 49.7934 2.04972   2
   6   7  -4 49.9287 1.75785   1
   5  -7  -4 44.6389 1.92319   1
   5  -7  -4 45.2516 1.50964   4
   5  -7  -4 43.5257 2.61044   3
  -5  -7   4 42.7280 1.64084   3
  -5  -7   4 44.7580 1.59489   2
   5   7  -4 44.8597 1.77259   4
   5   7  -4 45.3847 1.59104   1
  -5   7   4 44.9348 1.76360   2
   5   7  -4 43.8234 1.50699   2
   4  -7  -4 206.624 5.81809   3
  -4  -7   4 216.956 4.76912   3
   4  -7  -4 207.727 4.21007   4
   4  -7  -4 211.561 4.76094   1
  -4   7   4 207.702 4.30033   4
   4   7  -4 221.945 4.55004   1
  -4   7   4 210.798 4.70301   2
   4   7  -4 218.057 4.73154   4
   4   7  -4 217.417 4.29533   2
  -3  -7   4 56.5715 2.06799   3
   3  -7  -4 57.3143 1.84654   1
   3  -7  -4 54.3757 2.60015   3
   3  -7  -4 56.0291 1.42700   4
  -3   7   4 56.2918 1.48541   4
   3   7  -4 60.4028 1.52837   2
   3   7  -4 59.2717 1.76807   1
   3   7  -4 57.2460 1.87996   4
  -3   7   4 52.4128 1.76307   2
   2  -7  -4 12.7190 1.35399   3
   2  -7  -4 12.1132 0.76426   1
  -2  -7   4 14.4935 1.11528   3
   2  -7  -4 12.7969 0.50871   4
   2   7  -4 13.3323 0.61050   2
   2   7  -4 11.8738 0.78687   1
  -2   7   4 12.4817 0.52758   4
   2   7  -4 13.9085 0.84630   4
  -2   7   4 13.4757 0.83768   2
   1  -7  -4 49.4771 2.26876   3
  -1  -7   4 51.0018 2.12099   3
   1  -7  -4 49.9397 1.40419   1
  -1   7   4 49.3608 1.09381   4
   1   7  -4 51.9149 1.30703   2
  -1   7   4 51.8198 1.65235   2
   1   7  -4 52.7551 1.67486   1
   1   7  -4 51.2085 1.73728   4
   0  -7  -4 0.17305 0.16564   1
   0  -7   4 1.06316 0.58659   3
   0  -7  -4 -0.0237 0.53318   3
   0   7   4 0.93105 0.37272   2
   0   7  -4 0.69428 0.24211   2
   0   7   4 0.45430 0.14837   4
   0   7  -4 0.31410 0.35289   4
   0   7  -4 0.76319 0.36272   1
  -1  -7  -4 1.84925 0.63669   3
   1  -7   4 1.96953 0.47381   1
  -1  -7  -4 1.78099 0.16337   1
   1  -7   4 2.53872 0.86259   3
   1   7   4 1.84359 0.24558   4
   1   7   4 2.04906 0.47217   2
  -1   7  -4 1.81403 0.47189   1
  -1   7  -4 1.70826 0.35461   2
  -1   7  -4 0.75525 0.40922   4
  -2  -7  -4 142.723 3.75815   3
   2  -7   4 147.155 3.51040   1
   2  -7   4 147.068 4.45072   3
  -2   7  -4 148.320 3.26506   2
  -2   7  -4 148.446 3.67340   4
  -2   7  -4 143.386 3.55006   1
   2   7   4 145.721 2.92210   4
   2   7   4 146.198 3.52906   2
   3  -7   4 4.49126 1.24927   3
  -3  -7  -4 4.67190 0.73613   3
   3  -7   4 3.54459 0.66326   1
  -3   7  -4 2.50208 0.61553   4
   3   7   4 3.74641 0.46813   4
  -3   7  -4 3.88768 0.59444   2
   3   7   4 4.44818 0.68883   2
  -3   7  -4 4.69515 0.72495   1
  -4  -7  -4 4.87891 0.85977   2
   4  -7   4 6.37768 1.44577   3
   4  -7   4 4.91195 0.83040   1
  -4  -7  -4 6.12432 0.70217   3
   4   7   4 6.63408 0.87435   2
  -4   7  -4 4.08964 0.82020   1
   4   7   4 4.94134 0.59566   4
  -4   7  -4 5.06884 0.73920   2
  -4   7  -4 5.76328 0.86080   4
   5  -7   4 124.326 4.66372   3
  -5  -7  -4 132.276 3.81664   2
   5  -7   4 123.116 3.52990   1
   5   7   4 125.484 3.54452   2
  -5   7  -4 129.989 3.66179   1
  -5   7  -4 124.322 3.64599   4
  -5   7  -4 127.766 3.44494   2
   5   7   4 122.770 3.09887   4
  -6  -7  -4 22.3310 1.53576   2
   6  -7   4 19.3710 1.51876   1
   6  -7   4 24.9665 1.52703   4
   6  -7   4 21.1842 2.43751   3
  -6   7  -4 24.4635 1.50729   2
  -6   7  -4 22.2635 1.53930   4
   6   7   4 22.1746 1.27989   4
   6   7   4 23.8163 1.50936   2
  -7  -7  -4 3.21078 0.87736   2
   7  -7   4 1.19269 0.89112   1
   7  -7   4 4.74855 1.81247   3
   7  -7   4 3.38934 0.82536   4
   7   7   4 2.49659 0.71911   2
  -7   7  -4 3.38702 0.88218   2
   7   7   4 3.51607 0.74585   4
  -7   7  -4 2.81268 0.85222   4
   8  -7   4 15.4777 1.79742   1
   8  -7   4 18.6384 1.53102   4
   8  -7   4 15.5226 2.58152   3
  -8  -7  -4 15.3514 1.79528   2
   8   7   4 17.5630 1.33731   4
  -8   7  -4 17.8606 1.78496   2
  -8   7  -4 15.2769 1.69391   4
   8   7   4 18.7659 1.80523   2
   9  -7   4 38.0853 2.24782   4
  -9  -7  -4 38.7205 2.49756   2
   9  -7   4 37.6072 2.47861   1
   9  -7   4 34.7712 3.62135   3
  -9   7  -4 33.9108 2.21479   2
  -9   7  -4 40.1781 2.38961   4
   9   7   4 38.4455 2.08753   4
   9   7   4 40.5929 2.33085   2
 -10  -7  -4 8.82685 1.52274   2
  10  -7   4 6.57110 1.25935   4
  10  -7   4 6.76891 1.53399   1
  10   7   4 6.68810 1.27635   4
 -10   7  -4 10.4231 1.60949   2
 -10   7  -4 7.05908 1.38493   4
  10   7   4 7.09878 1.34360   2
  11  -7   4 18.6107 2.30874   1
 -11  -7  -4 20.1368 2.34636   2
 -11   7  -4 18.1724 2.12663   2
  11   7   4 22.0037 2.27018   2
  11   7   4 19.1487 1.97007   4
  12  -8  -4 3.43467 1.39722   1
 -12  -8   4 3.04323 1.30621   2
  12  -8  -4 0.38121 0.82767   4
  12   8  -4 2.25536 1.13946   4
  12   8  -4 1.90151 0.82964   2
 -12   8   4 2.69741 1.18124   2
  11  -8  -4 3.49936 1.38835   1
 -11  -8   4 3.21767 1.12587   2
  11  -8  -4 1.57031 0.96789   4
  11   8  -4 1.98268 0.94553   4
  11   8  -4 3.76077 0.92969   2
 -11   8   4 2.38669 1.08190   2
  10  -8  -4 4.84358 1.47523   3
  10  -8  -4 1.45734 0.74815   4
 -10  -8   4 0.74953 0.84627   2
  10  -8  -4 1.40304 1.23120   1
 -10   8   4 1.00128 0.87954   2
  10   8  -4 0.22242 0.56189   2
  10   8  -4 0.50492 0.74040   4
   9  -8  -4 33.1154 2.99662   3
   9  -8  -4 28.6117 1.69022   4
  -9  -8   4 29.8275 1.85346   2
   9  -8  -4 28.9343 2.23119   1
  -9   8   4 29.8675 1.98705   2
   9   8  -4 24.4432 1.74519   4
   9   8  -4 24.9456 1.55208   2
  -8  -8   4 0.76195 0.59859   2
   8  -8  -4 -0.7529 0.83015   1
   8  -8  -4 0.61528 0.52583   4
   8  -8  -4 0.26944 1.27714   3
   8   8  -4 -0.9112 0.50836   4
  -8   8   4 0.05900 0.52723   2
   8   8  -4 0.24672 0.44212   2
   7  -8  -4 1.42087 1.28549   3
  -7  -8   4 1.35806 0.63716   2
   7  -8  -4 1.41939 0.52643   4
   7  -8  -4 0.52385 0.82801   1
  -7   8   4 1.23818 0.69972   2
   7   8  -4 2.27102 0.58242   1
   7   8  -4 0.02893 0.44892   4
   7   8  -4 0.55203 0.54438   2
   6  -8  -4 51.1379 1.79647   4
   6  -8  -4 47.5331 2.24962   1
  -6  -8   4 46.7572 1.85890   2
   6  -8  -4 53.1742 3.14357   3
  -6   8   4 50.2486 2.12522   2
   6   8  -4 52.8023 2.09207   4
   6   8  -4 50.1574 1.77867   1
   6   8  -4 49.6058 1.79705   2
   5  -8  -4 7.13528 0.73053   4
  -5  -8   4 6.63394 0.78985   2
   5  -8  -4 6.07506 1.55421   3
  -5  -8   4 6.57457 1.04889   3
   5  -8  -4 6.30944 0.99231   1
  -5   8   4 6.30902 0.89073   2
   5   8  -4 5.67937 0.71324   1
   5   8  -4 7.20166 0.73840   2
   5   8  -4 5.74037 0.79715   4
  -5   8   4 6.03385 0.70672   4
  -4  -8   4 0.43650 0.67946   3
   4  -8  -4 -0.7769 0.86215   3
   4  -8  -4 0.01798 0.49402   1
   4  -8  -4 0.35299 0.27744   4
  -4   8   4 0.67633 0.46464   2
   4   8  -4 -0.1820 0.23808   2
   4   8  -4 0.83378 0.37247   1
  -4   8   4 0.23511 0.28906   4
   4   8  -4 0.07092 0.40517   4
   3  -8  -4 20.7817 0.79965   4
   3  -8  -4 19.2541 1.80325   3
   3  -8  -4 20.3049 1.12227   1
  -3  -8   4 20.5146 1.36611   3
   3   8  -4 20.1684 1.04016   1
  -3   8   4 20.6272 1.13466   2
  -3   8   4 19.7828 0.83221   4
   3   8  -4 19.7541 0.86044   2
   3   8  -4 19.6892 1.11593   4
   2  -8  -4 21.1702 1.04343   1
  -2  -8   4 21.6646 1.55475   3
   2  -8  -4 19.5996 1.72160   3
   2  -8  -4 21.9120 0.72289   4
   2   8  -4 21.3475 1.05239   1
   2   8  -4 22.0254 0.84814   2
  -2   8   4 21.3114 0.75055   4
  -2   8   4 19.7726 1.02773   2
   2   8  -4 20.7999 1.13082   4
   1  -8  -4 0.50317 0.72896   3
   1  -8  -4 0.53266 0.29815   1
  -1  -8   4 0.45981 0.66373   3
   1   8  -4 -0.1389 0.33552   4
   1   8  -4 1.10170 0.39395   1
  -1   8   4 0.12519 0.30405   2
   1   8  -4 0.15360 0.20109   2
  -1   8   4 -0.0483 0.14714   4
   0  -8   4 12.0546 1.51616   3
   0  -8  -4 11.1504 0.51410   1
   0  -8  -4 11.9063 1.25383   3
   0   8  -4 11.8525 0.90404   4
   0   8  -4 11.9656 0.65643   2
   0   8   4 11.5315 0.84202   2
   0   8   4 11.1191 0.47671   4
   0   8  -4 12.1695 0.84108   1
   1  -8   4 92.6050 3.42238   3
   1  -8   4 92.1807 2.50664   1
  -1  -8  -4 81.3235 1.61327   1
  -1  -8  -4 87.7177 3.00210   3
  -1   8  -4 88.8566 2.51758   1
   1   8   4 87.4181 2.47308   2
  -1   8  -4 89.3051 2.62996   4
   1   8   4 89.3312 1.89671   4
  -1   8  -4 93.3417 2.24185   2
   2  -8   4 0.98206 0.99624   3
   2  -8   4 1.19700 0.47264   1
  -2  -8  -4 0.55033 0.48898   3
   2   8   4 0.67895 0.41744   2
  -2   8  -4 0.58321 0.34267   2
  -2   8  -4 1.00410 0.48285   4
   2   8   4 0.77587 0.26500   4
  -2   8  -4 0.88139 0.51191   1
   3  -8   4 7.69418 0.91303   1
  -3  -8  -4 4.71458 0.79329   3
   3  -8   4 6.62464 1.51451   3
  -3   8  -4 5.81180 0.85223   4
   3   8   4 6.63636 0.58186   4
   3   8   4 5.78098 0.82234   2
  -3   8  -4 6.65663 0.91417   1
  -3   8  -4 6.39024 0.74549   2
   4  -8   4 34.6321 2.63781   3
   4  -8   4 32.8544 1.65624   1
  -4   8  -4 30.7595 1.65013   4
  -4   8  -4 33.0156 1.51329   2
  -4   8  -4 35.2366 1.75493   1
   4   8   4 31.3038 1.58493   2
   4   8   4 31.9262 1.25897   4
   5  -8   4 50.8387 3.20961   3
  -5  -8  -4 56.6732 2.39628   2
   5  -8   4 52.8498 2.23888   1
   5   8   4 52.4220 2.15401   2
  -5   8  -4 49.0214 2.00499   2
   5   8   4 51.7389 1.80216   4
  -5   8  -4 50.6351 2.17146   4
  -6  -8  -4 16.6533 1.38088   2
   6  -8   4 14.2660 2.37348   3
   6  -8   4 15.3686 1.28472   4
   6  -8   4 12.3238 1.46066   1
  -6   8  -4 14.4177 1.49373   4
   6   8   4 13.7447 1.07164   4
  -6   8  -4 14.2433 1.24513   2
   6   8   4 15.2396 1.27304   2
   7  -8   4 24.1134 2.94749   3
   7  -8   4 22.5671 1.79657   1
   7  -8   4 21.6449 1.57190   4
  -7  -8  -4 20.2321 1.72815   2
  -7   8  -4 23.9029 1.73406   4
   7   8   4 22.3831 1.37216   4
  -7   8  -4 20.9622 1.59307   2
   7   8   4 20.4448 1.56445   2
   8  -8   4 8.89216 2.26948   3
  -8  -8  -4 7.02070 1.36327   2
   8  -8   4 8.32619 1.24777   4
   8  -8   4 6.80803 1.40756   1
  -8   8  -4 8.93644 1.40120   4
   8   8   4 8.60871 1.33014   2
   8   8   4 6.71274 1.06636   4
  -8   8  -4 9.66952 1.39886   2
   9  -8   4 8.57469 2.71248   3
  -9  -8  -4 16.1076 1.94227   2
   9  -8   4 12.9581 1.60489   4
   9  -8   4 12.7488 1.88125   1
   9   8   4 13.0303 1.47086   4
  -9   8  -4 13.5222 1.71228   4
   9   8   4 15.4477 1.75428   2
  -9   8  -4 14.6696 1.78075   2
  10  -8   4 24.0790 1.96212   4
  10  -8   4 23.0495 2.40433   1
 -10  -8  -4 23.2376 2.41183   2
 -10   8  -4 20.3418 2.13669   2
  10   8   4 21.5250 2.02810   4
  10   8   4 23.8346 1.99207   2
 -10   8  -4 19.1006 2.14989   4
 -11   8  -4 4.14157 1.30865   2
  11   8   4 4.01787 1.27252   4
  12  -9  -4 8.95782 1.46313   4
 -12   9   4 7.75529 1.83699   2
  11  -9  -4 0.17043 0.83757   4
  11  -9  -4 12.5130 3.16808   3
  11  -9  -4 3.28724 1.40990   1
 -11  -9   4 1.57424 1.11404   2
  11   9  -4 1.86121 0.92765   2
 -11   9   4 3.00599 1.14942   2
  11   9  -4 2.27266 0.97990   4
  10  -9  -4 9.87384 2.04874   3
 -10  -9   4 3.53620 1.06086   2
  10  -9  -4 4.47712 1.09212   4
  10  -9  -4 5.40704 1.53761   1
 -10   9   4 4.32252 1.16527   2
  10   9  -4 4.81872 0.98618   2
  10   9  -4 5.92741 1.19862   4
  -9  -9   4 5.00632 1.03699   2
   9  -9  -4 8.40463 1.17345   4
   9  -9  -4 7.77719 1.59334   1
   9  -9  -4 7.91014 1.87249   3
  -9   9   4 6.32941 1.26260   2
   9   9  -4 5.24142 0.94808   2
   9   9  -4 5.84124 1.13103   4
   8  -9  -4 6.08052 1.77514   3
   8  -9  -4 4.39360 1.23744   1
   8  -9  -4 2.13600 0.65407   4
  -8  -9   4 3.28282 0.83054   2
  -8   9   4 2.32501 0.88132   2
   8   9  -4 1.96824 0.68699   4
   8   9  -4 4.02778 0.76083   2
  -7  -9   4 83.1040 2.76822   2
   7  -9  -4 76.6772 2.48011   4
   7  -9  -4 80.2507 4.20073   3
   7  -9  -4 78.7680 3.08997   1
  -7   9   4 79.8747 2.93775   2
   7   9  -4 73.6667 2.74133   4
   7   9  -4 77.9373 2.51114   2
  -6  -9   4 46.5484 1.90550   2
   6  -9  -4 45.1403 1.70604   4
   6  -9  -4 42.4280 2.14017   1
   6  -9  -4 48.1120 3.11446   3
   6   9  -4 41.5691 1.69318   2
  -6   9   4 42.5210 1.95931   2
   6   9  -4 48.6135 2.06107   4
   6   9  -4 44.2929 1.74450   1
  -6   9   4 46.4673 1.83088   4
   5  -9  -4 10.9372 1.90599   3
   5  -9  -4 9.23644 0.74939   4
   5  -9  -4 10.4898 1.20940   1
   5   9  -4 9.10032 1.04644   4
   5   9  -4 9.17369 0.88749   1
  -5   9   4 8.60474 1.02833   2
  -5   9   4 9.84120 0.84997   4
   5   9  -4 10.3398 0.83820   2
   4  -9  -4 10.1190 0.68540   4
   4  -9  -4 9.38270 1.07178   1
  -4  -9   4 11.2052 1.46326   3
   4  -9  -4 9.16897 1.77206   3
   4   9  -4 8.91825 0.77783   1
  -4   9   4 9.10687 0.71526   4
  -4   9   4 8.77086 1.01451   2
   4   9  -4 9.81686 0.69642   2
   4   9  -4 12.1584 1.01265   4
   3  -9  -4 12.5262 0.96389   1
  -3  -9   4 12.9187 1.51918   3
   3  -9  -4 12.6147 0.65736   4
   3  -9  -4 10.5875 1.70255   3
   3   9  -4 12.7451 0.85393   1
  -3   9   4 11.4462 0.68335   4
   3   9  -4 12.6767 0.74261   2
   3   9  -4 12.8476 0.99421   4
  -3   9   4 12.1620 0.97219   2
   2  -9  -4 0.50915 0.72072   3
  -2  -9   4 0.10609 0.89524   3
   2  -9  -4 0.42263 0.40287   1
   2   9  -4 -0.1066 0.35511   4
   2   9  -4 0.09144 0.25076   2
   2   9  -4 0.03369 0.29646   1
  -2   9   4 0.34721 0.23077   4
  -2   9   4 0.25894 0.37317   2
   1  -9  -4 0.01559 0.83242   3
  -1  -9   4 0.67711 0.88519   3
   1  -9  -4 0.32390 0.30018   1
   1   9  -4 -0.0319 0.33930   1
   1   9  -4 0.03843 0.25212   2
  -1   9   4 0.37648 0.40533   2
   1   9  -4 -0.0121 0.36429   4
  -1   9   4 0.14580 0.19953   4
   0  -9  -4 7.41763 1.30869   3
   0  -9  -4 6.10498 0.41584   1
   0  -9   4 6.63647 1.37890   3
   0   9  -4 5.97194 0.79920   4
   0   9  -4 7.15846 0.58669   2
   0   9  -4 5.45625 0.71769   1
   0   9   4 5.96778 0.74297   2
   0   9   4 5.57089 0.41585   4
   1  -9   4 0.16807 0.34044   1
   1  -9   4 1.33762 1.02124   3
  -1  -9  -4 0.21793 0.63106   3
  -1   9  -4 0.04652 0.38146   1
   1   9   4 0.63785 0.34491   2
   1   9   4 0.73541 0.25414   4
  -1   9  -4 0.91859 0.47238   4
  -1   9  -4 0.34366 0.33236   2
   2  -9   4 6.17102 0.84796   1
   2  -9   4 7.60510 1.57923   3
  -2  -9  -4 6.17767 1.00809   3
  -2   9  -4 5.61046 0.70314   2
   2   9   4 6.27289 0.81302   2
  -2   9  -4 8.09099 0.96640   1
   2   9   4 5.95332 0.50177   4
  -2   9  -4 5.97375 0.86647   4
  -3  -9  -4 73.9059 2.60108   3
   3  -9   4 79.7242 3.69979   3
   3  -9   4 77.2259 2.51238   1
  -3   9  -4 73.6578 2.51003   1
   3   9   4 74.7038 1.97016   4
   3   9   4 74.0548 2.48742   2
  -3   9  -4 76.6393 2.31300   2
  -3   9  -4 80.4986 2.68063   4
   4  -9   4 1.18307 0.64885   1
   4  -9   4 1.39565 1.42680   3
   4   9   4 1.80031 0.62042   2
  -4   9  -4 0.54834 0.46223   2
  -4   9  -4 0.76794 0.67482   1
   4   9   4 0.37662 0.38346   4
  -4   9  -4 1.93516 0.68171   4
   5  -9   4 47.7070 2.19690   1
   5  -9   4 44.6862 3.26507   3
   5   9   4 48.0789 2.10494   2
   5   9   4 44.3296 1.67601   4
  -5   9  -4 49.7974 2.17880   4
  -5   9  -4 41.9960 1.91385   2
   6  -9   4 7.06111 1.04253   4
   6  -9   4 10.2582 1.37443   1
   6  -9   4 8.35354 2.15002   3
  -6  -9  -4 9.71645 1.34664   2
   6   9   4 11.2680 0.99787   4
  -6   9  -4 9.61314 1.19526   2
   6   9   4 9.79178 1.22795   2
  -6   9  -4 8.68017 1.25486   4
   7  -9   4 26.2143 1.77619   4
   7  -9   4 26.7891 3.11630   3
   7  -9   4 26.8165 1.86078   1
  -7  -9  -4 26.8295 1.96702   2
   7   9   4 26.9801 1.57252   4
  -7   9  -4 28.8474 1.93228   4
  -7   9  -4 28.4879 1.82726   2
   7   9   4 30.3826 1.88171   2
   8  -9   4 0.79781 1.03276   1
   8  -9   4 2.72997 0.92535   4
   8  -9   4 0.48111 2.05782   3
  -8  -9  -4 1.50160 0.85297   2
  -8   9  -4 1.70474 0.87269   2
   8   9   4 3.11018 0.84984   2
  -8   9  -4 1.20795 0.91120   4
   8   9   4 1.92120 0.79315   4
  -9  -9  -4 -0.3637 0.66905   2
   9  -9   4 -0.3976 0.67828   4
   9  -9   4 -1.1708 1.84718   3
   9  -9   4 -0.2743 1.03088   1
  -9   9  -4 0.17501 0.88401   4
  -9   9  -4 -1.1774 0.61407   2
   9   9   4 -0.8988 0.66137   4
   9   9   4 -0.2887 0.50431   2
  10  -9   4 3.01994 1.04777   4
  10  -9   4 1.84701 1.31433   1
 -10  -9  -4 2.11936 1.24166   2
 -10   9  -4 3.27662 1.16532   4
  10   9   4 1.83656 1.00015   2
 -10   9  -4 2.25571 1.05741   2
  11 -10  -4 6.34467 1.72047   3
  11 -10  -4 0.42816 1.29597   1
  11 -10  -4 0.31932 0.89940   4
 -11  10   4 -0.6789 0.80144   2
  11  10  -4 -0.6912 0.84420   4
  10 -10  -4 6.05870 1.98266   3
  10 -10  -4 0.73899 1.23659   1
  10 -10  -4 1.50583 0.88572   4
 -10 -10   4 1.69030 1.04467   2
 -10  10   4 3.50841 1.17577   2
  10  10  -4 0.24162 0.74682   4
   9 -10  -4 36.5875 2.59074   1
   9 -10  -4 28.5842 1.73890   4
   9 -10  -4 40.1248 3.27571   3
  -9 -10   4 25.9354 1.86685   2
   9  10  -4 30.2592 1.97982   4
   9  10  -4 26.9842 1.67053   2
  -9  10   4 33.5738 2.21912   2
   8 -10  -4 4.70818 1.85161   3
  -8 -10   4 3.67227 0.94871   2
   8 -10  -4 3.50731 1.25175   1
   8 -10  -4 2.52491 0.70596   4
   8  10  -4 2.19912 0.68178   2
  -8  10   4 1.95442 0.81058   2
   8  10  -4 1.70574 0.77565   4
   7 -10  -4 0.58615 0.53048   4
   7 -10  -4 2.23033 1.52692   3
   7 -10  -4 2.09968 1.02131   1
   7  10  -4 0.51550 0.54236   2
  -7  10   4 1.02969 0.77138   2
   7  10  -4 0.41232 0.63994   4
   6 -10  -4 1.05760 1.28793   3
   6 -10  -4 0.87346 0.46347   4
   6 -10  -4 0.47518 0.78236   1
   6  10  -4 0.93539 0.46822   2
  -6  10   4 0.86356 0.62309   2
  -6  10   4 0.83529 0.55551   4
   6  10  -4 -0.0983 0.55566   4
   5 -10  -4 129.185 3.12671   4
   5 -10  -4 133.006 3.75146   1
   5 -10  -4 126.048 4.97657   3
   5  10  -4 127.071 3.19581   2
   5  10  -4 122.199 3.45493   1
  -5  10   4 132.611 3.72859   2
  -5  10   4 132.489 3.26642   4
   5  10  -4 131.076 3.65248   4
   4 -10  -4 2.00276 0.42098   4
   4 -10  -4 1.04923 1.24390   3
  -4 -10   4 3.58434 1.24183   3
   4 -10  -4 2.18491 0.75731   1
   4  10  -4 1.75416 0.50638   1
   4  10  -4 2.31697 0.64358   4
  -4  10   4 2.98317 0.54983   4
  -4  10   4 4.10539 0.83232   2
   4  10  -4 2.30197 0.48511   2
   3 -10  -4 34.4225 2.62213   3
  -3 -10   4 38.1163 2.35442   3
   3 -10  -4 39.0916 1.23258   4
   3 -10  -4 36.3646 1.62808   1
   3  10  -4 35.9456 1.43617   1
   3  10  -4 37.5615 1.68546   4
   3  10  -4 35.7227 1.32747   2
  -3  10   4 35.7929 1.26097   4
  -3  10   4 35.9842 1.65356   2
   2 -10  -4 5.45162 1.51152   3
  -2 -10   4 6.63666 1.38356   3
   2 -10  -4 5.69048 0.73154   1
   2  10  -4 6.55365 0.73419   1
  -2  10   4 6.58509 0.87531   2
  -2  10   4 6.80224 0.54146   4
   2  10  -4 6.43745 0.64356   2
   2  10  -4 6.49861 0.88071   4
  -1 -10   4 2.72527 1.29225   3
   1 -10  -4 1.73433 1.10383   3
   1 -10  -4 2.15219 0.45264   1
   1  10  -4 1.22458 0.52446   4
  -1  10   4 1.66247 0.52589   4
   1  10  -4 1.58086 0.46673   1
   1  10  -4 1.58574 0.40134   2
  -1  10   4 1.17500 0.43353   2
   0 -10  -4 45.1975 2.51732   3
   0 -10   4 46.9033 2.72326   3
   0 -10   4 49.8460 1.74053   1
   0  10  -4 43.5081 1.46390   2
   0  10  -4 44.1488 1.70992   1
   0  10   4 44.8397 1.74223   2
   0  10  -4 42.8463 1.82758   4
  -1 -10  -4 0.58638 0.78350   3
   1  10   4 0.49845 0.47175   2
  -1  10  -4 0.83157 0.49931   4
  -1  10  -4 0.20231 0.33884   2
   2 -10   4 8.22270 1.75860   3
   2 -10   4 8.02248 0.97058   1
  -2 -10  -4 8.71481 1.22674   3
  -2  10  -4 8.63400 0.89573   2
  -2  10  -4 8.34386 1.03364   4
  -2  10  -4 8.06167 1.04128   1
   2  10   4 9.72381 1.01035   2
  -3 -10  -4 0.62890 0.49959   3
   3 -10   4 2.72961 1.53008   3
   3 -10   4 2.18079 0.69768   1
   3  10   4 0.44509 0.43090   4
  -3  10  -4 0.02166 0.42762   2
  -3  10  -4 2.02708 0.73882   1
  -3  10  -4 0.11930 0.55191   4
   3  10   4 1.20973 0.55862   2
   4 -10   4 1.55854 0.75495   1
   4 -10   4 0.61009 1.49906   3
  -4  10  -4 1.16626 0.68539   4
  -4  10  -4 1.38188 0.57416   2
   4  10   4 1.72206 0.65918   2
  -4  10  -4 0.99005 0.83365   1
   4  10   4 1.76367 0.54737   4
   5 -10   4 0.80979 1.64816   3
   5 -10   4 2.39946 0.87385   1
  -5  10  -4 3.78132 0.92127   4
   5  10   4 1.78625 0.71675   2
  -5  10  -4 2.38118 0.71710   2
   5  10   4 2.01255 0.66801   4
   6 -10   4 0.50062 0.63834   4
   6 -10   4 -2.3190 1.71385   3
   6 -10   4 0.03145 0.80585   1
   6  10   4 0.44970 0.64135   2
  -6  10  -4 -0.4344 0.57625   4
  -6  10  -4 0.87809 0.64123   2
   7 -10   4 -0.0655 1.96011   3
   7 -10   4 2.42868 1.09849   1
  -7 -10  -4 2.10579 0.96995   2
   7 -10   4 2.95801 0.87506   4
   7  10   4 3.41877 0.92873   2
  -7  10  -4 3.14574 0.98976   4
  -7  10  -4 2.89794 0.88612   2
  -8 -10  -4 -0.1057 0.87698   2
   8 -10   4 -2.3410 0.90178   1
   8 -10   4 -0.4006 0.69075   4
   8 -10   4 -1.4186 1.80313   3
  -8  10  -4 0.34996 0.73006   2
   8  10   4 0.45774 0.75704   2
  -8  10  -4 0.16756 0.72506   4
   9 -10   4 1.12282 1.21938   1
   9 -10   4 -2.5278 2.17447   3
  -9 -10  -4 1.22584 1.05110   2
   9 -10   4 3.21340 1.02976   4
   9  10   4 1.90049 0.95979   2
  -9  10  -4 1.62209 1.05024   4
  -9  10  -4 2.01522 0.99451   2
 -10 -10  -4 34.0205 2.66515   2
  10 -10   4 29.7202 2.68917   1
  10  10   4 31.1033 2.32669   2
 -10  10  -4 31.3986 2.35900   2
  11 -11  -4 0.54177 1.35494   1
  11  11  -4 2.05681 1.11172   4
 -11  11   4 -0.2225 0.87178   2
  10 -11  -4 9.81106 2.22906   3
  10 -11  -4 3.18292 1.44515   1
  10  11  -4 3.84786 1.14015   4
 -10  11   4 3.12580 1.09970   2
  -9 -11   4 1.45489 1.06063   2
   9 -11  -4 -0.3624 1.18415   1
   9 -11  -4 2.49880 1.75634   3
   9  11  -4 0.66470 0.74769   4
  -9  11   4 0.98876 0.88951   2
   8 -11  -4 18.9042 2.82648   3
   8 -11  -4 18.6003 2.07067   1
   8  11  -4 14.5561 1.23491   2
  -8  11   4 15.1686 1.71152   2
   8  11  -4 14.9732 1.60613   4
   7 -11  -4 18.9733 2.76044   3
   7 -11  -4 15.7070 1.85054   1
  -7  11   4 19.5255 1.64232   2
   7  11  -4 14.0144 1.48612   4
   7  11  -4 16.6816 1.27053   2
   6 -11  -4 2.82238 1.46626   3
   6 -11  -4 2.97298 1.07412   1
   6  11  -4 3.12746 0.66386   2
   6  11  -4 1.36440 0.69562   4
  -6  11   4 2.18066 0.73551   2
   5 -11  -4 15.1231 1.47640   1
   5 -11  -4 11.3302 2.09972   3
   5  11  -4 10.9201 0.88750   2
  -5  11   4 12.2742 1.33372   2
   5  11  -4 10.9464 1.22831   4
  -4 -11   4 -0.0327 1.11252   3
   4 -11  -4 0.22909 0.65842   1
   4 -11  -4 1.91680 1.38946   3
   4  11  -4 0.78766 0.61698   4
   4  11  -4 1.91732 0.53336   2
  -4  11   4 0.62867 0.65451   2
   3 -11  -4 72.4595 3.72722   3
  -3 -11   4 84.1515 3.51599   3
   3 -11  -4 75.4044 2.46331   1
   3  11  -4 81.6377 2.68094   4
   3  11  -4 79.2768 2.32493   1
  -3  11   4 79.4547 2.63831   2
   3  11  -4 77.7550 2.18880   2
   2 -11  -4 0.13147 1.18503   3
   2 -11  -4 -0.0818 0.45564   1
  -2 -11   4 0.88271 1.16670   3
  -2  11   4 0.11322 0.38389   2
   2  11  -4 0.07374 0.34905   1
   2  11  -4 -0.5562 0.24464   2
   2  11  -4 -0.4166 0.44919   4
  -1 -11   4 2.46957 1.37797   3
  -1 -11   4 1.90829 0.50591   1
   1 -11  -4 2.82231 1.37030   3
   1  11  -4 1.94167 0.45126   2
   1  11  -4 1.14859 0.47825   1
  -1  11   4 1.99560 0.61627   2
   1  11  -4 1.73425 0.61725   4
   0 -11   4 11.0904 0.94853   1
   0 -11   4 12.9188 2.06345   3
   0 -11  -4 10.8434 1.83530   3
   0  11   4 11.8726 1.02529   2
   0  11  -4 10.5359 0.78156   2
   0  11  -4 9.87085 1.10458   4
   0  11  -4 11.0778 1.09894   1
   1 -11   4 23.7090 1.38059   1
   1 -11   4 22.6042 2.45514   3
  -1 -11  -4 20.5614 1.82179   3
  -1  11  -4 22.3532 1.37721   1
  -1  11  -4 21.5477 1.40954   4
  -1  11  -4 19.2757 1.09226   2
   1  11   4 21.7185 1.33333   2
   2 -11   4 15.1992 1.17313   1
  -2 -11  -4 14.3569 1.45966   3
   2 -11   4 13.2743 2.20937   3
   2  11   4 15.4429 1.16432   2
  -2  11  -4 15.8280 1.39846   1
  -2  11  -4 14.6058 1.41473   4
  -2  11  -4 13.2306 0.97280   2
   3 -11   4 43.6077 3.22157   3
  -3 -11  -4 44.4321 3.08378   3
   3 -11   4 42.3176 1.96420   1
   3  11   4 42.5181 1.93609   2
  -3  11  -4 39.6021 1.99758   1
  -3  11  -4 37.1045 1.95958   4
  -3  11  -4 38.2676 1.71271   2
   4 -11   4 4.36751 0.94051   1
   4 -11   4 1.95354 1.67604   3
   4  11   4 2.84112 0.71975   2
  -4  11  -4 2.70501 0.73791   2
  -4  11  -4 3.00222 0.95538   1
  -4  11  -4 1.61087 0.75553   4
   5 -11   4 9.43864 2.33923   3
   5 -11   4 8.79290 1.29316   1
  -5  11  -4 8.15755 1.12975   2
  -5  11  -4 11.3815 1.40360   4
   5  11   4 7.52162 1.12168   2
   6 -11   4 0.30445 1.75795   3
   6 -11   4 0.71013 0.94763   1
  -6  11  -4 1.04393 0.75856   4
   6  11   4 1.96867 0.72627   2
  -6  11  -4 2.34686 0.78107   2
   7 -11   4 0.10266 0.99820   1
   7 -11   4 -0.5947 0.58583   4
   7 -11   4 -2.9427 1.66086   3
  -7  11  -4 -0.4951 0.64134   4
   7  11   4 -0.5659 0.64283   2
  -7  11  -4 -0.0595 0.63020   2
   8 -11   4 12.3916 1.55830   4
   8 -11   4 10.8077 1.64775   1
   8 -11   4 11.5377 2.90886   3
   8  11   4 13.1638 1.62379   2
  -8  11  -4 9.94492 1.54187   4
  -8  11  -4 9.89617 1.50859   2
   9 -11   4 4.00763 1.46491   1
   9 -11   4 3.60977 1.06205   4
   9 -11   4 5.17434 2.85310   3
  -9 -11  -4 6.39097 1.52867   2
  -9  11  -4 5.36484 1.24434   2
   9  11   4 5.57772 1.26188   2
  -9  11  -4 5.07899 1.36097   4
 -10  11  -4 1.34924 1.02285   2
  10 -12  -4 9.67131 1.95262   1
  10 -12  -4 14.7631 2.79202   3
  10  12  -4 7.45660 1.44871   4
 -10  12   4 8.67449 1.57664   2
   9 -12  -4 7.83774 1.82177   1
[truncated: 712,805 more chars]
