# Supplementary material for: Crystal structure of 3-(4-methyl­phen­yl)-1-phenyl-5-[(E)-2-phenyl­ethen­yl]-1H-pyrazole
Source: Acta Crystallogr E Crystallogr Commun. 2015 Dec 6;71(Pt 12):o1020. doi: 10.1107/S2056989015022811 (PMC4719956; doi:10.1107/S2056989015022811)
Supplement: Supplementary file 2 [file e-71-o1020-Isup2.hkl]

data_I                                                                          
_shelx_title ' mo_sam6_0m in P2(1)/c (100K)'                                    
_shelx_refln_list_code          4                                               
_shelx_F_calc_maximum      220.36                                               
_exptl_crystal_F_000       712.00                                               
_reflns_d_resolution_high  0.7037                                               
                                                                                
loop_                                                                           
 _space_group_symop_operation_xyz                                               
 'x, y, z'                                                                      
 '-x, y+1/2, -z+1/2'                                                            
 '-x, -y, -z'                                                                   
 'x, -y-1/2, z-1/2'                                                             
                                                                                
_cell_length_a     9.6470                                                       
_cell_length_b    14.1077                                                       
_cell_length_c    14.0062                                                       
_cell_angle_alpha  90.000                                                       
_cell_angle_beta  104.891                                                       
_cell_angle_gamma  90.000                                                       
                                                                                
_shelx_F_squared_multiplier     1.000                                           
                                                                                
loop_                                                                           
 _refln_index_h                                                                 
 _refln_index_k                                                                 
 _refln_index_l                                                                 
 _refln_F_squared_calc                                                          
 _refln_F_squared_meas                                                          
 _refln_F_squared_sigma                                                         
 _refln_observed_status                                                         
   1   0   0       5591.32       6099.08        52.01 o                         
   2   0   0        103.45        120.44         3.45 o                         
   3   0   0        219.60        185.43         2.95 o                         
   4   0   0       1390.51       1358.36        13.32 o                         
   5   0   0         60.26         71.24         2.32 o                         
   6   0   0        348.92        324.65         5.41 o                         
   7   0   0         78.33         51.07         2.72 o                         
   8   0   0          2.05         -1.04         3.52 o                         
   9   0   0       1010.46        996.03        16.57 o                         
  10   0   0        106.75        115.10         5.38 o                         
  11   0   0          2.24         10.71         3.08 o                         
  12   0   0         52.18         55.85         4.93 o                         
  13   0   0         40.03         55.46        11.31 o                         
   1   1   0        480.78        514.96         3.68 o                         
   2   1   0       5166.07       5485.63        27.98 o                         
   3   1   0        795.71        887.11         5.93 o                         
   4   1   0        248.02        222.13         2.41 o                         
   5   1   0       1374.60       1342.38         9.70 o                         
   6   1   0         11.47          6.25         0.91 o                         
   7   1   0        394.17        389.55         4.97 o                         
   8   1   0        437.41        449.61         6.50 o                         
   9   1   0          2.33          1.29         1.73 o                         
  10   1   0         36.34         26.90         2.44 o                         
  11   1   0        127.45        135.83         5.04 o                         
  12   1   0         21.64         17.26         2.66 o                         
  13   1   0          1.09          7.71         3.60 o                         
   0   2   0         77.30         96.76         1.19 o                         
   1   2   0       1520.16       1508.50         8.77 o                         
   2   2   0          1.88          4.81         0.75 o                         
   3   2   0          3.97          5.14         0.91 o                         
   4   2   0        134.01        147.24         2.12 o                         
   5   2   0          0.45          1.72         0.70 o                         
   6   2   0         21.80         29.94         1.30 o                         
   7   2   0         32.84         27.52         1.74 o                         
   8   2   0          1.13          1.06         1.09 o                         
   9   2   0        123.83        108.41         3.44 o                         
  10   2   0        132.25        136.07         5.21 o                         
  11   2   0         11.88         18.08         2.37 o                         
  12   2   0          4.14          2.61         2.25 o                         
  13   2   0          0.23         -2.98         4.11 o                         
   1   3   0      25299.96      26901.33       162.16 o                         
   2   3   0          9.84          7.31         0.50 o                         
   3   3   0        185.25        219.63         2.59 o                         
   4   3   0       4092.25       4179.68        25.96 o                         
   5   3   0         56.29         64.77         1.76 o                         
   6   3   0        444.13        476.50         5.04 o                         
   7   3   0        262.57        282.60         4.29 o                         
   8   3   0        595.23        640.72         7.32 o                         
   9   3   0          9.99         11.07         2.20 o                         
  10   3   0         17.49         14.88         2.28 o                         
  11   3   0         31.70         26.13         2.91 o                         
  12   3   0         28.99         31.20         3.65 o                         
  13   3   0         10.94          7.71         7.68 o                         
   0   4   0      48558.66      53503.28      1223.01 o                         
   1   4   0      43887.19      46177.05       348.17 o                         
   2   4   0       1929.93       2060.26        14.12 o                         
   3   4   0        218.96        211.94         2.19 o                         
   4   4   0        486.00        577.39         4.77 o                         
   5   4   0          5.17          3.57         0.73 o                         
   6   4   0         85.75         71.77         1.95 o                         
   7   4   0        220.54        197.39         3.89 o                         
   8   4   0        145.60        153.63         3.52 o                         
   9   4   0        162.93        141.57         3.84 o                         
  10   4   0          0.85          1.67         1.91 o                         
  11   4   0         45.06         43.20         4.25 o                         
  12   4   0         95.06         84.65         4.70 o                         
   1   5   0        427.52        370.09         4.07 o                         
   2   5   0        138.47         96.24         1.64 o                         
   3   5   0        246.40        222.42         2.39 o                         
   4   5   0        517.44        524.71         4.09 o                         
   5   5   0        265.09        230.30         2.91 o                         
   6   5   0        103.65         81.90         1.95 o                         
   7   5   0        182.41        158.72         3.01 o                         
   8   5   0         24.29         34.16         2.43 o                         
   9   5   0         11.55         14.40         2.13 o                         
  10   5   0         14.52          9.34         2.16 o                         
  11   5   0          3.27          0.62         2.63 o                         
  12   5   0         64.26         58.89         3.91 o                         
   0   6   0       2412.68       2430.03        19.52 o                         
   1   6   0        422.67        393.56         3.11 o                         
   2   6   0        798.57        804.79         6.55 o                         
   3   6   0       1946.58       2026.56        12.79 o                         
   4   6   0         16.54         17.33         1.04 o                         
   5   6   0        158.84        168.36         2.50 o                         
   6   6   0        225.32        196.58         2.97 o                         
   7   6   0         17.85         18.60         1.55 o                         
   8   6   0         76.59         63.94         2.67 o                         
   9   6   0          3.31          4.12         1.57 o                         
  10   6   0          6.54          5.53         1.85 o                         
  11   6   0          9.54          2.36         2.29 o                         
  12   6   0          1.55          4.23         2.24 o                         
   1   7   0       3925.68       4175.85        24.30 o                         
   2   7   0       3284.88       3599.63        22.69 o                         
   3   7   0       1481.43       1542.17        15.06 o                         
   4   7   0         41.74         38.10         1.24 o                         
   5   7   0        197.49        185.16         2.68 o                         
   6   7   0         63.67         57.22         2.18 o                         
   7   7   0        356.60        402.53         5.28 o                         
   8   7   0        185.96        188.93         3.85 o                         
   9   7   0        124.20        122.32         3.72 o                         
  10   7   0          0.21         -1.53         1.53 o                         
  11   7   0          0.00         -1.80         1.80 o                         
  12   7   0         17.38         18.20         3.07 o                         
   0   8   0       8852.68       9782.91        73.52 o                         
   1   8   0       2580.29       2856.07        32.80 o                         
   2   8   0       2077.77       2091.58        13.23 o                         
   3   8   0        232.70        237.04         3.35 o                         
   4   8   0         46.65         35.47         1.53 o                         
   5   8   0          0.02          1.62         0.86 o                         
   6   8   0         17.17         13.98         1.39 o                         
   7   8   0         49.18         51.90         2.56 o                         
   8   8   0         65.57         51.38         2.55 o                         
   9   8   0         40.90         38.22         2.44 o                         
  10   8   0          8.60         10.57         2.05 o                         
  11   8   0          0.06          2.10         1.95 o                         
  12   8   0         84.87        118.45        11.66 o                         
   1   9   0        439.60        393.09         3.75 o                         
   2   9   0        426.51        418.65         4.15 o                         
   3   9   0         94.25         83.89         2.79 o                         
   4   9   0        104.56         99.94         2.52 o                         
   5   9   0        432.67        404.62         5.29 o                         
   6   9   0        101.66         91.36         2.63 o                         
   7   9   0         41.67         33.51         2.07 o                         
   8   9   0         31.73         34.59         2.26 o                         
   9   9   0         29.66         28.55         2.26 o                         
  10   9   0         14.14         13.31         2.14 o                         
  11   9   0          0.06          0.59         1.99 o                         
   0  10   0       1235.56       1157.90        12.81 o                         
   1  10   0       1033.67       1023.81         7.68 o                         
   2  10   0         76.20         67.66         1.81 o                         
   3  10   0        407.14        408.59         5.17 o                         
   4  10   0          3.05          3.24         1.20 o                         
   5  10   0          0.00         -0.94         0.99 o                         
   6  10   0         18.72         15.32         1.70 o                         
   7  10   0          7.65          3.73         1.42 o                         
   8  10   0          0.29          2.09         1.49 o                         
   9  10   0         16.42         10.66         1.84 o                         
  10  10   0          2.22          2.22         1.85 o                         
  11  10   0         16.21         25.47         2.86 o                         
   1  11   0        697.51        739.79         6.80 o                         
   2  11   0        110.30        101.97         2.65 o                         
   3  11   0         93.25         96.07         2.68 o                         
   4  11   0         43.96         43.81         2.38 o                         
   5  11   0        259.36        233.71         5.99 o                         
   6  11   0         24.61         23.79         1.94 o                         
   7  11   0         86.19         97.98         3.34 o                         
   8  11   0        206.81        195.94         4.29 o                         
   9  11   0         25.35         27.49         2.29 o                         
  10  11   0          7.93          3.90         2.60 o                         
  11  11   0          5.32          4.09         3.16 o                         
   0  12   0        101.90        109.95         3.54 o                         
   1  12   0       1229.40       1272.18        11.24 o                         
   2  12   0        943.35        990.45         9.52 o                         
   3  12   0        352.91        346.50         5.06 o                         
   4  12   0          5.32          1.21         1.30 o                         
   5  12   0        106.92         98.78         3.33 o                         
   6  12   0         13.49         16.03         1.83 o                         
   7  12   0          3.32          2.94         1.54 o                         
   8  12   0          0.17         -0.88         1.53 o                         
   9  12   0          6.34         13.06         2.57 o                         
  10  12   0          0.75          2.89         1.95 o                         
   1  13   0        396.41        382.99         6.69 o                         
   2  13   0        348.02        360.54         5.30 o                         
   3  13   0          5.60          5.57         1.52 o                         
   4  13   0          0.24         -1.12         1.41 o                         
   5  13   0        139.65        131.89         3.88 o                         
   6  13   0          9.98         11.35         2.00 o                         
   7  13   0          4.76          1.71         1.62 o                         
   8  13   0         23.21         24.07         2.44 o                         
   9  13   0         60.08         87.53         3.99 o                         
  10  13   0         16.32         11.01         6.08 o                         
   0  14   0        550.73        537.75        10.55 o                         
   1  14   0        359.07        372.36         6.09 o                         
   2  14   0         24.72         28.43         2.13 o                         
   3  14   0         49.36         46.46         2.65 o                         
   4  14   0         51.08         52.39         2.95 o                         
   5  14   0          1.28          0.15         1.57 o                         
   6  14   0          0.03         -1.40         1.70 o                         
   7  14   0         17.77          9.73         2.50 o                         
   8  14   0          9.83         11.29         2.86 o                         
   9  14   0          2.85          9.60         3.54 o                         
   1  15   0         77.51         98.77         4.90 o                         
   2  15   0        148.03        145.07         5.67 o                         
   3  15   0         66.32         69.50         4.39 o                         
   4  15   0          3.84          3.54         3.67 o                         
   5  15   0         59.83         55.55         5.77 o                         
   6  15   0         85.96         85.60         5.28 o                         
   7  15   0         29.26         26.53         3.67 o                         
   8  15   0         25.16         23.49         3.71 o                         
   0  16   0         39.98         39.55         6.91 o                         
   1  16   0        131.24        162.05         6.70 o                         
   2  16   0        526.88        575.71        12.42 o                         
   3  16   0        190.33        204.60        11.63 o                         
   4  16   0          0.67         -2.26         2.56 o                         
   5  16   0          6.39          5.81         2.83 o                         
   6  16   0          0.25          4.77         2.62 o                         
   7  16   0         36.40         55.03         5.63 o                         
   1  17   0        200.98        218.18         7.31 o                         
   2  17   0        291.84        345.82         9.74 o                         
   3  17   0          2.11         -0.24         5.74 o                         
   4  17   0         19.21         17.87         3.93 o                         
   5  17   0         28.12         29.61         5.53 o                         
   6  17   0         27.99         29.20         3.88 o                         
   7  17   0         63.11         65.07         6.35 o                         
   0  18   0         33.64         54.16        15.80 o                         
   1  18   0        109.95        102.20         6.37 o                         
   2  18   0         56.68         65.85         6.84 o                         
   3  18   0         59.39         60.32         5.88 o                         
   4  18   0          8.11          8.05         5.27 o                         
   5  18   0          3.22          6.66         5.38 o                         
   1  19   0         15.09         24.54         5.08 o                         
   2  19   0          5.39          7.98         3.49 o                         
   3  19   0         83.30         84.24         8.52 o                         
   4  19   0          9.50         14.12         5.99 o                         
   0  20   0          6.89          8.72         5.70 o                         
 -13   1   1          4.64          8.95         3.57 o                         
 -12   1   1         10.80          8.76         2.23 o                         
 -11   1   1        131.70        136.88         4.32 o                         
 -10   1   1        249.13        248.23         6.72 o                         
  -9   1   1        306.39        308.12         5.42 o                         
  -8   1   1        326.36        286.86         4.88 o                         
  -7   1   1       1150.36       1041.14         9.35 o                         
  -6   1   1        134.89        147.13         2.41 o                         
  -5   1   1        343.88        339.11         3.55 o                         
  -4   1   1        161.02        171.29         2.16 o                         
  -3   1   1        963.89        903.52         6.35 o                         
  -2   1   1      12354.97      13502.81        92.12 o                         
  -1   1   1       1565.85       1706.03         9.69 o                         
   0   1   1       4845.86       4944.27        29.70 o                         
   1   1   1        185.21        203.66         1.44 o                         
   2   1   1       1192.58       1394.52         7.95 o                         
   3   1   1        332.96        365.32         3.06 o                         
   4   1   1        201.96        190.57         2.26 o                         
   5   1   1         84.06         94.63         1.79 o                         
   6   1   1          5.66          2.48         0.85 o                         
   7   1   1         87.50         87.19         2.58 o                         
   8   1   1          0.03         -0.27         1.24 o                         
   9   1   1        266.11        252.23         5.48 o                         
  10   1   1         62.80         59.62         3.22 o                         
  11   1   1          4.25         -0.63         1.76 o                         
  12   1   1         29.30         32.71         3.41 o                         
  13   1   1          1.62          0.37         6.37 o                         
 -13   2   1         21.55         25.12         4.40 o                         
 -12   2   1         21.04         21.58         2.90 o                         
 -11   2   1         49.37         48.75         3.12 o                         
 -10   2   1        128.68        136.38         3.97 o                         
  -9   2   1         26.82         23.64         2.52 o                         
  -8   2   1        106.18         91.84         2.78 o                         
  -7   2   1          1.20          3.28         1.05 o                         
  -6   2   1         14.82         26.07         1.14 o                         
  -5   2   1          2.70          4.83         0.77 o                         
  -4   2   1         27.96         36.25         0.91 o                         
  -3   2   1       1450.83       1578.38         9.69 o                         
  -2   2   1       4467.70       4833.72        25.81 o                         
  -1   2   1         55.16         77.10         0.84 o                         
   0   2   1        972.33        959.71         5.68 o                         
   1   2   1      14732.73      16215.93        91.95 o                         
   2   2   1        918.33        927.68         5.96 o                         
   3   2   1        885.86        938.34         5.88 o                         
   4   2   1        309.77        316.65         3.03 o                         
   5   2   1          2.16          4.16         0.69 o                         
   6   2   1          8.43         12.16         1.08 o                         
   7   2   1         16.23         22.13         1.70 o                         
   8   2   1         13.75         10.92         1.57 o                         
   9   2   1         76.95         81.57         3.29 o                         
  10   2   1         19.66         18.05         2.13 o                         
  11   2   1        110.50        124.01         5.72 o                         
  12   2   1         19.78         19.51         2.88 o                         
 -13   3   1          3.34          6.24         3.69 o                         
 -12   3   1         12.97         12.75         2.64 o                         
 -11   3   1          0.09         -1.86         1.86 o                         
 -10   3   1         18.11         16.36         2.03 o                         
  -9   3   1        532.95        485.69         6.89 o                         
  -8   3   1        129.62        110.69         2.98 o                         
  -7   3   1        270.90        238.18         3.88 o                         
  -6   3   1        137.47        115.64         2.48 o                         
  -5   3   1        890.42        881.08         7.16 o                         
  -4   3   1          4.99          2.90         0.60 o                         
  -3   3   1        178.15        176.74         2.33 o                         
  -2   3   1       3823.18       4261.93        22.89 o                         
  -1   3   1      10761.33      12077.28        73.02 o                         
   0   3   1        710.79        691.37         4.74 o                         
   1   3   1        803.69        935.47         6.00 o                         
   2   3   1        816.58        808.21         5.13 o                         
   3   3   1        604.85        745.60         5.59 o                         
   4   3   1        252.42        221.44         2.73 o                         
   5   3   1          6.15          4.05         0.92 o                         
   6   3   1          7.40         16.63         1.25 o                         
   7   3   1          3.76          1.80         1.04 o                         
   8   3   1         76.10         75.58         2.83 o                         
   9   3   1         10.19          6.00         1.65 o                         
  10   3   1        254.32        267.18         6.13 o                         
  11   3   1          0.71          4.06         2.15 o                         
  12   3   1         43.81         40.61         3.65 o                         
 -13   4   1          0.01          3.37         4.64 o                         
 -12   4   1          4.00          3.59         2.30 o                         
 -11   4   1          8.26          8.54         2.27 o                         
 -10   4   1        212.99        200.16         8.95 o                         
  -9   4   1          7.93          6.35         1.53 o                         
  -8   4   1         47.09         56.13         2.47 o                         
  -7   4   1        354.93        342.60         4.77 o                         
  -6   4   1        194.58        175.85         2.82 o                         
  -5   4   1         50.06         28.26         1.31 o                         
  -4   4   1       1080.10       1027.61         7.75 o                         
  -3   4   1         21.65         22.01         0.80 o                         
  -2   4   1       7611.35       7312.72        40.83 o                         
  -1   4   1       1480.59       1793.59        11.43 o                         
   0   4   1       1944.18       2077.00        12.99 o                         
   1   4   1       1319.85       1519.61         9.25 o                         
   2   4   1       1281.62       1411.25         8.40 o                         
   3   4   1        155.11        158.95         1.88 o                         
   4   4   1         11.83         21.32         1.01 o                         
   5   4   1         27.94         30.65         1.39 o                         
   6   4   1         13.65         19.10         1.63 o                         
   7   4   1         55.42         50.19         2.12 o                         
   8   4   1          4.22          1.68         1.23 o                         
   9   4   1          3.60          1.82         1.67 o                         
  10   4   1         27.73         29.41         2.83 o                         
  11   4   1          3.11          5.60         2.33 o                         
  12   4   1         16.28         11.96         2.85 o                         
 -12   5   1          0.22          1.98         2.28 o                         
 -11   5   1         20.12         17.89         3.86 o                         
 -10   5   1          0.03          0.65         1.75 o                         
  -9   5   1        216.82        227.33         5.74 o                         
  -8   5   1       1216.48       1194.40        11.97 o                         
  -7   5   1         98.52         96.01         2.45 o                         
  -6   5   1         25.73         20.50         1.33 o                         
  -5   5   1        133.16        127.36         2.12 o                         
  -4   5   1         20.18         40.61         1.10 o                         
  -3   5   1        496.10        574.90         4.30 o                         
  -2   5   1        197.71        270.32         2.76 o                         
  -1   5   1       3925.48       4175.15        25.35 o                         
   0   5   1       1177.91       1255.99         7.97 o                         
   1   5   1        493.33        451.66         3.51 o                         
   2   5   1        232.02        224.26         2.44 o                         
   3   5   1        386.78        411.82         3.80 o                         
   4   5   1         18.54         40.04         1.01 o                         
   5   5   1         15.21         17.15         1.06 o                         
   6   5   1         10.69          8.83         1.02 o                         
   7   5   1        139.94        111.36         2.50 o                         
   8   5   1        123.30        107.43         3.26 o                         
   9   5   1          1.42          0.65         1.59 o                         
  10   5   1         54.39         54.63         3.57 o                         
  11   5   1         52.66         59.95         3.83 o                         
  12   5   1         22.88         28.94         3.73 o                         
 -12   6   1          4.52          1.61         2.09 o                         
 -11   6   1          9.29          9.81         2.14 o                         
 -10   6   1        133.94        122.40         4.30 o                         
  -9   6   1         27.17         32.97         2.36 o                         
  -8   6   1          7.77          7.94         2.43 o                         
  -7   6   1         78.59         71.87         2.15 o                         
  -6   6   1         16.74         14.73         1.23 o                         
  -5   6   1         11.81         13.21         0.96 o                         
  -4   6   1        173.06        162.55         2.42 o                         
  -3   6   1        495.57        505.03         4.79 o                         
  -2   6   1         32.69         39.84         1.31 o                         
  -1   6   1        147.10        162.84         2.50 o                         
   0   6   1       1328.15       1453.15         9.26 o                         
   1   6   1        652.20        675.69         4.97 o                         
   2   6   1        344.73        426.10         4.07 o                         
   3   6   1        404.64        392.15         4.38 o                         
   4   6   1          6.44          6.94         0.65 o                         
   5   6   1          0.86          0.18         0.60 o                         
   6   6   1          0.04          0.78         0.79 o                         
   7   6   1         10.24         14.85         1.59 o                         
   8   6   1        121.54        121.79         3.15 o                         
   9   6   1          0.17         -1.03         1.22 o                         
  10   6   1         13.21         11.29         2.09 o                         
  11   6   1          2.85          3.21         1.92 o                         
  12   6   1        169.61        192.00         6.26 o                         
 -12   7   1          5.12          8.43         2.36 o                         
 -11   7   1          0.01         -1.33         1.71 o                         
 -10   7   1         89.81         98.16         3.72 o                         
  -9   7   1         36.65         31.93         2.37 o                         
  -8   7   1         71.96         57.91         2.59 o                         
  -7   7   1         43.64         38.23         2.02 o                         
  -6   7   1        153.46        135.95         2.50 o                         
  -5   7   1        141.61        132.91         2.28 o                         
  -4   7   1        194.96        201.88         2.49 o                         
  -3   7   1        910.13        921.51         7.28 o                         
  -2   7   1       1886.13       2091.44        14.01 o                         
  -1   7   1          1.52         41.77         1.22 o                         
   0   7   1        115.02        147.16         1.96 o                         
   1   7   1        691.72        692.54         5.26 o                         
   2   7   1        199.10        215.57         2.33 o                         
   3   7   1         18.59         33.35         1.49 o                         
   4   7   1         23.02         23.10         0.91 o                         
   5   7   1          5.53          3.59         0.94 o                         
   6   7   1          1.68          3.31         1.04 o                         
   7   7   1         91.00         75.52         2.89 o                         
   8   7   1         68.54         66.77         2.75 o                         
   9   7   1         49.16         48.94         2.62 o                         
  10   7   1         39.21         37.82         2.91 o                         
  11   7   1         28.00         24.05         3.26 o                         
  12   7   1          2.86          2.32         3.05 o                         
 -12   8   1          1.11          2.52         2.88 o                         
 -11   8   1          0.00         -1.70         1.70 o                         
 -10   8   1          5.88          9.75         2.03 o                         
  -9   8   1        427.15        437.08         6.68 o                         
  -8   8   1         77.62         65.57         4.32 o                         
  -7   8   1        302.73        288.70         4.45 o                         
  -6   8   1        208.69        217.61         3.60 o                         
  -5   8   1          2.96          0.53         0.81 o                         
  -4   8   1        516.57        479.32         5.51 o                         
  -3   8   1         55.69         61.24         1.58 o                         
  -2   8   1       1639.41       1639.79        11.61 o                         
  -1   8   1          2.69         16.26         0.92 o                         
   0   8   1       2561.53       2881.27        17.55 o                         
   1   8   1         10.79         16.02         1.31 o                         
   2   8   1         48.76         53.11         1.34 o                         
   3   8   1         34.21         37.44         1.71 o                         
   4   8   1         14.28         10.44         1.10 o                         
   5   8   1         17.37         12.00         1.24 o                         
   6   8   1          2.72          5.32         1.17 o                         
   7   8   1        213.02        161.98         3.46 o                         
   8   8   1         47.54         48.24         2.52 o                         
   9   8   1          8.50          7.45         1.72 o                         
  10   8   1          4.04          2.02         1.84 o                         
  11   8   1          2.48          4.75         2.09 o                         
 -11   9   1          4.31          8.34         2.24 o                         
 -10   9   1          2.64          6.32         1.81 o                         
  -9   9   1        142.36        150.28         4.14 o                         
  -8   9   1        366.37        380.48         7.16 o                         
  -7   9   1        526.23        528.63         6.96 o                         
  -6   9   1         23.69         17.20         1.54 o                         
  -5   9   1          0.84          2.38         1.03 o                         
  -4   9   1        128.96        138.70         2.92 o                         
  -3   9   1         65.77         82.63         2.05 o                         
  -2   9   1        309.63        340.19         4.03 o                         
  -1   9   1        427.39        483.53         4.37 o                         
   0   9   1       1161.01       1200.10         8.50 o                         
   1   9   1          5.51          6.15         0.75 o                         
   2   9   1         80.50         82.85         2.12 o                         
   3   9   1          5.97          7.22         1.08 o                         
   4   9   1          9.96         11.22         1.34 o                         
   5   9   1         51.60         36.69         2.63 o                         
   6   9   1         70.85         62.33         3.38 o                         
   7   9   1         35.48         25.98         2.02 o                         
   8   9   1         66.89         57.03         2.75 o                         
   9   9   1         28.66         26.63         2.26 o                         
  10   9   1          6.29         10.74         1.95 o                         
  11   9   1         58.10         69.33         3.95 o                         
 -11  10   1         34.75         26.38         2.89 o                         
 -10  10   1         25.14         32.44         2.73 o                         
  -9  10   1         16.82         20.76         2.09 o                         
  -8  10   1         12.64         19.26         1.90 o                         
  -7  10   1         67.23         64.60         2.70 o                         
  -6  10   1         20.12         22.43         1.83 o                         
  -5  10   1         42.57         37.06         2.01 o                         
  -4  10   1        247.72        250.31         6.48 o                         
  -3  10   1        110.52        106.26         2.87 o                         
  -2  10   1         96.25         93.22         1.86 o                         
  -1  10   1         75.15         83.16         2.08 o                         
   0  10   1        409.30        394.66         4.71 o                         
   1  10   1         58.13         60.75         1.60 o                         
   2  10   1          8.12          7.56         1.06 o                         
   3  10   1         28.64         28.42         2.63 o                         
   4  10   1         28.75         26.29         1.90 o                         
   5  10   1          9.77          4.57         1.34 o                         
   6  10   1         32.67         33.65         2.17 o                         
   7  10   1          2.05          2.91         1.38 o                         
   8  10   1         48.30         49.56         2.67 o                         
   9  10   1         29.70         18.32         2.06 o                         
  10  10   1         19.81         19.33         2.33 o                         
  11  10   1         62.85         80.13         4.94 o                         
 -11  11   1         50.87         65.29         7.28 o                         
 -10  11   1          1.17          3.14         1.93 o                         
  -9  11   1         24.22         25.55         2.27 o                         
  -8  11   1         10.71         13.91         1.84 o                         
  -7  11   1         56.90         51.03         2.74 o                         
  -6  11   1          8.95         11.71         1.58 o                         
  -5  11   1         78.32         81.28         2.74 o                         
  -4  11   1         15.55         20.18         1.79 o                         
  -3  11   1        658.82        681.16         7.30 o                         
  -2  11   1        315.84        325.73         4.56 o                         
  -1  11   1         73.12         82.58         2.52 o                         
   0  11   1          1.05         13.23         1.46 o                         
   1  11   1        547.52        538.08         7.55 o                         
   2  11   1        143.47        127.82         2.91 o                         
   3  11   1          0.74          0.42         1.02 o                         
   4  11   1          7.47          8.81         1.50 o                         
   5  11   1         65.62         48.59         2.65 o                         
   6  11   1         83.82         61.62         2.84 o                         
   7  11   1          2.91         -1.30         1.32 o                         
   8  11   1          1.68          1.93         1.48 o                         
   9  11   1         29.10         33.52         2.55 o                         
  10  11   1         47.04         54.01         3.21 o                         
 -10  12   1         41.51         45.71         3.49 o                         
  -9  12   1         64.35         63.94         3.40 o                         
  -8  12   1         14.04          8.78         2.06 o                         
  -7  12   1        305.17        298.81         5.36 o                         
  -6  12   1        150.79        156.15         3.82 o                         
  -5  12   1          3.49          2.71         1.27 o                         
  -4  12   1          1.85          2.62         1.37 o                         
  -3  12   1         62.50         61.67         2.54 o                         
  -2  12   1         52.85         50.08         2.44 o                         
  -1  12   1          5.73          9.57         1.34 o                         
   0  12   1        181.89        186.78         3.45 o                         
   1  12   1        360.28        354.07         4.90 o                         
   2  12   1         16.29          9.12         1.40 o                         
   3  12   1         31.47         36.29         2.08 o                         
   4  12   1         18.43         12.95         1.79 o                         
   5  12   1          3.28          6.10         1.61 o                         
   6  12   1         70.62         65.90         3.02 o                         
   7  12   1          0.77         -1.34         1.34 o                         
   8  12   1          0.01          0.92         1.60 o                         
   9  12   1         29.33         31.50         2.76 o                         
  10  12   1         51.22         67.72         4.79 o                         
 -10  13   1         11.93         18.69         4.78 o                         
  -9  13   1         32.99         37.30         2.92 o                         
  -8  13   1        236.35        260.42         5.46 o                         
  -7  13   1         98.90        103.52         3.57 o                         
  -6  13   1         74.28         75.70         3.05 o                         
  -5  13   1        102.03         98.70         3.71 o                         
  -4  13   1          9.46          3.52         2.35 o                         
  -3  13   1        119.99        131.60         3.31 o                         
  -2  13   1         58.41         67.45         2.95 o                         
  -1  13   1        671.01        708.15         8.54 o                         
   0  13   1         95.60         85.98         3.46 o                         
   1  13   1         35.43         39.85         2.25 o                         
   2  13   1         10.01          8.48         1.44 o                         
   3  13   1         22.50         18.49         1.91 o                         
   4  13   1          5.18          6.35         1.63 o                         
   5  13   1         45.15         37.81         2.65 o                         
   6  13   1         31.92         30.45         2.78 o                         
   7  13   1          9.91          5.47         1.93 o                         
   8  13   1         16.89         17.83         2.55 o                         
   9  13   1         73.22         78.71         5.98 o                         
  -9  14   1         29.69         52.15         5.95 o                         
  -8  14   1          2.00          4.00         2.63 o                         
  -7  14   1         24.54         29.30         3.26 o                         
  -6  14   1         24.15         28.96         2.67 o                         
  -5  14   1         12.32          5.22         1.73 o                         
  -4  14   1          0.43          0.61         1.75 o                         
  -3  14   1          4.29          6.12         1.85 o                         
  -2  14   1         10.88         12.78         2.18 o                         
  -1  14   1        147.04        156.19         5.67 o                         
   0  14   1         19.71         21.16         2.52 o                         
   1  14   1         34.59         46.39         3.19 o                         
   2  14   1          6.85          1.88         1.59 o                         
   3  14   1          3.88          3.72         1.84 o                         
   4  14   1          2.78          4.33         1.89 o                         
   5  14   1         26.19         26.60         2.82 o                         
   6  14   1         25.15         19.32         2.40 o                         
   7  14   1         30.07         34.01         3.44 o                         
   8  14   1          0.08          3.17         2.19 o                         
   9  14   1          0.78          4.81         2.50 o                         
  -8  15   1          1.49          1.21         2.92 o                         
  -7  15   1          0.05          2.31         2.88 o                         
  -6  15   1         32.49         35.45         3.84 o                         
  -5  15   1          6.02          8.67         2.28 o                         
  -4  15   1         38.49         39.93         3.07 o                         
  -3  15   1         94.46        114.93         4.73 o                         
  -2  15   1         82.78         95.66         4.11 o                         
  -1  15   1          2.81         10.96         2.22 o                         
   0  15   1          6.69          9.09         2.20 o                         
   1  15   1         88.70         70.77         4.07 o                         
   2  15   1         90.44         80.49         4.11 o                         
   3  15   1         53.28         53.08         3.41 o                         
   4  15   1         35.83         26.88         2.94 o                         
   5  15   1          4.68          2.83         2.16 o                         
   6  15   1          0.65          0.28         1.89 o                         
   7  15   1         18.17         15.25         2.53 o                         
   8  15   1         41.02         56.22         3.96 o                         
  -8  16   1          5.02         12.30         5.12 o                         
  -7  16   1         25.97         30.63         5.16 o                         
  -6  16   1         76.26         67.05         4.77 o                         
  -5  16   1         22.49         18.77         3.23 o                         
  -4  16   1         20.98         17.53         3.40 o                         
  -3  16   1          7.60          5.04         3.00 o                         
  -2  16   1         10.56         12.12         3.02 o                         
  -1  16   1          1.14          2.13         3.70 o                         
   0  16   1        296.83        269.24         7.51 o                         
   1  16   1          0.65          0.54         4.44 o                         
   2  16   1         92.95         84.68         5.44 o                         
   3  16   1         59.58         57.72         5.07 o                         
   4  16   1         11.21          6.89         2.69 o                         
   5  16   1         28.60         22.60         3.42 o                         
   6  16   1         11.42         13.52         3.23 o                         
   7  16   1          0.97         -2.52         2.52 o                         
  -7  17   1         40.25         53.76         6.69 o                         
  -6  17   1          5.06          6.80         9.95 o                         
  -5  17   1          9.76         12.32         5.02 o                         
  -4  17   1         28.84         35.47         4.44 o                         
  -3  17   1          3.14          5.13         5.56 o                         
  -2  17   1        139.24        174.34        11.82 o                         
  -1  17   1        167.40        203.37         8.39 o                         
   0  17   1         17.26         17.82         8.52 o                         
   1  17   1         12.41         18.08         6.46 o                         
   2  17   1         14.46         14.14         5.26 o                         
   3  17   1          7.07         11.17         3.51 o                         
   4  17   1          0.09         -0.81         2.76 o                         
   5  17   1          1.47          3.20         3.56 o                         
   6  17   1          3.54          5.07         2.96 o                         
  -5  18   1          0.03          5.41        17.36 o                         
  -4  18   1          1.93          2.92         7.28 o                         
  -3  18   1          1.85          6.23         8.42 o                         
  -2  18   1         39.26         65.46        17.80 o                         
  -1  18   1         43.19         46.62         6.13 o                         
   0  18   1         32.34         32.80         7.68 o                         
   1  18   1          0.73          4.70         3.05 o                         
   2  18   1         11.81         16.93         4.52 o                         
   3  18   1          6.75          5.48         4.52 o                         
   4  18   1          2.42          3.77         3.12 o                         
   5  18   1          0.80         -3.43         6.48 o                         
  -4  19   1          1.68          1.48         4.86 o                         
  -3  19   1          4.16          9.85        22.74 o                         
  -2  19   1         31.04         99.49        19.69 o                         
  -1  19   1          0.15          9.79        25.99 o                         
   0  19   1          3.31         22.83        11.59 o                         
   1  19   1          0.41         -0.70         6.49 o                         
   2  19   1         17.07          9.49         3.57 o                         
   3  19   1         47.73         43.48         5.64 o                         
   4  19   1          0.53         -4.02         4.32 o                         
   0  20   1         41.56         20.90         6.54 o                         
 -13   0   2          7.83         11.15         3.80 o                         
 -12   0   2         37.56         46.40         4.51 o                         
 -11   0   2          8.62          9.50         2.85 o                         
 -10   0   2        317.28        282.16         8.75 o                         
  -9   0   2       2045.64       1964.39        24.68 o                         
  -8   0   2        106.55         91.78         4.47 o                         
  -7   0   2        988.42       1020.62        11.96 o                         
  -6   0   2       1976.25       1879.80        18.59 o                         
  -5   0   2        654.91        743.12         8.61 o                         
  -4   0   2         32.33         23.44         1.39 o                         
  -3   0   2         21.64         63.62         1.67 o                         
  -2   0   2       4096.56       4251.51        35.72 o                         
  -1   0   2      11538.04      12179.05       139.60 o                         
   0   0   2        388.41        339.42         3.43 o                         
   1   0   2      10085.48      10978.24        94.90 o                         
   2   0   2        224.03        242.22         2.48 o                         
   3   0   2       3399.05       3657.44        23.97 o                         
   4   0   2       4397.33       4749.16        36.85 o                         
   5   0   2        163.81        212.24         3.67 o                         
   6   0   2         82.49         74.49         3.36 o                         
   7   0   2         45.95         49.77         3.30 o                         
   8   0   2          8.87          6.30         2.57 o                         
   9   0   2        174.15        166.91         7.70 o                         
  10   0   2          8.45         14.84         2.94 o                         
  11   0   2         14.91         14.57         3.36 o                         
  12   0   2         33.74         37.57         9.10 o                         
 -13   1   2          0.00          0.37         3.20 o                         
 -12   1   2         57.39         45.28         3.22 o                         
 -11   1   2         50.49         52.27         3.15 o                         
 -10   1   2        273.06        259.12         5.25 o                         
  -9   1   2         76.57         85.52         3.26 o                         
  -8   1   2        624.87        595.68         6.71 o                         
  -7   1   2          1.32          0.87         0.81 o                         
  -6   1   2        511.64        486.81         4.81 o                         
  -5   1   2         73.10         86.61         1.71 o                         
  -4   1   2         74.42         85.20         1.53 o                         
  -3   1   2         13.44         11.14         0.67 o                         
  -2   1   2       6848.63       7586.36        45.76 o                         
  -1   1   2        715.12        669.33         4.45 o                         
   0   1   2        158.87        183.94         1.63 o                         
   1   1   2       3723.13       4096.03        21.81 o                         
   2   1   2       4852.91       5167.45        27.82 o                         
   3   1   2        394.09        475.96         3.28 o                         
   4   1   2         45.25         42.77         1.20 o                         
   5   1   2        771.73        880.95         6.76 o                         
   6   1   2          1.02          1.48         0.73 o                         
   7   1   2         85.77         80.05         2.44 o                         
   8   1   2         37.44         40.72         2.39 o                         
   9   1   2        711.02        707.03         8.87 o                         
  10   1   2          5.87          5.99         1.85 o                         
  11   1   2        194.65        209.50         6.57 o                         
  12   1   2          9.49         18.88         3.02 o                         
 -13   2   2          1.95         -0.15         3.17 o                         
 -12   2   2         28.96         31.09         2.87 o                         
 -11   2   2         90.30         85.56         3.86 o                         
 -10   2   2          1.77          3.42         1.56 o                         
  -9   2   2        216.84        200.35         4.95 o                         
  -8   2   2        319.32        322.51         4.77 o                         
  -7   2   2        299.24        293.12         4.21 o                         
  -6   2   2        130.57        142.39         2.32 o                         
  -5   2   2        213.67        171.33         2.78 o                         
  -4   2   2        159.36        174.80         2.20 o                         
  -3   2   2         62.38         47.74         1.05 o                         
  -2   2   2       2862.10       3012.44        18.30 o                         
  -1   2   2       1465.32       1569.90         8.72 o                         
   0   2   2        484.24        573.92         4.09 o                         
   1   2   2       4492.78       4698.03        25.16 o                         
   2   2   2       3437.42       3706.84        19.11 o                         
   3   2   2        326.76        346.37         3.21 o                         
   4   2   2        345.54        403.95         3.42 o                         
   5   2   2         12.88          5.72         0.78 o                         
   6   2   2          9.24         13.13         1.09 o                         
   7   2   2          0.08         -0.67         0.97 o                         
   8   2   2         45.10         39.97         2.38 o                         
   9   2   2          0.14         -0.40         1.44 o                         
  10   2   2        259.31        247.13         5.36 o                         
  11   2   2        122.67        124.69         6.24 o                         
  12   2   2         17.95         17.78         2.97 o                         
 -13   3   2         41.85         40.24         5.00 o                         
 -12   3   2         17.86         20.07         2.80 o                         
 -11   3   2          4.01          8.20         1.88 o                         
 -10   3   2        122.62        115.87         3.70 o                         
  -9   3   2         62.27         63.39         2.95 o                         
  -8   3   2        842.77        819.19        10.05 o                         
  -7   3   2        884.42        882.99         8.44 o                         
  -6   3   2         19.43         31.32         1.57 o                         
  -5   3   2         23.58         25.73         1.11 o                         
  -4   3   2          1.22          1.74         0.51 o                         
  -3   3   2       2708.84       2987.66        16.55 o                         
  -2   3   2       2094.92       2097.47        11.20 o                         
  -1   3   2         23.03         33.28         0.71 o                         
   0   3   2       7248.37       7603.39        43.64 o                         
   1   3   2         13.75         10.58         0.92 o                         
   2   3   2       3078.58       3226.11        17.75 o                         
   3   3   2        987.15       1016.27         6.60 o                         
   4   3   2         66.82         78.58         1.34 o                         
   5   3   2        466.53        561.65         4.87 o                         
   6   3   2         65.41         79.85         2.16 o                         
   7   3   2          0.02         -0.94         0.94 o                         
   8   3   2        220.69        188.27         3.91 o                         
   9   3   2         32.30         27.05         2.28 o                         
  10   3   2         26.25         30.65         2.86 o                         
  11   3   2        122.24        142.24         5.11 o                         
  12   3   2          4.99         -0.08         2.30 o                         
 -13   4   2          0.21          0.56         3.42 o                         
 -12   4   2          5.36          4.51         2.80 o                         
 -11   4   2          0.91         -0.51         1.82 o                         
 -10   4   2        213.46        182.53         4.45 o                         
  -9   4   2       1250.86       1195.98        11.44 o                         
  -8   4   2        183.76        169.77         3.60 o                         
  -7   4   2        982.87        998.07         9.29 o                         
  -6   4   2        344.61        332.61         4.30 o                         
  -5   4   2         13.37         25.87         1.25 o                         
  -4   4   2         72.14         54.69         1.22 o                         
  -3   4   2       1617.21       1854.11        10.86 o                         
  -2   4   2       2441.29       2521.44        14.07 o                         
  -1   4   2        290.09        289.54         2.62 o                         
   0   4   2        703.80        733.54         5.24 o                         
   1   4   2       1016.69       1069.14         7.43 o                         
   2   4   2        409.96        460.32         3.44 o                         
   3   4   2       4807.79       5228.55        28.42 o                         
   4   4   2       1876.27       2043.97        12.31 o                         
   5   4   2          3.31          5.97         0.80 o                         
   6   4   2          1.74          4.75         1.19 o                         
   7   4   2          6.18          8.62         1.25 o                         
   8   4   2         23.01         18.82         1.76 o                         
   9   4   2          8.27          9.80         2.14 o                         
  10   4   2        105.61        118.11         5.74 o                         
  11   4   2         17.44         10.17         2.56 o                         
  12   4   2         63.41         63.14         5.00 o                         
 -13   5   2          0.68          0.63         7.00 o                         
 -12   5   2         30.09         34.94         3.57 o                         
 -11   5   2          6.85          3.79         2.07 o                         
 -10   5   2         26.98         31.03         2.80 o                         
  -9   5   2         35.91         30.62         2.18 o                         
  -8   5   2         41.59         38.14         2.40 o                         
  -7   5   2         55.52         49.82         2.11 o                         
  -6   5   2         30.43         29.72         1.49 o                         
  -5   5   2        972.84        959.24         6.72 o                         
  -4   5   2       1088.40       1242.39         8.05 o                         
  -3   5   2        970.79       1065.79         7.26 o                         
  -2   5   2       1718.50       1882.08        12.35 o                         
  -1   5   2         34.40         33.59         0.92 o                         
   0   5   2         18.47         17.37         0.79 o                         
   1   5   2        722.08        740.80         5.70 o                         
   2   5   2         22.91         16.11         0.84 o                         
   3   5   2       1007.93       1121.82         7.33 o                         
   4   5   2        572.88        629.07         5.12 o                         
   5   5   2          8.92          6.87         0.85 o                         
   6   5   2        324.90        349.91         4.42 o                         
   7   5   2          2.19          4.55         1.29 o                         
   8   5   2         18.34         16.81         1.88 o                         
   9   5   2          8.78          3.96         1.48 o                         
  10   5   2        318.99        333.86         6.39 o                         
  11   5   2         90.78        100.86         4.41 o                         
  12   5   2         38.25         32.97         3.60 o                         
 -12   6   2         35.86         40.98         3.24 o                         
 -11   6   2          6.30          2.73         1.77 o                         
 -10   6   2          1.57          0.92         1.60 o                         
  -9   6   2         59.80         53.33         2.92 o                         
  -8   6   2         56.34         60.98         2.41 o                         
  -7   6   2         76.21         67.99         2.52 o                         
  -6   6   2         31.09         26.30         1.37 o                         
  -5   6   2        144.65        122.13         1.92 o                         
  -4   6   2         94.81         83.95         1.56 o                         
  -3   6   2       1226.91       1329.81         8.45 o                         
  -2   6   2        330.33        343.85         3.40 o                         
  -1   6   2          1.19          4.57         0.58 o                         
   0   6   2        415.67        369.45         3.76 o                         
   1   6   2        258.47        206.41         2.33 o                         
   2   6   2          0.02          0.93         0.57 o                         
   3   6   2        756.49        734.43         6.72 o                         
   4   6   2         93.35        119.72         1.80 o                         
   5   6   2         16.10         28.31         1.26 o                         
   6   6   2         91.65         81.63         2.76 o                         
   7   6   2        124.01         98.80         2.74 o                         
   8   6   2          0.25         -1.13         1.13 o                         
   9   6   2         14.58          9.41         1.69 o                         
  10   6   2         99.71        115.83         4.24 o                         
  11   6   2         38.51         34.68         3.00 o                         
  12   6   2        175.60        202.33         8.04 o                         
 -12   7   2          0.76         -2.22         2.22 o                         
 -11   7   2         32.75         31.10         3.50 o                         
 -10   7   2          4.31          7.82         2.10 o                         
  -9   7   2         15.34         15.71         1.88 o                         
  -8   7   2        756.52        733.32         8.34 o                         
  -7   7   2        651.68        620.89         6.60 o                         
  -6   7   2          5.44          5.07         0.88 o                         
  -5   7   2        407.76        381.36         4.04 o                         
  -4   7   2        855.44        929.97         6.69 o                         
  -3   7   2        469.12        403.20         4.09 o                         
  -2   7   2         74.18         45.57         1.32 o                         
  -1   7   2        792.12        802.14         6.32 o                         
   0   7   2        153.87        126.44         1.83 o                         
   1   7   2        427.46        486.12         4.05 o                         
   2   7   2       1073.91       1144.60         8.70 o                         
   3   7   2        600.80        612.50         5.64 o                         
   4   7   2         64.96        100.34         2.12 o                         
   5   7   2         96.28        113.13         3.24 o                         
   6   7   2         38.90         37.62         1.92 o                         
   7   7   2        200.86        151.70         3.32 o                         
   8   7   2         38.08         26.82         2.03 o                         
   9   7   2         13.35         11.82         1.82 o                         
  10   7   2          5.39          6.57         2.18 o                         
  11   7   2          0.27          0.30         1.94 o                         
 -12   8   2          7.88          8.06         2.41 o                         
 -11   8   2          0.06          1.58         1.89 o                         
 -10   8   2        149.77        161.99         5.75 o                         
  -9   8   2        274.69        243.15         4.91 o                         
  -8   8   2         37.99         34.35         2.32 o                         
  -7   8   2         54.30         51.18         2.30 o                         
  -6   8   2          0.18          0.59         0.92 o                         
  -5   8   2         55.12         62.16         1.73 o                         
  -4   8   2        772.00        786.86         6.40 o                         
  -3   8   2        520.10        512.55         4.95 o                         
  -2   8   2         82.91        104.43         1.94 o                         
  -1   8   2        187.22        183.71         2.81 o                         
   0   8   2        273.07        273.03         2.91 o                         
   1   8   2          0.83          0.73         0.50 o                         
   2   8   2        285.39        272.93         4.55 o                         
   3   8   2        325.71        320.19         5.09 o                         
   4   8   2        348.98        363.88         4.35 o                         
   5   8   2         59.92         67.84         2.43 o                         
   6   8   2          0.27          0.58         0.99 o                         
   7   8   2          2.11         -1.09         1.09 o                         
   8   8   2          9.26          4.97         1.51 o                         
   9   8   2         26.07         31.16         2.34 o                         
  10   8   2         28.06         40.18         2.82 o                         
  11   8   2          0.15         -1.63         1.84 o                         
 -12   9   2          2.62          6.53         4.18 o                         
 -11   9   2         73.97         76.42         4.24 o                         
 -10   9   2         16.71         13.27         3.05 o                         
  -9   9   2          0.25          0.14         1.43 o                         
  -8   9   2         82.74         73.25         2.80 o                         
  -7   9   2         33.12         33.41         1.99 o                         
  -6   9   2        181.17        168.07         3.24 o                         
  -5   9   2         18.16         15.46         1.43 o                         
  -4   9   2          0.29          1.42         0.74 o                         
  -3   9   2        509.46        535.65         5.28 o                         
  -2   9   2        106.93        128.68         2.28 o                         
  -1   9   2        237.61        223.15         3.49 o                         
   0   9   2          1.44          5.44         0.73 o                         
   1   9   2        437.88        421.15         3.98 o                         
   2   9   2         77.58         57.90         1.74 o                         
   3   9   2          3.20          3.63         0.98 o                         
   4   9   2          0.11          3.11         1.22 o                         
   5   9   2         36.08         22.80         1.74 o                         
   6   9   2        182.22        156.39         3.35 o                         
   7   9   2        121.72        108.36         3.51 o                         
   8   9   2         84.28         80.79         3.22 o                         
   9   9   2         35.61         25.53         2.27 o                         
  10   9   2         11.76          8.34         1.96 o                         
  11   9   2         96.18        118.51         6.94 o                         
 -11  10   2         12.15         13.45         2.38 o                         
 -10  10   2         17.53         20.14         3.73 o                         
  -9  10   2         67.27         71.54         3.39 o                         
  -8  10   2          5.03          2.71         1.50 o                         
  -7  10   2          1.07          1.10         1.44 o                         
  -6  10   2        308.68        296.52         4.74 o                         
  -5  10   2         59.54         54.06         2.29 o                         
  -4  10   2        213.35        192.35         3.22 o                         
  -3  10   2         25.31         23.91         1.37 o                         
  -2  10   2         48.11         64.39         1.80 o                         
  -1  10   2         29.09         32.73         1.35 o                         
   0  10   2          3.39          2.44         0.86 o                         
   1  10   2        151.62        137.07         2.56 o                         
   2  10   2          1.82          3.33         0.91 o                         
   3  10   2        237.85        232.56         6.52 o                         
   4  10   2        201.64        200.76         6.47 o                         
   5  10   2          2.31          1.66         1.37 o                         
   6  10   2         43.43         31.39         2.16 o                         
   7  10   2         13.43         10.52         1.62 o                         
   8  10   2          1.05          1.01         1.34 o                         
   9  10   2         50.86         60.71         3.12 o                         
  10  10   2         32.65         27.00         2.57 o                         
  11  10   2          0.20          3.63         4.66 o                         
 -11  11   2         22.69         27.10         3.40 o                         
 -10  11   2          0.85          5.09         3.48 o                         
  -9  11   2         87.81         78.22         3.62 o                         
  -8  11   2        140.64        130.71         3.95 o                         
  -7  11   2        267.06        263.45         4.87 o                         
  -6  11   2          8.76         14.23         1.66 o                         
  -5  11   2         92.46         92.51         2.95 o                         
  -4  11   2          8.98         10.90         1.55 o                         
  -3  11   2        130.75        121.22         2.91 o                         
  -2  11   2         75.49         62.49         1.73 o                         
  -1  11   2        109.41         88.61         2.03 o                         
   0  11   2        322.00        323.64         4.09 o                         
   1  11   2        315.13        311.49         4.07 o                         
   2  11   2          2.00          4.05         1.08 o                         
   3  11   2         17.51         17.86         1.56 o                         
   4  11   2        100.86         81.70         2.83 o                         
   5  11   2         93.34        103.08         3.46 o                         
   6  11   2        127.63        114.78         3.37 o                         
   7  11   2          9.86          6.91         1.73 o                         
   8  11   2         75.77         65.96         3.49 o                         
   9  11   2          8.62          7.43         1.92 o                         
  10  11   2         16.02         12.07         2.50 o                         
 -10  12   2         26.55         19.56         3.38 o                         
  -9  12   2          3.35          7.95         3.00 o                         
  -8  12   2         13.38         13.43         1.96 o                         
  -7  12   2         45.69         43.93         2.60 o                         
  -6  12   2         42.72         40.64         2.66 o                         
  -5  12   2        329.24        318.72         4.95 o                         
  -4  12   2         35.17         39.51         2.29 o                         
  -3  12   2          1.03          1.87         1.49 o                         
  -2  12   2         16.63         15.32         1.55 o                         
  -1  12   2         59.45         54.88         2.03 o                         
   0  12   2         13.97         14.76         1.35 o                         
   1  12   2        179.49        175.38         3.56 o                         
   2  12   2         17.07         14.96         1.77 o                         
   3  12   2        240.65        233.78         6.57 o                         
   4  12   2         13.64         17.80         1.93 o                         
   5  12   2         14.85         19.14         2.08 o                         
   6  12   2        119.08        116.47         3.92 o                         
   7  12   2         42.01         32.86         2.82 o                         
   8  12   2          0.70          2.68         2.11 o                         
   9  12   2          4.71          8.55         2.51 o                         
  10  12   2          4.13          7.96         3.69 o                         
 -10  13   2        121.77        138.15        12.27 o                         
  -9  13   2         44.96         48.34         5.99 o                         
  -8  13   2         70.57         67.85         4.19 o                         
  -7  13   2         17.18         27.36         4.09 o                         
  -6  13   2          9.61         10.97         3.86 o                         
  -5  13   2         40.98         40.90         2.65 o                         
  -4  13   2          6.82          9.35         1.88 o                         
  -3  13   2         20.61         23.72         2.34 o                         
  -2  13   2         81.59         81.92         3.03 o                         
  -1  13   2         51.41         57.56         3.61 o                         
   0  13   2         56.28         59.84         2.53 o                         
   1  13   2        162.98        155.68         4.57 o                         
   2  13   2        165.33        164.26         5.09 o                         
   3  13   2         42.88         43.95         2.94 o                         
   4  13   2         47.63         38.65         2.91 o                         
   5  13   2          0.08         -1.11         1.72 o                         
   6  13   2         11.71          7.01         1.99 o                         
   7  13   2         89.49         80.37         5.44 o                         
   8  13   2          2.69         10.69         2.31 o                         
   9  13   2         40.48         43.50         3.63 o                         
  -9  14   2          2.89          3.43         4.53 o                         
  -8  14   2         50.04         59.12         4.13 o                         
  -7  14   2         28.61         27.58         3.12 o                         
  -6  14   2         68.94         68.39         4.16 o                         
  -5  14   2          9.33         12.36         2.25 o                         
  -4  14   2         71.07         61.66         3.47 o                         
  -3  14   2         18.20         15.52         2.45 o                         
  -2  14   2         31.96         32.59         2.74 o                         
  -1  14   2         70.37         64.74         4.76 o                         
   0  14   2          1.05         -0.58         1.75 o                         
   1  14   2          2.06          1.24         1.45 o                         
   2  14   2          3.31          3.30         2.83 o                         
   3  14   2          4.70          0.87         1.65 o                         
   4  14   2         99.83         99.96         4.30 o                         
   5  14   2        158.87        138.86         4.94 o                         
   6  14   2          1.93          1.10         1.76 o                         
   7  14   2          0.67          0.44         1.88 o                         
   8  14   2         24.46         30.05         3.12 o                         
   9  14   2         12.47         14.45         4.37 o                         
  -9  15   2          9.00         14.80         7.87 o                         
  -8  15   2         24.16         16.98         5.34 o                         
  -7  15   2         40.48         36.56         4.06 o                         
  -6  15   2        112.85        110.05         4.61 o                         
  -5  15   2        124.88        124.58         4.68 o                         
  -4  15   2          8.20         13.26         2.40 o                         
  -3  15   2          0.37          3.36         2.00 o                         
  -2  15   2         26.21         23.37         2.68 o                         
  -1  15   2        432.99        462.86         8.14 o                         
   0  15   2        118.39        123.19         6.59 o                         
   1  15   2         20.53         24.83         4.54 o                         
   2  15   2          7.63         10.91         3.13 o                         
   3  15   2          9.88          8.45         2.16 o                         
   4  15   2          9.50          7.70         3.10 o                         
   5  15   2          8.66          9.86         2.70 o                         
   6  15   2         89.03         90.84         5.94 o                         
   7  15   2          7.60          4.13         2.54 o                         
   8  15   2         21.45         24.57         2.96 o                         
  -8  16   2         10.76         13.03         5.44 o                         
  -7  16   2         51.81         70.84         6.95 o                         
  -6  16   2          1.25          3.19         3.47 o                         
  -5  16   2         12.43         10.15         3.97 o                         
  -4  16   2         62.79         58.44         4.79 o                         
  -3  16   2          0.71          2.59         3.54 o                         
  -2  16   2         17.71         20.34         2.77 o                         
  -1  16   2         50.79         48.91         7.52 o                         
   0  16   2         46.92         66.59         5.54 o                         
   1  16   2          6.21          6.40         4.66 o                         
   2  16   2        128.21        146.59         7.14 o                         
   3  16   2          2.09          1.96         4.58 o                         
   4  16   2          2.50         -1.03         2.05 o                         
   5  16   2          2.39          3.74         2.35 o                         
   6  16   2         50.09         51.26         3.54 o                         
   7  16   2          1.15          5.10         2.31 o                         
  -7  17   2         79.09         80.53        10.77 o                         
  -6  17   2          3.00         11.60        13.71 o                         
  -5  17   2          2.59         31.66        13.85 o                         
  -4  17   2          3.87         10.84        21.25 o                         
  -3  17   2          5.07         34.56        15.19 o                         
  -2  17   2         34.94         33.94         6.98 o                         
  -1  17   2          3.21          5.09         3.13 o                         
   0  17   2          9.63         11.33         7.00 o                         
   1  17   2          1.14          3.62         3.64 o                         
   2  17   2        125.77        135.25         6.71 o                         
   3  17   2         28.98         22.36         3.99 o                         
   4  17   2          3.49          2.49         3.01 o                         
   5  17   2          6.87          1.12         2.66 o                         
   6  17   2         13.95         10.31         3.14 o                         
  -6  18   2         13.33          9.54         7.18 o                         
  -5  18   2          0.16         22.58        13.70 o                         
  -4  18   2          0.34         27.01        14.37 o                         
  -3  18   2          0.01          3.45        17.97 o                         
  -2  18   2          9.25         12.27        11.74 o                         
  -1  18   2          5.29         11.57         7.79 o                         
   0  18   2          2.40         20.63         8.25 o                         
   1  18   2         96.67         90.93         8.48 o                         
   2  18   2          6.35          5.48         5.69 o                         
   3  18   2          0.13         -3.06         3.58 o                         
   4  18   2         58.62         42.52         5.07 o                         
   5  18   2         61.83         67.02        17.94 o                         
  -4  19   2         14.37         74.01        28.20 o                         
  -3  19   2          0.18          2.40        25.84 o                         
  -2  19   2         43.15         28.31         6.98 o                         
  -1  19   2          0.91         -2.30         4.79 o                         
   0  19   2          5.90          4.04         4.55 o                         
   1  19   2         48.61         44.47        13.94 o                         
   2  19   2          0.47          7.61         6.14 o                         
   3  19   2         43.46         39.37         7.03 o                         
 -13   1   3          1.19          4.72         2.95 o                         
 -12   1   3          0.48          5.29         2.22 o                         
 -11   1   3          2.05         -1.12         1.89 o                         
 -10   1   3         15.18          9.86         1.85 o                         
  -9   1   3        266.16        244.53         4.73 o                         
  -8   1   3         70.88         67.22         2.44 o                         
  -7   1   3         25.45         20.75         1.35 o                         
  -6   1   3        163.13        209.75         2.94 o                         
  -5   1   3       1046.32       1232.77         9.69 o                         
  -4   1   3        132.53        168.13         2.23 o                         
  -3   1   3        555.47        554.42         4.70 o                         
  -2   1   3         59.55         57.40         1.17 o                         
  -1   1   3        267.85        345.54         2.68 o                         
   0   1   3       1176.94       1196.41         9.07 o                         
   1   1   3        676.98        711.72         4.63 o                         
   2   1   3        381.56        386.10         2.76 o                         
   3   1   3        192.40        224.53         1.93 o                         
   4   1   3          0.64          3.16         0.53 o                         
   5   1   3        105.30        118.38         2.09 o                         
   6   1   3        123.98        135.05         2.54 o                         
   7   1   3         12.76         13.24         1.52 o                         
   8   1   3         49.61         42.25         3.04 o                         
   9   1   3        112.87        111.08         3.54 o                         
  10   1   3         28.08         22.56         2.40 o                         
  11   1   3         12.16         12.61         2.53 o                         
  12   1   3        122.47        143.27         5.96 o                         
 -13   2   3         31.67         32.36         3.95 o                         
 -12   2   3          3.07          2.73         2.80 o                         
 -11   2   3         58.28         63.08         3.39 o                         
 -10   2   3         44.03         38.15         2.63 o                         
  -9   2   3        184.74        175.73         4.08 o                         
  -8   2   3        496.85        477.69         6.19 o                         
  -7   2   3       1045.55       1049.33         9.42 o                         
  -6   2   3        288.36        291.44         3.52 o                         
  -5   2   3         31.25         24.41         1.13 o                         
  -4   2   3       1023.47       1179.32         8.45 o                         
  -3   2   3        378.37        445.53         3.80 o                         
  -2   2   3        205.47        208.87         2.08 o                         
  -1   2   3       2319.49       2357.11        14.46 o                         
   0   2   3        352.56        369.57         2.57 o                         
   1   2   3       1115.77       1237.14         7.02 o                         
   2   2   3         88.03        101.77         1.17 o                         
   3   2   3        463.14        548.56         4.12 o                         
   4   2   3       1508.31       1838.77        10.71 o                         
   5   2   3       1588.76       1804.85        12.05 o                         
   6   2   3         19.40         20.46         1.29 o                         
   7   2   3        141.04        120.31         2.77 o                         
   8   2   3       1180.87       1160.87        12.12 o                         
   9   2   3         50.29         53.21         2.97 o                         
  10   2   3         70.87         72.41         3.98 o                         
  11   2   3         35.29         42.00         3.49 o                         
  12   2   3          3.17          1.59         3.02 o                         
 -13   3   3          2.08          0.82         2.77 o                         
 -12   3   3         23.79         19.20         2.80 o                         
 -11   3   3          7.59          8.76         1.97 o                         
 -10   3   3          4.07          6.09         1.66 o                         
  -9   3   3         25.06         22.75         1.93 o                         
  -8   3   3         19.26         20.53         1.69 o                         
  -7   3   3         81.72         83.16         2.32 o                         
  -6   3   3        186.51        201.07         2.84 o                         
  -5   3   3          0.30          4.29         0.69 o                         
  -4   3   3       1773.21       1918.80        15.68 o                         
  -3   3   3          1.50          1.61         0.50 o                         
  -2   3   3         15.01          9.18         0.54 o                         
  -1   3   3         70.51         75.59         2.06 o                         
   0   3   3         80.50         90.07         1.10 o                         
   1   3   3       2166.82       2266.95        12.86 o                         
   2   3   3        795.80        840.69         5.24 o                         
   3   3   3         16.24         22.02         1.13 o                         
   4   3   3        282.99        346.43         3.29 o                         
   5   3   3          3.98          6.22         0.97 o                         
   6   3   3          8.16          8.54         1.35 o                         
   7   3   3         99.21         92.00         2.55 o                         
   8   3   3         18.49         19.62         1.74 o                         
   9   3   3        350.50        355.59         6.82 o                         
  10   3   3         56.70         57.22         3.64 o                         
  11   3   3        107.62        117.53         4.93 o                         
  12   3   3        111.18        124.55         6.47 o                         
 -13   4   3          0.19          1.28         4.31 o                         
 -12   4   3          0.78         -0.47         2.07 o                         
 -11   4   3          0.68          1.75         1.93 o                         
 -10   4   3         91.41         88.86         3.59 o                         
  -9   4   3         72.31         59.64         2.77 o                         
  -8   4   3        171.40        142.78         3.60 o                         
  -7   4   3        189.59        163.58         3.21 o                         
  -6   4   3        108.39        135.94         2.31 o                         
  -5   4   3        101.99        132.70         1.95 o                         
  -4   4   3         21.34         27.95         1.03 o                         
  -3   4   3        707.27        790.81         5.10 o                         
  -2   4   3         93.04        109.14         1.75 o                         
  -1   4   3         21.88         15.23         0.48 o                         
   0   4   3       1406.06       1420.35         8.90 o                         
   1   4   3          0.28          1.02         0.34 o                         
   2   4   3       2300.71       2237.71        12.22 o                         
   3   4   3        276.19        361.69         3.22 o                         
   4   4   3         27.83         22.66         1.01 o                         
   5   4   3         32.80         28.78         1.07 o                         
   6   4   3         50.93         36.10         1.64 o                         
   7   4   3         35.63         39.00         1.97 o                         
   8   4   3         17.11         19.22         1.95 o                         
   9   4   3         50.16         44.70         3.11 o                         
  10   4   3         27.71         29.36         2.92 o                         
  11   4   3        162.36        166.47         5.02 o                         
  12   4   3          0.00          0.37         2.46 o                         
 -13   5   3          8.09         13.58         4.04 o                         
 -12   5   3         84.28         71.03         4.23 o                         
 -11   5   3          0.20          1.68         2.02 o                         
 -10   5   3         54.70         43.10         3.08 o                         
  -9   5   3          7.09          7.47         1.54 o                         
  -8   5   3        260.40        256.97         6.02 o                         
  -7   5   3        239.39        216.80         3.81 o                         
  -6   5   3        272.59        270.11         3.89 o                         
  -5   5   3       1017.00       1103.75         7.99 o                         
  -4   5   3          6.92         11.89         0.81 o                         
  -3   5   3        236.31        312.00         2.70 o                         
  -2   5   3        116.72         85.01         1.25 o                         
  -1   5   3         20.43         30.81         0.86 o                         
   0   5   3        347.54        345.49         3.07 o                         
   1   5   3        587.17        577.29         4.56 o                         
   2   5   3        177.40        182.99         2.27 o                         
   3   5   3       1390.18       1574.87         9.84 o                         
   4   5   3         25.82         44.61         1.25 o                         
   5   5   3        220.38        229.03         3.04 o                         
   6   5   3          4.45          6.51         1.07 o                         
   7   5   3        324.85        270.43         4.32 o                         
   8   5   3         18.27         13.96         1.64 o                         
   9   5   3        106.62         98.33         3.47 o                         
  10   5   3         20.75         23.27         2.53 o                         
  11   5   3         17.05         29.42         2.92 o                         
  12   5   3        184.25        229.10        16.20 o                         
 -13   6   3          4.90          0.51         3.31 o                         
 -12   6   3          5.64          7.84         2.10 o                         
 -11   6   3          2.75          5.32         1.98 o                         
 -10   6   3         63.63         60.47         3.39 o                         
  -9   6   3          0.36          1.42         1.51 o                         
  -8   6   3         66.59         67.41         2.46 o                         
  -7   6   3        715.44        707.26         6.96 o                         
  -6   6   3          1.72          2.61         0.84 o                         
  -5   6   3        456.22        487.44         4.32 o                         
  -4   6   3       1560.99       1632.62        10.25 o                         
  -3   6   3        343.93        302.55         3.03 o                         
  -2   6   3        123.89        122.75         1.67 o                         
  -1   6   3        324.62        358.54         8.36 o                         
   0   6   3        429.15        394.40         3.55 o                         
   1   6   3         70.33         78.88         1.53 o                         
   2   6   3        697.69        761.84         6.29 o                         
   3   6   3          5.83          6.11         0.77 o                         
   4   6   3       1046.78       1137.66         8.56 o                         
   5   6   3        801.53        860.53         7.81 o                         
   6   6   3        147.47        135.03         2.95 o                         
   7   6   3        195.42        166.71         3.48 o                         
   8   6   3        206.83        193.33         5.32 o                         
   9   6   3         29.44         28.31         2.27 o                         
  10   6   3         11.91         11.39         2.13 o                         
  11   6   3         28.66         26.63         2.79 o                         
 -12   7   3         38.97         43.57         3.68 o                         
 -11   7   3         38.42         32.33         3.34 o                         
 -10   7   3          1.80          5.69         2.68 o                         
  -9   7   3         67.09         56.46         2.84 o                         
  -8   7   3          0.51          4.35         1.69 o                         
  -7   7   3          2.75          1.86         1.02 o                         
  -6   7   3          9.06         10.31         1.08 o                         
  -5   7   3        540.95        587.51         4.99 o                         
  -4   7   3          5.09         12.68         0.87 o                         
  -3   7   3         72.87        105.78         1.78 o                         
  -2   7   3        201.24        165.23         2.31 o                         
  -1   7   3        612.37        622.63         5.22 o                         
   0   7   3        363.19        401.59         3.77 o                         
   1   7   3        143.49        155.49         1.86 o                         
   2   7   3          9.91         18.66         1.08 o                         
   3   7   3        364.09        344.83         4.15 o                         
   4   7   3         45.08         53.64         1.73 o                         
   5   7   3         42.03         54.78         2.27 o                         
   6   7   3         34.92         28.14         1.78 o                         
   7   7   3         48.14         43.94         2.29 o                         
   8   7   3          0.00         -1.22         1.23 o                         
   9   7   3        248.50        239.82         4.79 o                         
  10   7   3         78.60         69.21         3.45 o                         
  11   7   3          3.79          2.01         2.41 o                         
 -12   8   3          5.01          5.99         2.24 o                         
 -11   8   3        163.84        172.72         4.86 o                         
 -10   8   3          2.55         -1.44         1.51 o                         
  -9   8   3         24.59         24.12         2.45 o                         
  -8   8   3         76.73         67.41         2.92 o                         
  -7   8   3          0.91          1.57         1.19 o                         
  -6   8   3         64.05         79.94         2.08 o                         
  -5   8   3        224.75        254.37         3.27 o                         
  -4   8   3        132.53        110.39         2.63 o                         
  -3   8   3          0.95          7.83         0.78 o                         
  -2   8   3        403.08        433.15         6.59 o                         
  -1   8   3        544.93        546.77         4.95 o                         
   0   8   3          8.63          5.69         0.68 o                         
   1   8   3         10.08         11.11         1.00 o                         
   2   8   3        596.78        566.48         5.42 o                         
   3   8   3          0.09          0.74         0.79 o                         
   4   8   3        511.05        541.55         6.11 o                         
   5   8   3          1.36          3.61         1.12 o                         
   6   8   3          5.15          5.00         1.20 o                         
   7   8   3          4.82          2.10         1.26 o                         
   8   8   3         14.45          9.15         1.58 o                         
   9   8   3         12.63         11.93         1.90 o                         
  10   8   3          0.12          0.65         1.62 o                         
  11   8   3         64.98         87.94         4.96 o                         
 -12   9   3         14.87         15.91         3.65 o                         
 -11   9   3          0.18          3.47         1.95 o                         
 -10   9   3          4.20          4.57         3.02 o                         
  -9   9   3         73.72         78.02         3.74 o                         
  -8   9   3         22.36         25.39         2.17 o                         
  -7   9   3          8.38          9.81         1.39 o                         
  -6   9   3        630.32        601.75         6.38 o                         
  -5   9   3          6.65          5.26         1.00 o                         
  -4   9   3        419.86        432.13         4.41 o                         
  -3   9   3          2.95         10.26         1.00 o                         
  -2   9   3          8.54         16.51         1.09 o                         
  -1   9   3          2.95          2.55         0.70 o                         
   0   9   3          4.90          6.00         0.91 o                         
   1   9   3         81.18         61.34         1.70 o                         
   2   9   3        650.45        664.08         6.24 o                         
   3   9   3         36.91         44.11         1.79 o                         
   4   9   3         47.29         69.54         4.90 o                         
   5   9   3        105.47         96.38         3.03 o                         
   6   9   3          3.01          0.90         1.06 o                         
   7   9   3        138.64        119.83         3.26 o                         
   8   9   3          9.73          7.80         1.83 o                         
   9   9   3         38.27         38.50         2.66 o                         
  10   9   3          8.49          2.83         1.86 o                         
  11   9   3        142.06        183.76         9.21 o                         
 -11  10   3          2.75         -1.88         1.88 o                         
 -10  10   3          1.57          5.51         2.09 o                         
  -9  10   3         19.90         21.28         2.21 o                         
  -8  10   3         65.64         54.65         3.40 o                         
  -7  10   3          4.69          5.10         1.45 o                         
  -6  10   3         75.44         80.14         2.66 o                         
  -5  10   3        628.85        659.94         7.10 o                         
  -4  10   3        160.03        172.43         3.43 o                         
  -3  10   3         16.43         18.94         2.09 o                         
  -2  10   3          1.18          1.45         0.75 o                         
  -1  10   3         46.88         36.02         1.50 o                         
   0  10   3        135.22        118.83         2.06 o                         
   1  10   3         31.18         33.65         2.22 o                         
   2  10   3          0.58          2.69         0.94 o                         
   3  10   3        246.93        289.15         4.04 o                         
   4  10   3        116.42        124.06         3.27 o                         
   5  10   3        291.71        279.97         5.05 o                         
   6  10   3        205.22        186.25         4.07 o                         
   7  10   3        196.46        172.85         4.16 o                         
   8  10   3          1.37         -0.24         1.68 o                         
   9  10   3         86.76         95.32         3.81 o                         
  10  10   3          2.91          1.05         2.08 o                         
 -11  11   3         55.62         51.60         4.22 o                         
 -10  11   3          9.63         19.72         5.07 o                         
  -9  11   3         98.42        107.70         5.99 o                         
  -8  11   3          0.52         -0.74         2.36 o                         
  -7  11   3         63.77         55.20         2.69 o                         
  -6  11   3        177.02        160.16         3.58 o                         
  -5  11   3         12.65         11.36         1.44 o                         
  -4  11   3          4.12          2.77         1.00 o                         
  -3  11   3        171.33        167.81         3.04 o                         
  -2  11   3        227.12        216.04         3.32 o                         
  -1  11   3        213.58        206.56         2.91 o                         
   0  11   3         40.22         45.89         1.83 o                         
   1  11   3        371.18        374.68         4.59 o                         
   2  11   3         44.96         44.94         1.93 o                         
   3  11   3        233.59        242.35         4.60 o                         
   4  11   3          0.00          1.66         1.20 o                         
   5  11   3          7.04          6.16         1.64 o                         
   6  11   3         40.74         33.65         2.66 o                         
   7  11   3          0.69          2.53         1.70 o                         
   8  11   3          2.05          4.86         2.01 o                         
   9  11   3         42.40         32.92         2.93 o                         
  10  11   3        180.06        218.90         7.19 o                         
 -10  12   3         50.90         60.35         7.31 o                         
  -9  12   3        126.04        103.55         6.70 o                         
  -8  12   3          2.63          6.62         3.84 o                         
  -7  12   3         14.60         16.39         2.56 o                         
  -6  12   3        273.11        268.91         7.90 o                         
  -5  12   3          0.29         -0.20         1.44 o                         
  -4  12   3         41.12         34.36         2.50 o                         
  -3  12   3          8.08         11.95         1.69 o                         
  -2  12   3        144.26        134.12         3.18 o                         
  -1  12   3        195.57        193.76         3.63 o                         
   0  12   3        288.90        283.27         4.44 o                         
   1  12   3        101.97         93.67         3.27 o                         
   2  12   3         84.17         82.86         2.78 o                         
   3  12   3         67.57         63.23         3.29 o                         
   4  12   3         98.79         88.70         3.65 o                         
   5  12   3          0.01         -0.48         1.68 o                         
   6  12   3          5.58          5.32         1.86 o                         
   7  12   3          2.23          0.67         2.63 o                         
   8  12   3         10.78         11.57         2.37 o                         
   9  12   3         20.36         15.39         2.71 o                         
 -10  13   3         41.57         44.01         7.42 o                         
  -9  13   3          0.90          9.96         4.76 o                         
  -8  13   3          0.00          5.75         4.81 o                         
  -7  13   3        103.73         90.24         4.15 o                         
  -6  13   3          2.85          1.98         3.27 o                         
  -5  13   3         44.18         43.92         2.98 o                         
  -4  13   3        143.61        149.09         4.96 o                         
  -3  13   3        174.78        171.01         5.04 o                         
  -2  13   3         10.68         11.96         2.01 o                         
  -1  13   3         78.26         81.23         3.07 o                         
   0  13   3         73.15         58.50         2.60 o                         
   1  13   3          3.28          5.81         1.42 o                         
   2  13   3        155.16        158.43         4.80 o                         
   3  13   3         37.24         37.66         2.80 o                         
   4  13   3          0.90         -1.57         1.57 o                         
   5  13   3          0.58         -1.63         1.63 o                         
   6  13   3          6.47          1.96         2.82 o                         
   7  13   3          0.49          0.79         2.38 o                         
   8  13   3         18.02         16.33         2.66 o                         
   9  13   3          0.28          0.63         2.37 o                         
  -9  14   3         24.98         21.88         7.02 o                         
  -8  14   3         16.64         32.20         3.91 o                         
  -7  14   3         10.96         11.13         4.53 o                         
  -6  14   3         44.18         50.87         4.15 o                         
  -5  14   3        153.69        178.69         5.00 o                         
  -4  14   3         73.46         98.85         3.87 o                         
  -3  14   3         22.47         30.42         2.83 o                         
  -2  14   3         40.78         34.22         5.01 o                         
  -1  14   3          0.21          1.13         1.75 o                         
   0  14   3          2.58          0.22         1.56 o                         
   1  14   3         27.91         23.97         3.10 o                         
   2  14   3         85.64         91.70         3.59 o                         
   3  14   3          1.02          1.42         1.82 o                         
   4  14   3        215.07        222.85         6.91 o                         
   5  14   3         25.40         23.15         4.62 o                         
   6  14   3         59.75         47.97         3.33 o                         
   7  14   3         91.20         83.11         4.28 o                         
   8  14   3         49.05         43.21         3.53 o                         
  -9  15   3         43.49         72.74        11.77 o                         
  -8  15   3         11.76         11.54         4.71 o                         
  -7  15   3          5.91          8.58         3.15 o                         
  -6  15   3          0.90          6.92         2.88 o                         
  -5  15   3          2.42          4.48         4.85 o                         
  -4  15   3         21.68         25.30         5.03 o                         
  -3  15   3         24.11         31.42         3.22 o                         
  -2  15   3         19.81         16.79         3.20 o                         
  -1  15   3        109.22        122.60         4.49 o                         
   0  15   3          0.33          2.04         3.35 o                         
   1  15   3        120.79        131.68         6.63 o                         
   2  15   3          8.66          7.82         2.12 o                         
   3  15   3        120.15        110.55         4.79 o                         
   4  15   3         14.09         12.00         2.41 o                         
   5  15   3         17.17         17.90         2.70 o                         
   6  15   3          2.34          4.25         2.11 o                         
   7  15   3          9.42          3.38         2.22 o                         
   8  15   3          0.61          2.93         4.11 o                         
  -8  16   3          5.71          3.16         4.33 o                         
  -7  16   3         86.67         81.43         5.51 o                         
  -6  16   3         27.67         38.28         8.95 o                         
  -5  16   3         17.75         16.90         3.94 o                         
  -4  16   3         18.11         19.39         8.05 o                         
  -3  16   3          9.46         13.27         6.86 o                         
  -2  16   3          0.22          1.36         3.28 o                         
  -1  16   3         18.11         22.02         5.78 o                         
   0  16   3         14.37         16.72         4.47 o                         
   1  16   3         22.92         22.26         3.04 o                         
   2  16   3          8.63         13.17         2.69 o                         
   3  16   3         14.87          6.96         2.18 o                         
   4  16   3          8.48         10.00         2.60 o                         
   5  16   3          0.01         -3.78         3.78 o                         
   6  16   3          0.91         -0.61         2.08 o                         
   7  16   3         10.30         17.00         2.80 o                         
  -7  17   3          0.98         10.64         7.38 o                         
  -6  17   3          0.25          2.96        16.39 o                         
  -5  17   3          0.01          5.19        16.77 o                         
  -4  17   3        109.57        117.19        24.66 o                         
  -3  17   3         60.65         69.89         6.68 o                         
  -2  17   3          2.38          2.22         6.93 o                         
  -1  17   3         16.59         24.29         6.29 o                         
   0  17   3          0.15          5.10         7.22 o                         
   1  17   3          3.07          2.69         3.30 o                         
   2  17   3         14.57         17.83         6.94 o                         
   3  17   3         26.84         17.98         3.91 o                         
   4  17   3          5.51          2.81         2.82 o                         
   5  17   3          3.55          1.58         2.41 o                         
   6  17   3          0.16         -2.22         2.35 o                         
  -5  18   3          8.61         22.73        15.10 o                         
  -4  18   3         12.05         57.26        16.05 o                         
  -3  18   3         55.80         85.56        20.01 o                         
  -2  18   3         24.49         51.47        15.13 o                         
  -1  18   3          0.14          7.82         7.88 o                         
   0  18   3          1.90         15.69        16.29 o                         
   1  18   3         30.93         23.77         5.68 o                         
   2  18   3          3.22         -1.05         4.37 o                         
   3  18   3         89.82         90.20         8.81 o                         
   4  18   3          3.66         -2.38         4.24 o                         
  -4  19   3          1.19         -0.10         5.35 o                         
  -3  19   3          2.34          6.03        20.84 o                         
  -2  19   3          0.88         62.17        16.53 o                         
  -1  19   3          1.82         65.98        16.29 o                         
   0  19   3          3.37          4.88        13.28 o                         
   1  19   3          0.05          1.85         4.58 o                         
   2  19   3          3.09         23.62        14.75 o                         
   3  19   3         15.20         26.91         6.61 o                         
 -13   0   4        123.66        134.86        11.77 o                         
 -12   0   4         22.92         26.07         3.82 o                         
 -11   0   4         71.03         74.92         5.20 o                         
 -10   0   4          0.76         -0.41         2.13 o                         
  -9   0   4         31.71         37.24         5.10 o                         
  -8   0   4        555.33        503.03         7.99 o                         
  -7   0   4         54.53         32.49         2.26 o                         
  -6   0   4        837.81       1041.71        11.76 o                         
  -5   0   4       3026.61       3465.44        31.21 o                         
  -4   0   4        264.09        303.71         4.47 o                         
  -3   0   4       1313.98       1501.23        16.63 o                         
  -2   0   4       1084.55       1051.75        10.16 o                         
  -1   0   4        298.58        356.49         4.14 o                         
   0   0   4       2449.06       2612.00        20.32 o                         
   1   0   4         16.43         13.47         2.12 o                         
   2   0   4       1110.97       1255.24        12.42 o                         
   3   0   4        108.26         94.97         1.82 o                         
   4   0   4        526.01        595.94         5.72 o                         
   5   0   4        466.16        524.99         6.60 o                         
   6   0   4         25.95         25.01         1.88 o                         
   7   0   4        579.14        504.83         9.83 o                         
   8   0   4       1620.31       1578.91        25.46 o                         
   9   0   4        181.49        176.88         6.66 o                         
  10   0   4         30.91         27.28         3.65 o                         
  11   0   4         43.24         40.82         5.63 o                         
  12   0   4        150.27        144.42        16.41 o                         
 -13   1   4         14.81         18.41         2.72 o                         
 -12   1   4         25.92         26.38         2.88 o                         
 -11   1   4          5.99          5.16         1.83 o                         
 -10   1   4          6.16          5.61         1.65 o                         
  -9   1   4         13.80         10.35         1.72 o                         
  -8   1   4         34.28         29.37         2.19 o                         
  -7   1   4        244.83        225.86         3.35 o                         
  -6   1   4        204.88        242.13         3.21 o                         
  -5   1   4        500.31        522.72         4.85 o                         
  -4   1   4       2780.63       2885.76        18.39 o                         
  -3   1   4        158.25        145.98         1.87 o                         
  -2   1   4         41.80         42.88         0.88 o                         
  -1   1   4          3.47          2.36         0.43 o                         
   0   1   4          0.11          1.87         0.33 o                         
   1   1   4        330.59        362.90         3.04 o                         
   2   1   4       1164.27       1354.78         8.40 o                         
   3   1   4       1757.84       2070.60        10.79 o                         
   4   1   4        203.48        244.80         2.31 o                         
   5   1   4         20.10         17.50         1.00 o                         
   6   1   4        162.00        180.80         2.91 o                         
   7   1   4       1058.93       1105.17         9.64 o                         
   8   1   4        145.18        149.02         5.96 o                         
   9   1   4          2.78          2.18         1.57 o                         
  10   1   4          9.66          2.87         2.80 o                         
  11   1   4         12.73          9.95         2.51 o                         
  12   1   4         28.59         34.86         6.80 o                         
 -13   2   4          6.05          4.69         2.53 o                         
 -12   2   4          8.68          9.21         2.24 o                         
 -11   2   4          1.42          1.42         1.66 o                         
 -10   2   4         33.50         29.27         2.36 o                         
  -9   2   4        145.86        129.68         3.50 o                         
  -8   2   4         34.17         33.16         1.93 o                         
  -7   2   4        196.67        173.44         2.92 o                         
  -6   2   4         94.28         99.98         2.06 o                         
  -5   2   4        537.55        568.63         5.16 o                         
  -4   2   4        277.30        324.77         3.36 o                         
  -3   2   4          2.07          0.21         0.44 o                         
  -2   2   4        211.10        199.92         2.05 o                         
  -1   2   4         20.11         16.35         0.68 o                         
   0   2   4        999.20        998.82         6.87 o                         
   1   2   4        541.53        541.07         3.70 o                         
   2   2   4         61.73         86.32         1.28 o                         
   3   2   4         80.73         62.47         1.15 o                         
   4   2   4         64.29         71.65         1.40 o                         
   5   2   4         25.06         29.55         1.25 o                         
   6   2   4         74.51         61.93         2.18 o                         
   7   2   4          5.00          8.69         1.34 o                         
   8   2   4        100.85        100.19         3.01 o                         
   9   2   4        224.17        223.65         6.59 o                         
  10   2   4        158.64        147.43         6.04 o                         
  11   2   4          9.63         17.95         2.76 o                         
  12   2   4          0.07         -5.68         6.83 o                         
 -13   3   4         31.34         36.68         4.07 o                         
 -12   3   4          0.83          3.64         1.92 o                         
 -11   3   4         35.55         34.52         2.65 o                         
 -10   3   4          0.41         -1.00         1.34 o                         
  -9   3   4         42.61         35.35         2.22 o                         
  -8   3   4         12.56          9.28         1.61 o                         
  -7   3   4        564.20        533.69         6.44 o                         
  -6   3   4        473.62        469.83         4.81 o                         
  -5   3   4        457.31        463.25         4.52 o                         
  -4   3   4       3236.15       3613.96        22.68 o                         
  -3   3   4        291.47        285.85         2.91 o                         
  -2   3   4        102.52        118.69         1.49 o                         
  -1   3   4         57.72         41.40         0.72 o                         
   0   3   4        200.52        199.27         1.73 o                         
   1   3   4        210.28        248.70         2.32 o                         
   2   3   4        449.78        528.12         3.92 o                         
   3   3   4        104.42        122.20         1.63 o                         
   4   3   4        322.77        304.78         3.15 o                         
   5   3   4        141.24        148.62         2.15 o                         
   6   3   4        911.85        968.08         9.57 o                         
   7   3   4        111.09         91.88         2.64 o                         
   8   3   4        332.65        328.91         5.78 o                         
   9   3   4         28.78         16.03         2.36 o                         
  10   3   4          3.87          5.13         2.02 o                         
  11   3   4         50.76         66.68         4.20 o                         
  12   3   4         86.43         70.14        10.66 o                         
 -13   4   4         19.64         17.89         3.50 o                         
 -12   4   4         56.62         51.31         3.70 o                         
 -11   4   4         11.78         14.77         2.11 o                         
 -10   4   4         39.58         41.69         2.65 o                         
  -9   4   4          0.23          0.39         1.20 o                         
  -8   4   4        562.28        520.36         6.35 o                         
  -7   4   4         10.21          5.18         1.31 o                         
  -6   4   4       1098.36       1263.69         9.74 o                         
  -5   4   4        358.85        461.93         4.57 o                         
  -4   4   4         40.63         47.18         2.45 o                         
  -3   4   4        118.07        118.73         3.01 o                         
  -2   4   4        228.53        268.75         2.73 o                         
  -1   4   4        401.67        398.08         3.59 o                         
   0   4   4       2803.12       3008.56        19.04 o                         
   1   4   4          8.67         15.03         0.68 o                         
   2   4   4          2.60          1.80         0.38 o                         
   3   4   4       1573.98       1748.43        11.43 o                         
   4   4   4        442.04        420.50         3.90 o                         
   5   4   4         27.19         22.10         1.03 o                         
   6   4   4        111.74         99.37         2.28 o                         
   7   4   4        674.62        601.70         6.74 o                         
   8   4   4        210.20        192.72         4.03 o                         
   9   4   4         35.41         34.40         3.25 o                         
  10   4   4          0.61         -1.75         1.75 o                         
  11   4   4        120.04        136.21         6.06 o                         
 -13   5   4          1.09          3.67         3.51 o                         
 -12   5   4         17.91         21.43         2.95 o                         
 -11   5   4         44.77         39.00         3.18 o                         
 -10   5   4          0.62         -1.39         1.39 o                         
  -9   5   4        105.31        104.75         3.38 o                         
  -8   5   4        145.37        131.94         3.21 o                         
  -7   5   4         37.44         35.04         2.09 o                         
  -6   5   4         82.15         70.65         1.92 o                         
  -5   5   4        161.30         92.18         1.66 o                         
  -4   5   4         20.18         25.40         0.98 o                         
  -3   5   4        307.11        360.21         3.22 o                         
  -2   5   4          3.14          4.13         0.48 o                         
  -1   5   4          1.34          0.43         0.30 o                         
   0   5   4         61.14         54.52         1.16 o                         
   1   5   4         65.93         70.43         1.60 o                         
   2   5   4        674.95        744.19         5.54 o                         
   3   5   4        700.17        708.60         5.36 o                         
   4   5   4          0.62          1.87         0.60 o                         
   5   5   4         28.26         25.08         1.29 o                         
   6   5   4        868.58        857.43         8.16 o                         
   7   5   4        112.91        107.24         2.86 o                         
   8   5   4         21.22         24.51         1.98 o                         
   9   5   4        154.01        158.18         4.33 o                         
  10   5   4          5.04          4.61         1.86 o                         
  11   5   4         34.82         34.89         3.04 o                         
 -13   6   4          2.52          7.80         3.82 o                         
 -12   6   4          2.41          2.91         1.95 o                         
 -11   6   4         58.69         64.63         4.24 o                         
 -10   6   4         33.56         30.45         2.56 o                         
  -9   6   4         49.48         39.89         2.38 o                         
  -8   6   4        193.09        180.12         3.41 o                         
  -7   6   4         39.01         39.43         2.07 o                         
  -6   6   4        420.41        376.43         4.45 o                         
  -5   6   4          3.68          4.13         0.96 o                         
  -4   6   4         21.75         31.58         1.14 o                         
  -3   6   4        358.02        384.61         3.51 o                         
  -2   6   4        210.19        250.29         2.41 o                         
  -1   6   4        202.45        245.77         2.27 o                         
   0   6   4         58.04         71.71         1.64 o                         
   1   6   4        259.12        261.11         2.71 o                         
   2   6   4        748.76        666.27         5.83 o                         
   3   6   4         27.31         32.48         1.31 o                         
   4   6   4        108.12         94.07         2.23 o                         
   5   6   4         14.60          7.56         1.32 o                         
   6   6   4        165.29        149.65         3.17 o                         
   7   6   4         96.27         94.20         2.77 o                         
   8   6   4         36.99         23.86         1.97 o                         
   9   6   4         25.63         23.32         2.26 o                         
  10   6   4         12.66         17.75         2.22 o                         
  11   6   4        169.71        187.19         6.29 o                         
 -12   7   4          5.48          6.05         2.23 o                         
 -11   7   4         11.83         10.86         2.08 o                         
 -10   7   4          0.22         -1.21         1.44 o                         
  -9   7   4          9.03          9.26         1.65 o                         
  -8   7   4          0.06          0.25         1.03 o                         
  -7   7   4        474.90        456.71         5.73 o                         
  -6   7   4        248.26        267.31         3.75 o                         
  -5   7   4        203.97        243.30         3.11 o                         
  -4   7   4       1090.87       1166.84         9.32 o                         
  -3   7   4        292.11        311.32         3.33 o                         
  -2   7   4         55.93         70.60         1.32 o                         
  -1   7   4        268.42        277.87         2.97 o                         
   0   7   4          1.84          2.70         0.65 o                         
   1   7   4         15.64          9.76         0.59 o                         
   2   7   4        646.82        799.02         6.80 o                         
   3   7   4         19.52         21.75         1.26 o                         
   4   7   4         38.24         29.61         1.46 o                         
   5   7   4        721.63        689.81         6.98 o                         
   6   7   4        153.78        124.58         2.98 o                         
   7   7   4         11.88         16.63         1.67 o                         
   8   7   4        110.14         93.61         3.31 o                         
   9   7   4        203.02        208.20         4.64 o                         
  10   7   4         32.96         41.89         2.90 o                         
  11   7   4         80.22        107.36         5.36 o                         
 -12   8   4         14.37         11.48         2.33 o                         
 -11   8   4         14.92         15.08         2.33 o                         
 -10   8   4          6.07          6.41         2.04 o                         
  -9   8   4        154.30        153.09         5.41 o                         
  -8   8   4          0.76          0.29         1.19 o                         
  -7   8   4          2.09          6.01         1.18 o                         
  -6   8   4        277.82        273.39         3.89 o                         
  -5   8   4         41.76         35.19         1.44 o                         
  -4   8   4          1.79          1.17         0.69 o                         
  -3   8   4        116.07        110.20         1.88 o                         
  -2   8   4        118.31        116.49         1.78 o                         
  -1   8   4          1.58          1.30         0.65 o                         
   0   8   4         80.15         62.95         1.38 o                         
   1   8   4        486.58        482.50         5.23 o                         
   2   8   4          1.50          4.40         0.80 o                         
   3   8   4         34.31         34.73         1.58 o                         
   4   8   4        184.85        178.14         3.35 o                         
   5   8   4        312.14        284.19         4.53 o                         
   6   8   4        100.28         80.02         2.62 o                         
   7   8   4        140.83        119.63         3.25 o                         
   8   8   4         48.05         44.26         2.62 o                         
   9   8   4         73.10         75.78         3.45 o                         
  10   8   4         97.38        122.08         4.41 o                         
  11   8   4         18.37         22.30         4.99 o                         
 -12   9   4         48.93         46.64         6.26 o                         
 -11   9   4         10.54         14.22         4.95 o                         
 -10   9   4         25.01         28.85         2.97 o                         
  -9   9   4         35.54         35.67         2.61 o                         
  -8   9   4         18.27         17.77         2.58 o                         
  -7   9   4        436.96        428.78         5.89 o                         
  -6   9   4        260.10        245.38         4.12 o                         
  -5   9   4         54.56         52.57         1.86 o                         
  -4   9   4         70.62         53.73         1.68 o                         
  -3   9   4         63.88         67.63         1.61 o                         
  -2   9   4          0.53          1.05         0.65 o                         
  -1   9   4          0.14          0.85         0.62 o                         
   0   9   4         23.26         33.49         1.20 o                         
   1   9   4          4.47          2.72         0.74 o                         
   2   9   4         31.70         34.35         1.53 o                         
   3   9   4        431.14        415.33         4.83 o                         
   4   9   4          2.44          5.60         1.18 o                         
   5   9   4        256.03        251.59         5.94 o                         
   6   9   4         47.18         52.54         2.39 o                         
   7   9   4        162.93        151.69         3.67 o                         
   8   9   4         11.48         10.04         1.80 o                         
   9   9   4          0.62         -1.38         1.38 o                         
  10   9   4          6.21         13.12         2.50 o                         
 -11  10   4          0.29          3.86         4.97 o                         
 -10  10   4          1.20         10.09         3.70 o                         
  -9  10   4        164.97        166.97         9.27 o                         
  -8  10   4         13.09         14.61         1.97 o                         
  -7  10   4          3.49          5.02         1.57 o                         
  -6  10   4          4.46          3.80         1.21 o                         
  -5  10   4        709.93        707.17         6.85 o                         
  -4  10   4         19.29         13.52         1.39 o                         
  -3  10   4        206.42        200.78         2.82 o                         
  -2  10   4         24.21         35.32         1.51 o                         
  -1  10   4         11.78          9.15         1.00 o                         
   0  10   4        249.80        247.18         3.81 o                         
   1  10   4          0.16          2.66         1.26 o                         
   2  10   4         50.14         46.99         2.21 o                         
   3  10   4          2.44          4.97         1.79 o                         
   4  10   4          9.65          7.66         1.44 o                         
   5  10   4         14.33         12.85         1.82 o                         
   6  10   4          1.67          0.52         1.85 o                         
   7  10   4         18.45         14.56         2.08 o                         
   8  10   4          0.03         -1.71         1.71 o                         
   9  10   4         11.10          8.52         2.35 o                         
  10  10   4        141.03        172.71         6.81 o                         
 -11  11   4          1.85          3.92         3.35 o                         
 -10  11   4         21.67         25.76         7.16 o                         
  -9  11   4          0.00          5.09         2.45 o                         
  -8  11   4         77.72         86.28         4.70 o                         
  -7  11   4         93.44         92.06         4.88 o                         
  -6  11   4          9.15         13.73         1.99 o                         
  -5  11   4         77.24         65.49         3.38 o                         
  -4  11   4          5.17          5.28         1.69 o                         
  -3  11   4        406.01        430.13         6.45 o                         
  -2  11   4          0.07         -0.70         0.83 o                         
  -1  11   4         11.91         10.20         1.24 o                         
   0  11   4         61.77         60.12         2.25 o                         
   1  11   4        108.89        117.76         2.95 o                         
   2  11   4         87.87         79.97         2.67 o                         
   3  11   4        229.10        221.69         5.53 o                         
   4  11   4         19.87         15.74         1.92 o                         
   5  11   4         53.49         49.03         3.23 o                         
   6  11   4          7.78          7.83         2.11 o                         
   7  11   4          0.69         -1.60         1.60 o                         
   8  11   4         55.07         62.11         3.74 o                         
   9  11   4         35.77         27.63         2.84 o                         
  10  11   4          0.04          7.38         5.59 o                         
 -10  12   4         45.46         52.06         6.55 o                         
  -9  12   4         50.90         37.92         5.50 o                         
  -8  12   4         48.09         50.92        10.02 o                         
  -7  12   4         33.83         29.97         3.55 o                         
  -6  12   4         32.74         31.10         2.68 o                         
  -5  12   4          4.26         12.30         2.04 o                         
  -4  12   4          1.04          0.90         1.46 o                         
  -3  12   4         32.74         34.80         2.33 o                         
  -2  12   4         24.14         31.23         2.12 o                         
  -1  12   4         65.23         64.15         2.36 o                         
   0  12   4          3.40          3.82         1.23 o                         
   1  12   4         41.36         51.74         5.35 o                         
   2  12   4          7.69          7.09         1.40 o                         
   3  12   4         13.04          7.55         1.72 o                         
   4  12   4         21.51         18.88         3.45 o                         
   5  12   4          0.57          0.46         1.76 o                         
   6  12   4        119.95        107.33         6.82 o                         
   7  12   4         36.34         26.87         2.85 o                         
   8  12   4         19.52         14.44         2.48 o                         
   9  12   4         74.12         90.78         5.53 o                         
 -10  13   4         36.69         49.66         7.79 o                         
  -9  13   4         60.96         78.51         6.54 o                         
  -8  13   4        263.90        276.97        14.92 o                         
  -7  13   4          1.97          3.96         4.44 o                         
  -6  13   4          3.68          6.01         2.57 o                         
  -5  13   4         33.67         30.37         3.26 o                         
  -4  13   4         40.25         40.26         2.98 o                         
  -3  13   4         45.57         37.95         4.54 o                         
  -2  13   4         10.06         11.95         2.16 o                         
  -1  13   4         35.96         29.81         2.08 o                         
   0  13   4          1.77          3.31         2.32 o                         
   1  13   4         90.11         87.07         2.97 o                         
   2  13   4         70.72         70.65         2.92 o                         
   3  13   4         26.79         27.20         2.35 o                         
   4  13   4         68.60         62.65         4.60 o                         
   5  13   4        137.26        120.56         4.57 o                         
   6  13   4         74.28         73.32         4.85 o                         
   7  13   4          0.45         -0.45         2.05 o                         
   8  13   4         21.69         27.16         4.38 o                         
   9  13   4         12.00          3.77         4.51 o                         
  -9  14   4         10.84         15.01         5.77 o                         
  -8  14   4          2.01          9.50         3.58 o                         
  -7  14   4         35.31         37.40         7.17 o                         
  -6  14   4         52.39         49.95         5.36 o                         
  -5  14   4        102.94        109.88         5.11 o                         
  -4  14   4        108.71        114.26         9.35 o                         
  -3  14   4        207.59        220.55         6.81 o                         
  -2  14   4         75.64        104.15         7.06 o                         
  -1  14   4         10.74         12.27         2.17 o                         
   0  14   4        118.32        124.24         3.70 o                         
   1  14   4          8.41          8.22         1.72 o                         
   2  14   4          5.03          2.09         1.73 o                         
   3  14   4          4.91          5.20         1.95 o                         
   4  14   4          3.92          2.00         2.71 o                         
   5  14   4          3.08          1.81         2.03 o                         
   6  14   4          0.29         -2.84         3.09 o                         
   7  14   4         13.50         18.10         2.68 o                         
   8  14   4          6.18          3.34         2.33 o                         
  -9  15   4          6.27         13.74         9.36 o                         
  -8  15   4         76.25         68.72         5.40 o                         
  -7  15   4         17.90         27.67         3.90 o                         
  -6  15   4         37.69         30.72         4.46 o                         
  -5  15   4          0.86          2.09         5.96 o                         
  -4  15   4         15.87         20.99         3.51 o                         
  -3  15   4          6.89          6.78         8.98 o                         
  -2  15   4        199.07        222.99         7.10 o                         
  -1  15   4          0.47          3.39         3.82 o                         
   0  15   4         60.56         65.99         4.82 o                         
   1  15   4          0.76          0.41         2.12 o                         
   2  15   4         52.03         48.65         3.32 o                         
   3  15   4          1.98          2.20         1.96 o                         
   4  15   4         62.93         63.27         3.93 o                         
   5  15   4         10.55          8.63         3.91 o                         
   6  15   4          0.46          0.26         2.51 o                         
   7  15   4         33.94         37.76         3.39 o                         
  -8  16   4         33.59         44.20         6.73 o                         
  -7  16   4          0.97          5.44         5.41 o                         
  -6  16   4         23.19         44.96         8.31 o                         
  -5  16   4         17.84         31.06         7.07 o                         
  -4  16   4         11.05         12.25         4.63 o                         
  -3  16   4          8.40         19.38         5.28 o                         
  -2  16   4          0.10          1.09         7.75 o                         
  -1  16   4          3.04          4.96         3.67 o                         
   0  16   4          0.64         -0.71         6.86 o                         
   1  16   4         17.32         26.07         6.21 o                         
   2  16   4         20.64         22.59         3.31 o                         
   3  16   4         19.07         26.23         3.46 o                         
   4  16   4         10.82          2.05         2.72 o                         
   5  16   4          5.32          1.89         2.94 o                         
   6  16   4          0.30         -2.97         2.97 o                         
  -7  17   4         47.78         50.50         9.25 o                         
  -6  17   4          8.42         16.50         7.68 o                         
  -5  17   4          4.01          4.82         9.92 o                         
  -4  17   4         26.38         35.12        13.09 o                         
  -3  17   4         28.95         32.44         4.61 o                         
  -2  17   4         66.00         82.97         9.75 o                         
  -1  17   4          5.30          3.74         8.40 o                         
   0  17   4          0.75          2.38         7.25 o                         
   1  17   4          9.20         11.47         3.60 o                         
   2  17   4          2.52          1.47         4.07 o                         
   3  17   4         15.67          9.01         4.18 o                         
   4  17   4         42.07         43.48         4.40 o                         
   5  17   4         30.71         18.07         3.75 o                         
  -5  18   4         25.40         35.66        17.60 o                         
  -4  18   4         11.27         32.11        17.31 o                         
  -3  18   4          0.34          9.14         8.71 o                         
  -2  18   4         52.59         71.96        10.89 o                         
  -1  18   4         31.95         50.23         9.14 o                         
   0  18   4          6.84         14.19         9.71 o                         
   1  18   4         24.12         21.27         4.25 o                         
   2  18   4         10.25          5.59         3.49 o                         
   3  18   4          0.07         -2.23         6.70 o                         
   4  18   4          0.87         -3.52         3.52 o                         
  -3  19   4          4.31         20.90        21.78 o                         
  -2  19   4          7.81         57.10        15.18 o                         
  -1  19   4         13.60         16.67         6.01 o                         
   0  19   4          0.08         -8.73         8.73 o                         
   1  19   4         64.99         67.10         7.99 o                         
   2  19   4          8.64         -3.14         4.06 o                         
 -13   1   5          8.97         14.53         4.21 o                         
 -12   1   5         43.27         47.55         3.23 o                         
 -11   1   5          1.20          0.30         1.69 o                         
 -10   1   5          1.61          3.46         1.60 o                         
  -9   1   5        113.76         99.83         3.57 o                         
  -8   1   5        379.71        330.77         4.76 o                         
  -7   1   5         82.30         64.99         1.95 o                         
  -6   1   5         49.37         45.86         1.64 o                         
  -5   1   5        465.52        477.10         4.63 o                         
  -4   1   5         37.42         64.63         1.45 o                         
  -3   1   5       1934.66       2121.60        13.81 o                         
  -2   1   5        365.72        384.49         3.32 o                         
  -1   1   5        224.61        222.94         2.21 o                         
   0   1   5          9.48          4.98         0.45 o                         
   1   1   5         76.96         69.79         1.45 o                         
   2   1   5        238.00        259.87         2.50 o                         
   3   1   5        141.89        130.93         1.76 o                         
   4   1   5        410.17        435.77         3.39 o                         
   5   1   5        216.92        207.83         2.54 o                         
   6   1   5       1814.78       1738.07        12.39 o                         
   7   1   5        146.13        111.54         2.98 o                         
   8   1   5         35.48         31.11         2.32 o                         
   9   1   5          4.33          4.08         1.72 o                         
  10   1   5         30.09         28.86         2.96 o                         
  11   1   5          0.03          0.45         2.25 o                         
 -13   2   5          0.18          3.16         2.17 o                         
 -12   2   5         53.96         55.07         5.27 o                         
 -11   2   5         34.71         33.83         2.64 o                         
 -10   2   5          7.38          9.58         1.79 o                         
  -9   2   5          9.49          5.97         1.56 o                         
  -8   2   5         11.82         17.34         1.59 o                         
  -7   2   5         47.52         59.43         1.98 o                         
  -6   2   5         51.13         47.78         1.60 o                         
  -5   2   5        137.33        166.67         2.49 o                         
  -4   2   5       1274.70       1461.22        10.30 o                         
  -3   2   5        724.17        800.89         6.10 o                         
  -2   2   5        365.36        363.74         3.18 o                         
  -1   2   5          3.85          3.39         0.61 o                         
   0   2   5        581.73        634.66         4.93 o                         
   1   2   5       1153.92       1314.24         7.81 o                         
   2   2   5       1208.34       1306.14         7.98 o                         
   3   2   5         95.74         86.44         1.34 o                         
   4   2   5          0.01          0.82         0.49 o                         
   5   2   5          8.28          8.02         0.85 o                         
   6   2   5         29.35         38.46         1.87 o                         
   7   2   5          0.02         -0.14         1.58 o                         
   8   2   5        152.06        115.32         3.48 o                         
   9   2   5        233.64        206.77         7.81 o                         
  10   2   5         68.38         69.72         4.06 o                         
  11   2   5        155.29        165.55         5.69 o                         
 -13   3   5         13.09         12.41         2.88 o                         
 -12   3   5         12.77         14.94         2.31 o                         
 -11   3   5          0.01          0.14         1.58 o                         
 -10   3   5         81.29         85.13         4.40 o                         
  -9   3   5         53.73         56.11         2.64 o                         
  -8   3   5          0.43         -0.93         0.93 o                         
  -7   3   5        909.70        808.63         7.37 o                         
  -6   3   5         19.13         21.29         1.24 o                         
  -5   3   5         58.69         38.51         1.39 o                         
  -4   3   5          6.11         17.38         0.96 o                         
  -3   3   5        597.29        667.03         5.35 o                         
  -2   3   5        269.11        311.12         2.82 o                         
  -1   3   5          2.48          1.17         0.56 o                         
   0   3   5        710.53        734.43         4.93 o                         
   1   3   5        596.43        672.62         4.58 o                         
   2   3   5       1643.51       1785.22        10.42 o                         
   3   3   5          9.52          6.07         0.58 o                         
   4   3   5        172.80        171.80         2.22 o                         
   5   3   5          1.59          3.93         0.73 o                         
   6   3   5       1640.12       1602.80        12.47 o                         
   7   3   5        257.59        256.73         4.15 o                         
   8   3   5          4.06          3.81         1.51 o                         
   9   3   5          0.18          0.36         1.78 o                         
  10   3   5         15.13         12.44         2.43 o                         
  11   3   5         15.58         15.90         2.56 o                         
 -13   4   5          0.85          5.65         2.89 o                         
 -12   4   5          8.03         14.97         2.60 o                         
 -11   4   5         72.82         77.95         3.69 o                         
 -10   4   5         38.53         35.51         2.51 o                         
  -9   4   5         85.60         76.19         3.78 o                         
  -8   4   5          0.99         -0.10         1.11 o                         
  -7   4   5        580.65        543.30         7.70 o                         
  -6   4   5          1.95          1.60         0.78 o                         
  -5   4   5        267.83        229.24         3.05 o                         
  -4   4   5        218.74        228.07         2.83 o                         
  -3   4   5        137.51        181.08         2.04 o                         
  -2   4   5       1262.39       1355.15         8.87 o                         
  -1   4   5       1043.32       1156.00         8.37 o                         
   0   4   5        139.60        173.19         1.60 o                         
   1   4   5        150.98        147.55         1.89 o                         
   2   4   5        252.59        221.57         2.46 o                         
   3   4   5          0.34          5.82         0.59 o                         
   4   4   5         13.72          9.98         0.86 o                         
   5   4   5        520.78        460.69         4.08 o                         
   6   4   5         25.38         16.60         1.36 o                         
   7   4   5        282.05        277.44         5.14 o                         
   8   4   5          0.03         -0.23         1.64 o                         
   9   4   5          6.90          3.94         1.57 o                         
  10   4   5          0.10          1.52         1.93 o                         
  11   4   5          3.38          1.56         2.04 o                         
 -13   5   5         36.63         43.80         4.30 o                         
 -12   5   5         25.63         31.87         3.15 o                         
 -11   5   5         17.23         20.00         2.57 o                         
 -10   5   5         46.25         38.36         2.49 o                         
  -9   5   5         62.06         62.63         4.66 o                         
  -8   5   5        202.58        192.47         3.79 o                         
  -7   5   5        172.98        159.99         3.67 o                         
  -6   5   5         35.46         34.60         1.47 o                         
  -5   5   5          1.27          3.69         0.66 o                         
  -4   5   5         54.31         65.74         1.53 o                         
  -3   5   5        132.80        147.41         2.23 o                         
  -2   5   5         17.25         12.22         0.60 o                         
  -1   5   5         40.50         53.25         1.23 o                         
   0   5   5        100.99         97.59         1.68 o                         
   1   5   5        244.76        281.55         2.83 o                         
   2   5   5         26.69         23.82         1.10 o                         
   3   5   5        646.99        677.87         4.93 o                         
   4   5   5        256.24        235.23         2.86 o                         
   5   5   5        601.69        570.11         5.72 o                         
   6   5   5        183.08        147.57         4.24 o                         
   7   5   5        221.92        198.92         3.88 o                         
   8   5   5        225.40        211.12         4.29 o                         
   9   5   5          0.37         -0.67         1.41 o                         
  10   5   5         53.99         53.64         3.38 o                         
  11   5   5          2.67          2.07         2.32 o                         
 -13   6   5          3.94         10.73         6.91 o                         
 -12   6   5         25.04         29.37         4.31 o                         
 -11   6   5         46.63         45.33         3.31 o                         
 -10   6   5         10.91         11.67         1.87 o                         
  -9   6   5          0.89          1.78         1.45 o                         
  -8   6   5          7.86          6.32         1.34 o                         
  -7   6   5         76.15         79.31         2.29 o                         
  -6   6   5          0.15          3.13         0.83 o                         
  -5   6   5        888.00        929.20         8.13 o                         
  -4   6   5        178.60        187.14         2.34 o                         
  -3   6   5        116.88         99.04         1.67 o                         
  -2   6   5         98.33        117.43         2.25 o                         
  -1   6   5        203.72        217.46         2.74 o                         
   0   6   5        956.84       1067.99         8.28 o                         
   1   6   5          2.48          2.35         0.46 o                         
   2   6   5        376.47        350.53         3.04 o                         
   3   6   5        321.15        347.69         3.86 o                         
   4   6   5         51.46         38.95         1.61 o                         
   5   6   5          0.25          0.44         0.99 o                         
   6   6   5         23.36         20.17         1.64 o                         
   7   6   5        109.76         98.22         3.01 o                         
   8   6   5        147.83        126.15         3.50 o                         
   9   6   5         19.16         12.91         1.97 o                         
  10   6   5         68.01         82.71         3.78 o                         
  11   6   5         25.60         27.88         3.46 o                         
 -12   7   5          3.23         -0.14         2.15 o                         
 -11   7   5         49.92         55.89         3.31 o                         
 -10   7   5        107.67        115.63         3.62 o                         
  -9   7   5         26.29         23.41         2.10 o                         
  -8   7   5         31.98         29.19         1.85 o                         
  -7   7   5          4.56          4.66         1.11 o                         
  -6   7   5       1605.14       1564.38        11.96 o                         
  -5   7   5        356.78        309.73         3.59 o                         
  -4   7   5         23.92         28.01         1.26 o                         
  -3   7   5         81.81         92.46         1.71 o                         
  -2   7   5         56.80         74.17         1.68 o                         
  -1   7   5        288.51        285.28         3.50 o                         
   0   7   5        127.18        139.00         2.30 o                         
   1   7   5        119.17         91.17         1.96 o                         
   2   7   5          4.01          3.98         0.99 o                         
   3   7   5        803.72        775.70         7.01 o                         
   4   7   5        662.81        672.41         6.75 o                         
   5   7   5        501.57        468.30         5.59 o                         
   6   7   5        110.52        106.59         2.89 o                         
   7   7   5         80.45         85.46         3.02 o                         
   8   7   5          0.29          0.28         1.44 o                         
   9   7   5         44.84         49.13         3.61 o                         
  10   7   5         16.32         14.42         2.78 o                         
  11   7   5          6.25          2.74         3.30 o                         
 -12   8   5         68.91         73.17         5.77 o                         
 -11   8   5         12.24         10.38         2.71 o                         
 -10   8   5         22.87         23.26         3.70 o                         
  -9   8   5         52.31         49.20         2.82 o                         
  -8   8   5          0.35         -0.62         1.86 o                         
  -7   8   5        372.89        359.80         4.74 o                         
  -6   8   5         63.98         64.72         2.10 o                         
  -5   8   5        225.10        200.28         3.14 o                         
  -4   8   5        253.26        244.08         3.28 o                         
  -3   8   5        220.91        244.04         3.27 o                         
  -2   8   5         77.94         91.91         1.62 o                         
  -1   8   5         55.68         49.34         1.29 o                         
   0   8   5        242.42        242.56         4.19 o                         
   1   8   5          5.44          4.18         0.70 o                         
   2   8   5        168.94        146.68         2.53 o                         
   3   8   5          1.32          1.98         0.87 o                         
   4   8   5        382.38        355.08         5.54 o                         
   5   8   5         53.10         38.88         2.22 o                         
   6   8   5          5.06          0.75         1.14 o                         
   7   8   5         49.75         51.83         2.63 o                         
   8   8   5         52.71         49.31         2.79 o                         
   9   8   5          7.15         -0.16         1.69 o                         
  10   8   5          1.12          0.40         2.04 o                         
 -12   9   5          3.78          2.06         6.36 o                         
 -11   9   5         14.11         11.36         2.83 o                         
 -10   9   5          1.82          5.59         3.90 o                         
  -9   9   5        110.39        117.35         4.12 o                         
  -8   9   5        133.42        128.30         3.86 o                         
  -7   9   5         25.54         27.47         1.95 o                         
  -6   9   5          9.17         10.71         1.37 o                         
  -5   9   5         33.09         39.15         1.85 o                         
  -4   9   5         19.76         29.77         1.65 o                         
  -3   9   5         15.89         15.66         1.09 o                         
  -2   9   5         14.44         11.82         1.12 o                         
  -1   9   5          4.81          8.50         0.98 o                         
   0   9   5          5.75          3.73         1.06 o                         
   1   9   5         23.46         23.95         1.57 o                         
   2   9   5         68.72         50.22         2.14 o                         
   3   9   5         49.16         56.39         2.30 o                         
   4   9   5        175.97        166.60         3.99 o                         
   5   9   5        330.59        299.12         5.47 o                         
   6   9   5         79.08         72.77         3.19 o                         
   7   9   5        109.80         97.34         3.78 o                         
   8   9   5        124.05        143.13         4.38 o                         
   9   9   5          1.45         -0.13         1.88 o                         
  10   9   5         23.32         26.24         4.36 o                         
 -11  10   5         10.91         20.07         7.11 o                         
 -10  10   5          7.48         15.52         4.84 o                         
  -9  10   5         57.20         71.34         4.89 o                         
  -8  10   5        143.85        137.80         7.01 o                         
  -7  10   5         37.07         35.86         3.89 o                         
  -6  10   5         11.70         18.63         3.19 o                         
  -5  10   5         89.88         90.89         3.46 o                         
  -4  10   5        379.29        372.61         5.04 o                         
  -3  10   5         21.52         18.16         1.49 o                         
  -2  10   5        162.21        169.37         3.84 o                         
  -1  10   5          4.89          7.01         1.09 o                         
   0  10   5         29.42         36.67         2.05 o                         
   1  10   5        656.18        628.78         6.94 o                         
   2  10   5        203.54        199.06         3.89 o                         
   3  10   5        523.74        504.53         6.40 o                         
   4  10   5        134.02        141.77         3.83 o                         
   5  10   5         52.63         40.65         2.96 o                         
   6  10   5         24.43         18.92         2.51 o                         
   7  10   5         38.71         39.83         3.35 o                         
   8  10   5         55.05         53.11         4.11 o                         
   9  10   5         13.23         17.97         2.58 o                         
  10  10   5          0.78          2.69         5.19 o                         
 -11  11   5         33.70         45.28         6.72 o                         
 -10  11   5        154.72        196.79         8.95 o                         
  -9  11   5         16.03          7.85         3.67 o                         
  -8  11   5        295.03        314.95        13.17 o                         
  -7  11   5        159.59        157.88         6.16 o                         
  -6  11   5        316.35        308.42         7.31 o                         
  -5  11   5        142.54        149.45         9.24 o                         
  -4  11   5        357.81        343.34         5.18 o                         
  -3  11   5          6.10          7.45         1.35 o                         
  -2  11   5         16.54         16.09         1.45 o                         
  -1  11   5          0.03         -0.91         0.91 o                         
   0  11   5         78.26         73.77         2.44 o                         
   1  11   5        168.90        147.28         3.31 o                         
   2  11   5         70.79         76.76         2.76 o                         
   3  11   5          0.66          1.44         1.40 o                         
   4  11   5        117.79        105.31         3.59 o                         
   5  11   5         17.83         16.64         2.35 o                         
   6  11   5         33.03         31.48         3.10 o                         
   7  11   5         27.34         27.68         2.80 o                         
   8  11   5         67.78         90.43         4.53 o                         
   9  11   5         59.48         62.88         4.40 o                         
 -10  12   5          1.81         12.53         5.96 o                         
  -9  12   5         17.87         19.54         4.26 o                         
  -8  12   5         58.71         67.71         5.07 o                         
  -7  12   5          5.76          9.83         2.69 o                         
  -6  12   5         16.46         18.81         2.87 o                         
  -5  12   5          0.10          3.97         2.12 o                         
  -4  12   5         26.29         26.39         2.62 o                         
  -3  12   5         37.44         50.37         2.75 o                         
  -2  12   5        213.99        211.15         5.13 o                         
  -1  12   5          2.97         -0.04         1.41 o                         
   0  12   5         82.94         82.02         4.24 o                         
   1  12   5         41.19         36.39         2.18 o                         
   2  12   5         29.28         23.98         1.98 o                         
   3  12   5         79.03         68.95         3.12 o                         
   4  12   5        117.99        112.36         4.10 o                         
   5  12   5         56.97         51.83         3.47 o                         
   6  12   5         22.51         22.92         2.81 o                         
   7  12   5          3.84          3.13         2.06 o                         
   8  12   5          8.85          1.12         2.14 o                         
   9  12   5         20.83         20.99         6.27 o                         
 -10  13   5          0.88          9.63         7.99 o                         
  -9  13   5         24.86         20.11         6.73 o                         
  -8  13   5        168.76        193.67         7.06 o                         
  -7  13   5          2.26          2.23         2.71 o                         
  -6  13   5          0.05          2.81         2.28 o                         
  -5  13   5          7.67          9.13         2.62 o                         
  -4  13   5        150.99        152.01         5.26 o                         
  -3  13   5         15.58         19.99         3.98 o                         
  -2  13   5          3.57          1.79         2.17 o                         
  -1  13   5          0.00          0.57         1.44 o                         
   0  13   5         20.02         19.92         2.29 o                         
   1  13   5          1.05          0.23         1.42 o                         
   2  13   5         37.27         34.81         2.47 o                         
   3  13   5         26.98         26.17         2.42 o                         
   4  13   5         17.68         20.22         2.57 o                         
   5  13   5        108.41        107.51         5.55 o                         
   6  13   5         41.11         30.19         3.16 o                         
   7  13   5        136.77        161.34         5.76 o                         
   8  13   5          4.31          1.03         2.67 o                         
  -9  14   5         78.32        104.36         6.39 o                         
  -8  14   5          1.49         10.84         6.72 o                         
  -7  14   5         36.86         38.66         7.12 o                         
  -6  14   5         17.31         21.89         3.32 o                         
  -5  14   5         28.83         26.93         3.38 o                         
  -4  14   5          1.05          2.38         3.37 o                         
  -3  14   5         92.46         93.68         8.19 o                         
  -2  14   5          1.56         -1.78         5.75 o                         
  -1  14   5         66.15         72.44         3.81 o                         
   0  14   5         89.82         97.85         4.46 o                         
   1  14   5          7.32         12.24         2.05 o                         
   2  14   5        104.49         97.34         4.46 o                         
   3  14   5          2.99         -1.16         2.19 o                         
   4  14   5         36.68         37.54         3.79 o                         
   5  14   5         52.25         57.87         4.92 o                         
   6  14   5         19.24         14.25         2.85 o                         
   7  14   5          0.81         -1.76         2.41 o                         
  -9  15   5         11.04         14.58         7.86 o                         
  -8  15   5          1.51          8.02         3.08 o                         
  -7  15   5          7.83         15.22         3.34 o                         
  -6  15   5        137.25        167.43        12.45 o                         
  -5  15   5         11.33         14.46         4.24 o                         
  -4  15   5          2.53          0.86         3.11 o                         
  -3  15   5        109.25        118.39        10.98 o                         
  -2  15   5         23.61         38.39         4.59 o                         
  -1  15   5          4.09          5.16         3.42 o                         
   0  15   5         36.88         36.32         4.58 o                         
   1  15   5         26.68         15.71         2.38 o                         
   2  15   5          0.05         -1.87         1.97 o                         
   3  15   5         17.84         21.01         3.23 o                         
   4  15   5         23.69         25.82         4.94 o                         
   5  15   5         25.21         20.15         3.53 o                         
   6  15   5          5.64          3.07         3.54 o                         
   7  15   5          0.40         -5.76         5.76 o                         
  -8  16   5          0.05          5.14         5.63 o                         
  -7  16   5          5.02          5.19         5.13 o                         
  -6  16   5          2.40          9.24         6.14 o                         
  -5  16   5          0.01         -0.84         4.55 o                         
  -4  16   5          1.69          5.09         3.20 o                         
  -3  16   5          1.38         10.13        11.99 o                         
  -2  16   5          2.53          6.11         5.83 o                         
  -1  16   5         45.85         53.99         7.54 o                         
   0  16   5          2.29          4.32         2.78 o                         
   1  16   5          0.03         -1.64         3.34 o                         
   2  16   5          0.15         -2.28         2.28 o                         
   3  16   5         24.33         21.50         3.48 o                         
   4  16   5         91.80         92.94         5.82 o                         
   5  16   5          0.45         -2.64         2.64 o                         
   6  16   5          2.92          2.83         3.25 o                         
  -6  17   5          7.23          7.32         7.62 o                         
  -5  17   5         52.12         65.43         8.40 o                         
  -4  17   5         16.28         16.75         7.17 o                         
  -3  17   5          0.18          2.76         7.77 o                         
  -2  17   5          0.05          0.93         2.76 o                         
  -1  17   5          4.48          5.09         5.03 o                         
   0  17   5          0.72         -0.82         5.58 o                         
   1  17   5          2.16          5.60         3.32 o                         
   2  17   5          0.00          1.07         3.19 o                         
   3  17   5          1.24         -0.90         2.75 o                         
   4  17   5         42.68         43.83         4.46 o                         
   5  17   5          7.59          2.89         4.15 o                         
  -5  18   5         15.82         20.32         9.52 o                         
  -4  18   5         11.48          9.34         8.15 o                         
  -3  18   5         10.91         12.11        12.21 o                         
  -2  18   5         33.96         43.79        11.59 o                         
  -1  18   5          3.49          2.44         8.93 o                         
   0  18   5          0.00          3.79         9.63 o                         
   1  18   5         40.70         39.18         5.25 o                         
   2  18   5          0.71         -1.51         3.94 o                         
   3  18   5          2.34         -3.07         3.07 o                         
  -3  19   5          3.83         35.52        12.83 o                         
  -2  19   5         53.77         70.22        28.62 o                         
  -1  19   5          7.44          7.15         5.45 o                         
   0  19   5          0.05         -3.72         4.56 o                         
   1  19   5          5.39          0.47         3.89 o                         
 -13   0   6          3.87          0.18         2.83 o                         
 -12   0   6          1.16          1.35         2.56 o                         
 -11   0   6         10.93          8.48         2.96 o                         
 -10   0   6         40.38         39.22         3.69 o                         
  -9   0   6        929.35        924.92        17.19 o                         
  -8   0   6        580.24        504.81         8.08 o                         
  -7   0   6         34.42         36.25         2.46 o                         
  -6   0   6          0.27          1.98         1.06 o                         
  -5   0   6        138.46        175.23         3.81 o                         
  -4   0   6        145.08        187.84         3.54 o                         
  -3   0   6        337.11        369.30         4.97 o                         
  -2   0   6        281.47        286.02         3.98 o                         
  -1   0   6       6155.41       6973.44       106.37 o                         
   0   0   6        120.10        131.23         2.25 o                         
   1   0   6       3260.96       3659.65        28.90 o                         
   2   0   6        182.78        198.46         6.44 o                         
   3   0   6         82.96         96.91         2.07 o                         
   4   0   6        117.70        128.66         2.52 o                         
   5   0   6        233.22        204.40         3.44 o                         
   6   0   6        605.92        629.55         8.24 o                         
   7   0   6         79.30         60.79         3.45 o                         
   8   0   6          7.79          4.84         2.77 o                         
   9   0   6         59.69         57.37         4.53 o                         
  10   0   6         23.47         14.89         4.07 o                         
  11   0   6         80.50         75.44         7.44 o                         
 -13   1   6         32.72         39.52         3.18 o                         
 -12   1   6          7.64          5.69         2.77 o                         
 -11   1   6          0.51          3.46         1.68 o                         
 -10   1   6         18.27         17.04         1.98 o                         
  -9   1   6          1.54          4.82         1.46 o                         
  -8   1   6        230.93        200.55         3.47 o                         
  -7   1   6          4.74          0.81         0.85 o                         
  -6   1   6         41.57         35.89         1.56 o                         
  -5   1   6        177.04        193.23         2.73 o                         
  -4   1   6       1327.12       1490.17        10.57 o                         
  -3   1   6        381.08        388.13         4.47 o                         
  -2   1   6        422.25        428.10         3.74 o                         
  -1   1   6        348.16        441.83         3.80 o                         
   0   1   6         26.41         16.07         0.72 o                         
   1   1   6         34.25         36.94         1.06 o                         
   2   1   6        624.41        658.73         5.57 o                         
   3   1   6        538.87        566.21         4.13 o                         
   4   1   6         36.04         30.53         1.09 o                         
   5   1   6          5.83          2.16         0.66 o                         
   6   1   6        425.05        461.38         4.81 o                         
   7   1   6        300.04        276.95         4.57 o                         
   8   1   6          3.64          2.00         1.52 o                         
   9   1   6          3.88         -0.30         2.19 o                         
  10   1   6          0.00         -1.00         1.92 o                         
  11   1   6         28.67         31.51         3.85 o                         
 -13   2   6         13.60         22.78         2.90 o                         
 -12   2   6          3.23          4.25         1.93 o                         
 -11   2   6          1.56          2.31         1.64 o                         
 -10   2   6          3.11          6.33         1.71 o                         
  -9   2   6        131.13        126.24         3.29 o                         
  -8   2   6        155.17        131.92         3.09 o                         
  -7   2   6          8.12          3.77         0.96 o                         
  -6   2   6          0.62          0.28         0.68 o                         
  -5   2   6         49.74         54.54         1.51 o                         
  -4   2   6        295.39        275.54         3.13 o                         
  -3   2   6       1408.50       1526.82        10.54 o                         
  -2   2   6        270.25        317.42         3.31 o                         
  -1   2   6        263.64        284.80         2.70 o                         
   0   2   6        223.60        240.03         3.00 o                         
   1   2   6         35.64         35.30         1.06 o                         
   2   2   6         92.62         96.96         1.55 o                         
   3   2   6         12.51         15.06         0.77 o                         
   4   2   6         47.98         48.69         1.20 o                         
   5   2   6         18.79         18.96         1.05 o                         
   6   2   6         19.58         16.39         1.44 o                         
   7   2   6         60.67         57.65         2.48 o                         
   8   2   6        120.20        113.76         3.63 o                         
   9   2   6         27.55         32.00         2.89 o                         
  10   2   6         13.20         14.26         2.55 o                         
  11   2   6          0.42         -2.14         2.14 o                         
 -13   3   6         74.79         89.19         4.98 o                         
 -12   3   6          1.32          2.09         1.86 o                         
 -11   3   6         14.15         13.31         2.08 o                         
 -10   3   6         96.99         88.99         3.47 o                         
  -9   3   6        124.84        107.15         3.09 o                         
  -8   3   6          2.98          6.56         1.26 o                         
  -7   3   6         67.31         62.41         2.07 o                         
  -6   3   6         77.31         69.97         1.87 o                         
  -5   3   6        189.49        176.07         2.64 o                         
  -4   3   6         86.25         81.54         1.65 o                         
  -3   3   6        609.13        655.05         5.37 o                         
  -2   3   6        739.09        849.91         7.08 o                         
  -1   3   6          4.03          3.53         0.54 o                         
   0   3   6       1802.97       2239.17        13.94 o                         
   1   3   6        103.70        128.97         1.71 o                         
   2   3   6        487.21        491.93         3.97 o                         
   3   3   6         71.01         65.08         1.25 o                         
   4   3   6         17.65         24.25         1.08 o                         
   5   3   6        638.11        636.43         5.14 o                         
   6   3   6        103.19         83.89         2.16 o                         
   7   3   6        184.60        155.46         3.45 o                         
   8   3   6          0.19          0.37         1.20 o                         
   9   3   6         12.69         11.48         1.86 o                         
  10   3   6          2.45          1.35         1.73 o                         
  11   3   6         20.97         14.45         3.19 o                         
 -13   4   6          8.19          7.58         3.57 o                         
 -12   4   6         15.91         14.67         2.35 o                         
 -11   4   6          2.23          1.29         1.71 o                         
 -10   4   6         29.71         29.85         2.36 o                         
  -9   4   6        260.08        245.82         4.48 o                         
  -8   4   6        393.52        371.25         5.23 o                         
  -7   4   6         64.90         52.86         2.60 o                         
  -6   4   6         49.10         43.56         1.69 o                         
  -5   4   6         62.10         54.08         1.60 o                         
  -4   4   6         86.70         87.33         1.72 o                         
  -3   4   6         31.40         32.14         0.98 o                         
  -2   4   6       1089.67       1208.24         9.45 o                         
  -1   4   6       2146.73       2256.53        16.52 o                         
   0   4   6        119.04        144.59         1.77 o                         
   1   4   6          5.61          4.94         0.58 o                         
   2   4   6        623.61        653.45         5.19 o                         
   3   4   6         49.70         42.62         1.18 o                         
   4   4   6        505.29        456.32         4.07 o                         
   5   4   6        209.64        207.24         2.91 o                         
   6   4   6          0.25         -0.92         0.92 o                         
   7   4   6        204.99        223.83         4.14 o                         
   8   4   6        146.73        129.94         3.52 o                         
   9   4   6          6.82          5.18         1.70 o                         
  10   4   6        114.86        121.64         4.81 o                         
  11   4   6          2.56         -2.29         2.29 o                         
 -13   5   6          6.14          7.41         3.52 o                         
 -12   5   6         14.40          8.16         2.37 o                         
 -11   5   6          4.42          3.16         1.85 o                         
 -10   5   6          9.37          7.37         2.17 o                         
  -9   5   6          3.80          3.82         1.45 o                         
  -8   5   6          0.00          1.68         1.18 o                         
  -7   5   6        727.31        643.52         6.98 o                         
  -6   5   6          5.57          5.67         0.98 o                         
  -5   5   6         26.50         35.22         1.23 o                         
  -4   5   6        124.69        143.92         1.95 o                         
  -3   5   6        121.82        135.42         1.99 o                         
  -2   5   6        440.44        436.80         3.67 o                         
  -1   5   6         71.90         61.77         1.91 o                         
   0   5   6        263.92        254.43         3.03 o                         
   1   5   6          7.49          8.82         0.66 o                         
   2   5   6        176.65        165.34         2.38 o                         
   3   5   6         15.47         11.89         0.78 o                         
   4   5   6       1019.83        957.42         7.32 o                         
   5   5   6        180.47        193.34         3.43 o                         
   6   5   6          0.01         -1.01         1.01 o                         
   7   5   6          9.62         10.88         1.57 o                         
   8   5   6         18.25         17.60         1.90 o                         
   9   5   6          0.01         -1.55         1.55 o                         
  10   5   6         10.93          9.44         2.05 o                         
  11   5   6          5.40          2.61         3.31 o                         
 -13   6   6          0.03          4.31         7.06 o                         
 -12   6   6          3.10          7.56         2.79 o                         
 -11   6   6          0.05          1.15         1.96 o                         
 -10   6   6         58.29         56.18         3.06 o                         
  -9   6   6          3.53          1.58         1.36 o                         
  -8   6   6         47.80         48.59         2.17 o                         
  -7   6   6       1130.32       1081.33         9.27 o                         
  -6   6   6        109.69        108.11         2.10 o                         
  -5   6   6        616.22        605.86         5.10 o                         
  -4   6   6         92.56         75.26         1.61 o                         
  -3   6   6        132.36        164.22         2.15 o                         
  -2   6   6         24.01         31.41         1.67 o                         
  -1   6   6        555.47        620.66         8.26 o                         
   0   6   6          1.34          5.71         0.70 o                         
   1   6   6         80.67         84.86         1.48 o                         
   2   6   6        591.46        578.37         4.98 o                         
   3   6   6         96.02         92.49         2.01 o                         
   4   6   6        160.82        149.68         2.73 o                         
   5   6   6          0.00         -0.95         0.95 o                         
   6   6   6        210.95        183.39         7.04 o                         
   7   6   6          2.10          2.49         2.09 o                         
   8   6   6         28.89         19.06         2.00 o                         
   9   6   6         15.01         19.03         2.15 o                         
  10   6   6          0.39         -1.65         1.65 o                         
 -12   7   6         42.48         55.97         4.40 o                         
 -11   7   6          0.41         -0.02         2.37 o                         
 -10   7   6         83.77         84.78         3.85 o                         
  -9   7   6         57.62         50.54         2.40 o                         
  -8   7   6         14.04         12.90         1.43 o                         
  -7   7   6         50.43         51.27         2.73 o                         
  -6   7   6         41.70         47.89         1.89 o                         
  -5   7   6         68.48         75.61         1.74 o                         
  -4   7   6         58.94         60.51         1.55 o                         
  -3   7   6          7.00          6.76         0.67 o                         
  -2   7   6        121.42        112.40         2.06 o                         
  -1   7   6         80.24         86.04         2.30 o                         
   0   7   6        621.14        664.71         6.09 o                         
   1   7   6        299.39        334.59         4.63 o                         
   2   7   6        500.67        473.34         4.92 o                         
   3   7   6        546.18        569.71         5.82 o                         
   4   7   6       1202.19       1181.79        10.01 o                         
   5   7   6          6.94          6.06         1.22 o                         
   6   7   6         52.08         47.90         2.35 o                         
   7   7   6        154.27        141.15         3.80 o                         
   8   7   6          0.18          1.75         1.52 o                         
   9   7   6         18.88         17.49         2.47 o                         
  10   7   6          0.92         -1.71         1.71 o                         
 -12   8   6         23.72         20.92         4.35 o                         
 -11   8   6         29.62         35.00         3.38 o                         
 -10   8   6         10.79         12.69         3.62 o                         
  -9   8   6         47.99         46.19         3.37 o                         
  -8   8   6        278.82        288.31         5.07 o                         
  -7   8   6         25.31         20.42         1.69 o                         
  -6   8   6         60.91         62.02         2.21 o                         
  -5   8   6         97.92        106.61         2.36 o                         
  -4   8   6          0.12          0.05         0.90 o                         
  -3   8   6         34.79         36.90         2.21 o                         
  -2   8   6        544.92        536.35         5.62 o                         
  -1   8   6         77.83         73.02         1.86 o                         
   0   8   6         48.73         43.53         1.67 o                         
   1   8   6         73.50         73.22         2.31 o                         
   2   8   6        351.66        321.97         4.59 o                         
   3   8   6       1351.07       1271.03        13.50 o                         
   4   8   6        133.61        122.05         3.88 o                         
   5   8   6         35.13         34.98         3.10 o                         
   6   8   6        116.13        120.75         3.88 o                         
   7   8   6          0.01         -0.82         1.67 o                         
   8   8   6         16.01         17.98         2.60 o                         
   9   8   6        114.40        114.43         6.17 o                         
  10   8   6          4.80          8.87         2.70 o                         
 -12   9   6          9.00          6.25         6.71 o                         
 -11   9   6         10.82         11.74         3.45 o                         
 -10   9   6          0.05          1.30         3.44 o                         
  -9   9   6          0.00          1.43         2.93 o                         
  -8   9   6         49.06         53.51         4.07 o                         
  -7   9   6        173.51        162.87         4.59 o                         
  -6   9   6       1020.08       1060.77        20.72 o                         
  -5   9   6        193.55        167.56         3.91 o                         
  -4   9   6         29.35         25.82         1.99 o                         
  -3   9   6        200.92        184.66         4.14 o                         
  -2   9   6         96.77         90.45         2.22 o                         
  -1   9   6         10.29         12.45         1.11 o                         
   0   9   6        130.41        122.82         2.94 o                         
   1   9   6        109.55        100.73         2.70 o                         
   2   9   6        102.06         97.09         2.70 o                         
   3   9   6          1.83          6.97         1.35 o                         
   4   9   6        113.05        106.83         3.69 o                         
   5   9   6          1.84          1.09         1.54 o                         
   6   9   6          0.20         -0.15         1.67 o                         
   7   9   6          0.28         -1.37         1.52 o                         
   8   9   6         26.38         28.55         3.17 o                         
   9   9   6          9.22         10.23         2.52 o                         
  10   9   6          7.20         -3.06         4.10 o                         
 -11  10   6         32.06         40.15         5.12 o                         
 -10  10   6          0.09          3.66         5.28 o                         
  -9  10   6         18.90         26.99         4.99 o                         
  -8  10   6        111.49        123.02         7.24 o                         
  -7  10   6         20.22         21.59         2.97 o                         
  -6  10   6          8.40          7.79         1.82 o                         
  -5  10   6        102.23         92.95         3.54 o                         
  -4  10   6          3.11          7.93         1.59 o                         
  -3  10   6        135.19        130.05         3.44 o                         
  -2  10   6          4.37          1.74         1.09 o                         
  -1  10   6        106.69         86.83         3.28 o                         
   0  10   6         56.73         61.02         2.81 o                         
   1  10   6        326.36        317.77         4.75 o                         
   2  10   6        372.36        372.71         5.35 o                         
   3  10   6        150.44        148.37         3.88 o                         
   4  10   6        295.88        266.41         5.21 o                         
   5  10   6        229.46        210.47         4.90 o                         
   6  10   6         85.62         79.76         4.21 o                         
   7  10   6         13.36         11.66         3.51 o                         
   8  10   6         85.25         94.33         4.25 o                         
   9  10   6          2.10          0.56         2.41 o                         
 -11  11   6          0.00         -0.35         6.93 o                         
 -10  11   6          0.07          4.69         5.87 o                         
  -9  11   6        121.85        128.43         5.99 o                         
  -8  11   6          7.06         15.37         3.93 o                         
  -7  11   6         29.80         25.37         3.20 o                         
  -6  11   6         27.87         30.28         3.14 o                         
  -5  11   6         19.44         23.07         2.35 o                         
  -4  11   6         56.97         62.45         3.03 o                         
  -3  11   6         26.66         24.72         2.07 o                         
  -2  11   6          9.12          8.91         1.73 o                         
  -1  11   6          2.69          0.61         1.82 o                         
   0  11   6        506.48        536.80         7.38 o                         
   1  11   6          0.10         -1.05         1.05 o                         
   2  11   6        148.47        132.53         3.36 o                         
   3  11   6        133.69        126.61         3.72 o                         
   4  11   6         33.09         27.51         2.36 o                         
   5  11   6         94.94         83.27         3.76 o                         
   6  11   6        109.49        116.12         4.79 o                         
   7  11   6         15.72          4.86         2.08 o                         
   8  11   6          2.85          1.10         2.35 o                         
   9  11   6          5.58         -5.74        11.69 o                         
 -10  12   6          8.91         26.75         8.85 o                         
  -9  12   6         37.38         47.08         5.54 o                         
  -8  12   6         60.44         48.66         5.27 o                         
  -7  12   6          8.91         13.08         2.94 o                         
  -6  12   6         39.09         43.90         3.71 o                         
  -5  12   6          0.15         -1.73         2.41 o                         
  -4  12   6         46.08         48.40         3.96 o                         
  -3  12   6         21.06         26.14         2.60 o                         
  -2  12   6         76.67         82.87         4.60 o                         
  -1  12   6         15.68          9.41         2.01 o                         
   0  12   6          4.70          5.56         1.57 o                         
   1  12   6        175.58        173.38         5.07 o                         
   2  12   6         22.65         20.04         2.17 o                         
   3  12   6        239.20        232.19         5.77 o                         
   4  12   6         99.21        103.94         4.33 o                         
   5  12   6          3.62          5.39         2.16 o                         
   6  12   6          0.24         -1.37         1.92 o                         
   7  12   6          8.78         11.45         2.43 o                         
   8  12   6          0.94         -1.39         2.60 o                         
 -10  13   6         11.61         28.99         7.67 o                         
  -9  13   6         57.14         62.16         5.73 o                         
  -8  13   6          0.88          5.61         2.93 o                         
  -7  13   6        178.51        200.63         6.81 o                         
  -6  13   6        117.86        138.99         5.55 o                         
  -5  13   6         82.44         80.08         6.15 o                         
  -4  13   6         21.34         28.18         3.74 o                         
  -3  13   6         72.69         47.60         4.19 o                         
  -2  13   6         56.78         47.59         3.85 o                         
  -1  13   6          5.86          6.01         2.15 o                         
   0  13   6        115.73         96.54         4.53 o                         
   1  13   6         21.36         21.88         2.31 o                         
   2  13   6          2.63         -0.43         2.12 o                         
   3  13   6          3.66          0.37         2.01 o                         
   4  13   6          0.29          1.10         3.17 o                         
   5  13   6         20.14         22.89         5.28 o                         
   6  13   6          0.56          0.83         2.68 o                         
   7  13   6          2.19          1.18         2.48 o                         
   8  13   6         36.78         24.61        16.83 o                         
  -9  14   6          6.40         10.18         5.00 o                         
  -8  14   6          5.24         13.54         5.43 o                         
  -7  14   6          4.62          7.18         3.03 o                         
  -6  14   6          0.38          0.17         3.46 o                         
  -5  14   6          0.02         -0.87         3.20 o                         
  -4  14   6          5.59          7.93         3.89 o                         
  -3  14   6          0.52         -1.71         4.15 o                         
  -2  14   6          0.73          2.98         2.87 o                         
  -1  14   6         14.69         14.53         2.20 o                         
   0  14   6         29.36         30.00         2.74 o                         
   1  14   6        276.52        268.65         8.31 o                         
   2  14   6         34.95         27.79         2.93 o                         
   3  14   6         32.78         29.87         3.12 o                         
   4  14   6         38.57         31.11         4.39 o                         
   5  14   6         57.09         67.70         5.00 o                         
   6  14   6         75.80         58.69         6.94 o                         
   7  14   6         47.28         56.70         7.00 o                         
  -8  15   6         29.09         47.43         5.99 o                         
  -7  15   6          0.07          4.68         3.45 o                         
  -6  15   6          8.22         12.09         3.48 o                         
  -5  15   6         55.37         49.08        10.64 o                         
  -4  15   6          2.08          0.26         3.52 o                         
  -3  15   6          1.42          3.57         3.98 o                         
  -2  15   6          8.87          5.72         4.10 o                         
  -1  15   6         57.98         52.75         5.08 o                         
   0  15   6          0.17          0.63         2.86 o                         
   1  15   6         21.13         24.85         3.48 o                         
   2  15   6         24.61         24.52         2.91 o                         
   3  15   6          0.25         -2.32         3.37 o                         
   4  15   6         10.12          6.79         3.47 o                         
   5  15   6         71.06         86.40         5.88 o                         
   6  15   6          1.18          0.58         6.68 o                         
  -7  16   6          5.50          5.28         4.09 o                         
  -6  16   6          6.42         11.29         7.41 o                         
  -5  16   6          9.56         11.49         4.03 o                         
  -4  16   6          2.23         -1.96         6.16 o                         
  -3  16   6         55.98         66.13         5.62 o                         
  -2  16   6          4.06          5.56         3.97 o                         
  -1  16   6          1.47          5.52         4.05 o                         
   0  16   6         22.85         20.67         4.85 o                         
   1  16   6          2.86         -0.27         2.36 o                         
   2  16   6          4.93         -2.18         2.18 o                         
   3  16   6         28.66         30.33         5.65 o                         
   4  16   6         38.82         43.76         4.62 o                         
   5  16   6         25.03         19.41         5.72 o                         
  -6  17   6         64.83         77.76        12.45 o                         
  -5  17   6         11.36         21.64         8.38 o                         
  -4  17   6         26.66         18.93         6.67 o                         
  -3  17   6         28.49         19.54         4.26 o                         
  -2  17   6          3.95         10.44         6.41 o                         
  -1  17   6          0.12         -3.55         4.51 o                         
   0  17   6         24.06         24.79         5.87 o                         
   1  17   6         55.44         40.60         5.17 o                         
   2  17   6          0.25          0.68         6.62 o                         
   3  17   6          2.31         -0.43         3.13 o                         
   4  17   6          7.46          7.95         3.48 o                         
  -5  18   6          1.10         -3.78         5.21 o                         
  -4  18   6         10.03          8.84         5.58 o                         
  -3  18   6          5.10          4.66         8.08 o                         
  -2  18   6          8.40         12.12         8.27 o                         
  -1  18   6          5.91         12.57         4.84 o                         
   0  18   6          0.77         -0.71         5.35 o                         
   1  18   6          2.64         -3.94         3.94 o                         
   2  18   6         28.27         18.00         4.58 o                         
  -1  19   6          0.12        -13.44        13.44 o                         
 -13   1   7         11.74         17.13         5.19 o                         
 -12   1   7         11.13         13.80         2.48 o                         
 -11   1   7         30.12         21.11         2.56 o                         
 -10   1   7        127.00        118.14         3.66 o                         
  -9   1   7         82.89         78.58         3.15 o                         
  -8   1   7        118.37         76.75         2.36 o                         
  -7   1   7          3.09          1.77         0.90 o                         
  -6   1   7         10.10         11.73         1.08 o                         
  -5   1   7         14.70         24.85         1.24 o                         
  -4   1   7        628.15        705.99         5.98 o                         
  -3   1   7        187.13        177.98         2.33 o                         
  -2   1   7         49.61         41.85         1.04 o                         
  -1   1   7        116.59        117.07         1.72 o                         
   0   1   7       1243.84       1382.05         9.17 o                         
   1   1   7       1954.99       2197.02        13.13 o                         
   2   1   7         13.23          9.11         0.79 o                         
   3   1   7          0.45          0.30         0.50 o                         
   4   1   7         21.57         17.31         0.89 o                         
   5   1   7        111.58        106.96         1.90 o                         
   6   1   7          4.07          4.20         1.05 o                         
   7   1   7          0.21          1.31         1.18 o                         
   8   1   7          9.35          9.57         1.67 o                         
   9   1   7          3.92          1.60         1.84 o                         
  10   1   7          9.58         12.76         2.79 o                         
  11   1   7         75.23         74.35         8.19 o                         
 -13   2   7         24.69         24.23         2.83 o                         
 -12   2   7          2.03          2.84         1.91 o                         
 -11   2   7          3.25          4.87         1.78 o                         
 -10   2   7         87.71         80.85         3.34 o                         
  -9   2   7        920.17        893.25         9.28 o                         
  -8   2   7          7.43          9.14         1.36 o                         
  -7   2   7        211.61        177.19         3.09 o                         
  -6   2   7         54.46         55.58         1.79 o                         
  -5   2   7        503.75        541.85         5.22 o                         
  -4   2   7         15.71         19.95         1.03 o                         
  -3   2   7        176.88        217.57         2.55 o                         
  -2   2   7       1798.86       2066.86        14.97 o                         
  -1   2   7       1164.98       1411.47         9.86 o                         
   0   2   7       4389.11       4906.25        28.40 o                         
   1   2   7        133.73        165.91         2.23 o                         
   2   2   7        655.58        744.31         5.48 o                         
   3   2   7          0.03         -0.01         0.47 o                         
   4   2   7        386.64        381.59         3.49 o                         
   5   2   7        108.34        115.14         1.87 o                         
   6   2   7        199.46        221.66         3.33 o                         
   7   2   7        138.47        131.47         3.10 o                         
   8   2   7         21.86         27.16         2.18 o                         
   9   2   7          2.14         -1.58         1.58 o                         
  10   2   7          3.79          2.15         2.06 o                         
  11   2   7        154.68        179.07        10.12 o                         
 -13   3   7         40.00         50.05         4.66 o                         
 -12   3   7          0.89          1.78         1.94 o                         
 -11   3   7          8.34          8.51         1.92 o                         
 -10   3   7        195.72        180.91         4.36 o                         
  -9   3   7        146.46        137.17         3.51 o                         
  -8   3   7         54.44         60.89         2.45 o                         
  -7   3   7         27.85         17.79         1.43 o                         
  -6   3   7         12.89         12.28         1.13 o                         
  -5   3   7        120.77        134.16         2.32 o                         
  -4   3   7         53.97         63.11         1.51 o                         
  -3   3   7        469.25        457.62         4.58 o                         
  -2   3   7        179.10        194.88         3.23 o                         
  -1   3   7        230.26        207.64         2.78 o                         
   0   3   7       1587.92       1821.43        11.59 o                         
   1   3   7         11.42         15.63         0.79 o                         
   2   3   7         41.30         50.12         1.23 o                         
   3   3   7         24.07         20.80         0.93 o                         
   4   3   7        110.76        106.46         1.90 o                         
   5   3   7          2.43          0.11         0.71 o                         
   6   3   7         96.92         93.42         2.40 o                         
   7   3   7          2.97         -0.56         1.13 o                         
   8   3   7          6.00          4.84         1.55 o                         
   9   3   7          2.17          1.99         1.64 o                         
  10   3   7         14.41         14.40         2.49 o                         
 -13   4   7         28.17         39.37         5.77 o                         
 -12   4   7          3.04          1.43         2.04 o                         
 -11   4   7         68.25         58.63         3.22 o                         
 -10   4   7          1.17          4.50         2.14 o                         
  -9   4   7         76.70         65.07         2.77 o                         
  -8   4   7          1.96          3.69         1.20 o                         
  -7   4   7         89.72        101.11         2.45 o                         
  -6   4   7        189.51        196.39         3.10 o                         
  -5   4   7        110.64        126.56         2.28 o                         
  -4   4   7         77.69         77.87         1.42 o                         
  -3   4   7        150.10        166.81         2.59 o                         
  -2   4   7         18.17         26.71         1.06 o                         
  -1   4   7        625.57        649.52         5.64 o                         
   0   4   7         87.21        115.99         2.00 o                         
   1   4   7         65.53         58.64         1.22 o                         
   2   4   7         13.17         13.16         0.87 o                         
   3   4   7          0.22          0.30         0.52 o                         
   4   4   7         11.48         13.47         0.99 o                         
   5   4   7         40.61         43.85         1.93 o                         
   6   4   7         29.59         28.91         1.80 o                         
   7   4   7         11.98         12.29         1.63 o                         
   8   4   7          0.85         -0.95         1.32 o                         
   9   4   7          0.97         -0.38         1.52 o                         
  10   4   7          0.39         -0.50         1.74 o                         
 -13   5   7         26.67         27.76         5.37 o                         
 -12   5   7          0.80          2.14         2.72 o                         
 -11   5   7         22.91         20.55         2.61 o                         
 -10   5   7          0.58          1.42         2.16 o                         
  -9   5   7        280.26        245.95         4.58 o                         
  -8   5   7        180.58        164.39         3.57 o                         
  -7   5   7         20.16         16.35         1.51 o                         
  -6   5   7         23.79         31.25         1.61 o                         
  -5   5   7        444.68        440.85         4.25 o                         
  -4   5   7          9.60          6.99         0.80 o                         
  -3   5   7        842.23        849.20         7.18 o                         
  -2   5   7        199.81        207.18         3.29 o                         
  -1   5   7          2.71          1.52         0.71 o                         
   0   5   7        406.95        390.20         4.16 o                         
   1   5   7       1099.26       1191.32         8.65 o                         
   2   5   7        639.96        627.05         5.52 o                         
   3   5   7          3.94          1.63         0.57 o                         
   4   5   7       1104.42       1067.39         8.71 o                         
   5   5   7         72.80         77.79         2.50 o                         
   6   5   7         21.37         19.66         1.61 o                         
   7   5   7         70.95         72.89         2.95 o                         
   8   5   7         65.13         65.38         3.01 o                         
   9   5   7         14.39         20.31         2.24 o                         
  10   5   7         39.70         54.45         3.37 o                         
 -12   6   7          0.03          0.72         2.87 o                         
 -11   6   7         23.61         24.74         2.84 o                         
 -10   6   7        102.25        105.20         5.53 o                         
  -9   6   7         90.59         92.15         5.14 o                         
  -8   6   7        110.67        108.17         3.24 o                         
  -7   6   7          0.21         -0.24         1.01 o                         
  -6   6   7          0.47          2.65         0.80 o                         
  -5   6   7        118.47        117.89         2.01 o                         
  -4   6   7         27.51         29.08         1.18 o                         
  -3   6   7        131.47        131.37         2.39 o                         
  -2   6   7        158.84        155.35         2.95 o                         
  -1   6   7       2256.65       2450.46        18.99 o                         
   0   6   7        213.25        246.38         3.20 o                         
   1   6   7         10.11          9.30         0.99 o                         
   2   6   7        351.52        325.73         3.66 o                         
   3   6   7        299.60        269.87         3.74 o                         
   4   6   7        188.58        177.72         3.39 o                         
   5   6   7         20.07         15.39         1.49 o                         
   6   6   7        149.52        154.41         3.23 o                         
   7   6   7        129.79        125.54         4.01 o                         
   8   6   7          6.88          3.49         1.72 o                         
   9   6   7         34.24         35.69         3.00 o                         
  10   6   7         56.73         50.50         4.57 o                         
 -12   7   7         35.08         29.70         3.89 o                         
 -11   7   7          3.54          1.99         2.65 o                         
 -10   7   7         91.64         80.58         4.09 o                         
  -9   7   7          3.28          3.91         1.61 o                         
  -8   7   7         70.45         63.47         3.64 o                         
  -7   7   7        111.88        111.56         3.55 o                         
  -6   7   7         14.34         15.34         1.42 o                         
  -5   7   7         75.92         69.30         2.10 o                         
  -4   7   7        146.23        136.90         3.02 o                         
  -3   7   7        176.25        180.68         3.35 o                         
  -2   7   7          4.13          5.70         1.04 o                         
  -1   7   7        258.65        283.07         4.81 o                         
   0   7   7         20.24         21.53         1.24 o                         
   1   7   7         58.35         68.33         2.56 o                         
   2   7   7         24.16         22.31         1.55 o                         
   3   7   7        217.13        210.74         5.26 o                         
   4   7   7         43.35         41.51         2.42 o                         
   5   7   7         15.22         13.12         1.74 o                         
   6   7   7          1.67          0.90         1.35 o                         
   7   7   7          9.03          7.68         1.78 o                         
   8   7   7          7.95          4.15         1.81 o                         
   9   7   7          0.56          0.94         1.90 o                         
  10   7   7          7.78         10.62         3.86 o                         
 -12   8   7          0.17          8.70         4.66 o                         
 -11   8   7         43.56         38.77         4.47 o                         
 -10   8   7          9.71         17.22         3.55 o                         
  -9   8   7         50.18         46.65         3.48 o                         
  -8   8   7         20.63         20.77         2.42 o                         
  -7   8   7        138.52        135.76         4.18 o                         
  -6   8   7        457.94        444.69         8.11 o                         
  -5   8   7         41.61         42.46         2.31 o                         
  -4   8   7        129.88        121.10         3.03 o                         
  -3   8   7          7.40          8.78         1.26 o                         
  -2   8   7        473.67        477.44         5.87 o                         
  -1   8   7        128.74        120.58         2.82 o                         
   0   8   7        170.10        175.85         3.20 o                         
   1   8   7         27.52         20.81         1.58 o                         
   2   8   7        111.78        109.98         2.81 o                         
   3   8   7        814.88        780.82         8.36 o                         
   4   8   7         43.20         47.40         3.06 o                         
   5   8   7        289.29        273.89         5.39 o                         
   6   8   7          1.22         -0.82         1.59 o                         
   7   8   7          0.49          0.14         2.02 o                         
   8   8   7         18.61         16.94         2.35 o                         
   9   8   7          3.42          3.76         2.03 o                         
 -12   9   7         14.59          8.12         6.73 o                         
 -11   9   7          0.66          3.64         4.22 o                         
 -10   9   7         31.34         23.93         3.67 o                         
  -9   9   7         30.95         29.15         3.73 o                         
  -8   9   7        219.65        221.03         6.01 o                         
  -7   9   7         45.30         46.95         3.99 o                         
  -6   9   7        145.96        166.33         5.19 o                         
  -5   9   7          0.02         -0.18         1.34 o                         
  -4   9   7        422.43        395.44         5.95 o                         
  -3   9   7         12.44         11.03         1.48 o                         
  -2   9   7         19.42         21.26         2.57 o                         
  -1   9   7         50.43         41.76         2.09 o                         
   0   9   7         65.05         59.48         3.13 o                         
   1   9   7        772.09        735.03         9.82 o                         
   2   9   7        520.25        537.43         6.56 o                         
   3   9   7        230.46        210.05         4.05 o                         
   4   9   7          2.52          2.03         1.47 o                         
   5   9   7        221.10        214.45         4.98 o                         
   6   9   7        130.83        133.22         4.28 o                         
   7   9   7         12.80         17.16         2.53 o                         
   8   9   7          0.78         -0.03         2.11 o                         
   9   9   7         84.54        105.69         9.16 o                         
 -11  10   7         28.12         26.67         4.20 o                         
 -10  10   7          3.51          8.59         3.87 o                         
  -9  10   7         22.09         20.91         3.67 o                         
  -8  10   7        125.13        145.95         5.75 o                         
  -7  10   7          0.16         -1.69         2.02 o                         
  -6  10   7        146.21        161.97         4.59 o                         
  -5  10   7         16.16         15.35         1.97 o                         
  -4  10   7         34.86         28.97         2.22 o                         
  -3  10   7         35.19         31.62         2.21 o                         
  -2  10   7        266.36        298.09         5.01 o                         
  -1  10   7        168.51        162.95         4.46 o                         
   0  10   7        190.97        194.25         4.83 o                         
   1  10   7         79.32         67.01         3.12 o                         
   2  10   7         10.30          8.35         1.66 o                         
   3  10   7        445.08        416.65        11.56 o                         
   4  10   7          6.73          6.30         1.69 o                         
   5  10   7          0.42          0.76         1.73 o                         
   6  10   7         40.76         40.79         3.34 o                         
   7  10   7         52.04         61.02         3.66 o                         
   8  10   7          7.42          5.73         2.20 o                         
   9  10   7          7.75         -2.45         4.38 o                         
 -11  11   7         23.09         32.49         6.20 o                         
 -10  11   7          0.33          8.33         3.58 o                         
  -9  11   7         24.10         24.04         3.62 o                         
  -8  11   7          5.77          6.21         3.04 o                         
  -7  11   7         16.37         16.78         2.71 o                         
  -6  11   7         76.82         77.58         4.58 o                         
  -5  11   7         78.93         68.65         5.51 o                         
  -4  11   7         43.16         37.50         2.52 o                         
  -3  11   7         45.32         38.46         2.44 o                         
  -2  11   7         44.48         48.50         5.45 o                         
  -1  11   7          2.18          1.15         1.69 o                         
   0  11   7         70.68         57.68         3.36 o                         
   1  11   7         36.48         41.33         2.67 o                         
   2  11   7        186.29        182.14         5.02 o                         
   3  11   7          3.18          2.82         1.86 o                         
   4  11   7         76.31         65.29         3.93 o                         
   5  11   7         22.08         19.08         2.86 o                         
   6  11   7         10.32          7.74         4.10 o                         
   7  11   7          2.92          3.12         3.15 o                         
   8  11   7         14.86         12.69         3.07 o                         
 -10  12   7         21.65         33.00         5.66 o                         
  -9  12   7          7.29         10.62         4.56 o                         
  -8  12   7          0.38          1.27         3.63 o                         
  -7  12   7         99.35         99.41         6.10 o                         
  -6  12   7          2.79          0.65         3.29 o                         
  -5  12   7         59.37         49.29         3.70 o                         
  -4  12   7          0.82         -0.26         1.61 o                         
  -3  12   7        157.37        143.78         4.70 o                         
  -2  12   7         23.44         20.92         2.52 o                         
  -1  12   7        263.38        258.84         5.95 o                         
   0  12   7          0.01         -0.27         1.63 o                         
   1  12   7        314.25        323.23         8.58 o                         
   2  12   7        109.90        100.66         5.22 o                         
   3  12   7         63.26         53.96         3.54 o                         
   4  12   7         42.69         43.55         3.49 o                         
   5  12   7        340.73        348.96         7.67 o                         
   6  12   7         32.90         37.22         4.14 o                         
   7  12   7         99.70        107.64         6.17 o                         
   8  12   7          6.94        -13.84        13.84 o                         
 -10  13   7         35.11         58.68         8.72 o                         
  -9  13   7          3.89          5.20         3.58 o                         
  -8  13   7         34.03         36.64         4.07 o                         
  -7  13   7          9.78         14.03         3.04 o                         
  -6  13   7          5.28          6.27         3.48 o                         
  -5  13   7         73.21         79.10         5.85 o                         
  -4  13   7         44.29         35.31         3.87 o                         
  -3  13   7         10.42          8.93         2.19 o                         
  -2  13   7          1.13          0.69         1.85 o                         
  -1  13   7          4.94          4.04         1.71 o                         
   0  13   7        139.80        121.64         4.00 o                         
   1  13   7        274.26        262.07         5.61 o                         
   2  13   7          0.92         -0.58         1.86 o                         
   3  13   7         12.09         12.06         2.61 o                         
   4  13   7          1.38         -0.45         2.10 o                         
   5  13   7          0.12         -3.56         3.56 o                         
   6  13   7         36.31         45.78         4.59 o                         
   7  13   7          2.52         -3.94         3.94 o                         
  -9  14   7          8.93          7.73         8.44 o                         
  -8  14   7         15.96         21.42         3.56 o                         
  -7  14   7         82.66        111.90        15.36 o                         
  -6  14   7          0.42          2.43         5.38 o                         
  -5  14   7         40.54         36.93         4.44 o                         
  -4  14   7          1.17         -2.11         2.43 o                         
  -3  14   7         34.18         33.04         3.88 o                         
  -2  14   7         57.21         51.84         6.11 o                         
  -1  14   7         66.56         88.05         4.00 o                         
   0  14   7         46.19         49.37         3.20 o                         
   1  14   7         74.60         82.22         3.95 o                         
   2  14   7        109.03        112.07         4.76 o                         
   3  14   7          1.47          7.03         4.76 o                         
   4  14   7          9.57          8.27         2.80 o                         
   5  14   7          2.20          3.17         2.85 o                         
   6  14   7          5.46          3.41         4.02 o                         
  -8  15   7          0.00          3.26         3.27 o                         
  -7  15   7          5.55          6.12         7.47 o                         
  -6  15   7          1.06         -0.67         5.74 o                         
  -5  15   7         10.85         14.54         3.87 o                         
  -4  15   7          0.37          0.83         4.14 o                         
  -3  15   7          6.02          1.25         4.65 o                         
  -2  15   7         42.94         43.20         6.49 o                         
  -1  15   7         12.63         12.19         2.31 o                         
   0  15   7         95.58         96.60         7.67 o                         
   1  15   7          2.53          1.56         2.18 o                         
   2  15   7          2.26         -0.52         2.20 o                         
   3  15   7         38.50         40.43         3.68 o                         
   4  15   7          0.96         -1.26         2.65 o                         
   5  15   7         18.09         21.46         3.91 o                         
   6  15   7         14.43         10.31         8.12 o                         
  -7  16   7          6.47          4.81         6.84 o                         
  -6  16   7         37.97         43.43         5.29 o                         
  -5  16   7         12.82         10.83         7.89 o                         
  -4  16   7         19.51         26.29         4.26 o                         
  -3  16   7          4.54          6.91         3.34 o                         
  -2  16   7         92.66         92.81         6.08 o                         
  -1  16   7         38.21         37.40         7.67 o                         
   0  16   7         51.26         42.72         6.11 o                         
   1  16   7         16.49         14.11         2.85 o                         
   2  16   7          5.96          2.59         2.59 o                         
   3  16   7         93.58         89.73         5.26 o                         
   4  16   7          6.65          2.85         4.66 o                         
   5  16   7         24.70         32.01         8.18 o                         
  -6  17   7          0.83         -4.35         5.88 o                         
  -5  17   7          8.39          8.91         5.40 o                         
  -4  17   7          8.79          6.23         8.94 o                         
  -3  17   7          5.42          4.49         6.79 o                         
  -2  17   7          5.10          7.62         7.17 o                         
  -1  17   7         53.89         51.40         5.68 o                         
   0  17   7         75.68         73.71         9.26 o                         
   1  17   7          1.35         -3.36         3.36 o                         
   2  17   7         14.94          5.53         2.89 o                         
   3  17   7          5.99         -2.72         2.72 o                         
  -4  18   7          9.92         16.71        13.44 o                         
  -3  18   7          8.47         10.57         7.62 o                         
  -2  18   7         13.17         10.56         5.11 o                         
  -1  18   7         22.79         16.20        10.60 o                         
   0  18   7          6.59          0.22         5.22 o                         
   1  18   7         32.73         17.97         5.55 o                         
 -13   0   8         17.97         21.41         3.83 o                         
 -12   0   8          0.00          3.79         4.09 o                         
 -11   0   8        305.19        269.25         7.93 o                         
 -10   0   8         14.33         38.75         5.42 o                         
  -9   0   8        236.48        213.35         6.21 o                         
  -8   0   8          0.40         -0.03         1.37 o                         
  -7   0   8         39.05         31.40         3.26 o                         
  -6   0   8        369.16        362.20         6.10 o                         
  -5   0   8         79.08        101.26         2.91 o                         
  -4   0   8         53.16         61.38         2.16 o                         
  -3   0   8         69.23         99.64         2.45 o                         
  -2   0   8        179.27        146.44         5.38 o                         
  -1   0   8        304.09        283.35         6.90 o                         
   0   0   8        283.99        329.24         5.77 o                         
   1   0   8        772.05        930.52         9.40 o                         
   2   0   8        877.13        939.86         9.78 o                         
   3   0   8         34.58         30.73         1.68 o                         
   4   0   8         19.07         11.43         1.37 o                         
   5   0   8        363.62        341.47         4.88 o                         
   6   0   8          1.57         -0.49         1.18 o                         
   7   0   8        132.50        146.80         4.64 o                         
   8   0   8         18.43         17.29         3.01 o                         
   9   0   8         52.37         55.31         5.87 o                         
  10   0   8         40.83         38.06         5.43 o                         
 -13   1   8          0.00          1.31         2.85 o                         
 -12   1   8         35.87         43.95         3.11 o                         
 -11   1   8         92.57         96.03         4.37 o                         
 -10   1   8        104.82        135.84         3.89 o                         
  -9   1   8        226.69        203.07         4.07 o                         
  -8   1   8         26.85         27.72         1.75 o                         
  -7   1   8          0.02         -0.42         0.84 o                         
  -6   1   8        111.53        106.08         2.29 o                         
  -5   1   8         42.07         58.39         1.66 o                         
  -4   1   8         17.39         21.17         1.07 o                         
  -3   1   8         87.20         64.85         2.11 o                         
  -2   1   8         22.43         16.03         0.80 o                         
  -1   1   8          0.53          0.34         0.44 o                         
   0   1   8        240.16        250.36         4.24 o                         
   1   1   8         94.61         98.42         1.66 o                         
   2   1   8          5.10          8.99         0.79 o                         
   3   1   8        288.57        290.76         3.23 o                         
   4   1   8          0.51          1.29         0.64 o                         
   5   1   8         53.30         54.02         1.61 o                         
   6   1   8         23.28         18.38         1.27 o                         
   7   1   8          0.46          0.81         1.21 o                         
   8   1   8          0.24         -0.98         1.43 o                         
   9   1   8          2.74          2.12         1.72 o                         
  10   1   8        251.71        338.30         7.64 o                         
 -13   2   8          0.44         -0.25         2.46 o                         
 -12   2   8          1.00          3.91         2.18 o                         
 -11   2   8         76.00         77.43         3.61 o                         
 -10   2   8        171.23        156.34         4.14 o                         
  -9   2   8         12.59          8.30         1.53 o                         
  -8   2   8         11.18          8.41         1.33 o                         
  -7   2   8          6.62          6.87         1.12 o                         
  -6   2   8          1.98          0.22         0.78 o                         
  -5   2   8        323.12        313.41         4.92 o                         
  -4   2   8        390.84        383.80         3.99 o                         
  -3   2   8         28.41         39.14         1.67 o                         
  -2   2   8          0.95          0.92         0.32 o                         
  -1   2   8          0.95          2.32         0.46 o                         
   0   2   8         51.63         57.84         1.23 o                         
   1   2   8        177.34        165.43         2.29 o                         
   2   2   8          2.61          2.78         0.61 o                         
   3   2   8         13.21         11.85         0.92 o                         
   4   2   8          5.44         -0.55         0.65 o                         
   5   2   8         61.28         62.78         1.63 o                         
   6   2   8         25.50         29.83         1.65 o                         
   7   2   8         11.54          9.35         1.53 o                         
   8   2   8          1.06          0.33         1.31 o                         
   9   2   8         26.12         30.71         2.98 o                         
  10   2   8          6.80          6.32         2.49 o                         
 -13   3   8         15.93         22.12         3.35 o                         
 -12   3   8          0.12          2.14         1.94 o                         
 -11   3   8        102.86        121.43         4.39 o                         
 -10   3   8         45.93         36.05         2.53 o                         
  -9   3   8          1.72          8.33         1.56 o                         
  -8   3   8         39.73         34.01         2.04 o                         
  -7   3   8        128.53        115.99         2.63 o                         
  -6   3   8          4.39          5.92         0.97 o                         
  -5   3   8          3.78          3.54         0.79 o                         
  -4   3   8         43.59         42.06         1.32 o                         
  -3   3   8          0.74          1.12         0.60 o                         
  -2   3   8        469.89        512.84         5.38 o                         
  -1   3   8        108.83        132.82         2.28 o                         
   0   3   8         18.71         12.62         0.72 o                         
   1   3   8        868.86        895.10         6.57 o                         
   2   3   8          0.21          1.88         0.59 o                         
   3   3   8        148.91        142.86         2.14 o                         
   4   3   8        455.34        430.19         3.90 o                         
   5   3   8         79.37         77.77         1.81 o                         
   6   3   8        124.82        119.35         2.84 o                         
   7   3   8          0.75         -0.78         1.17 o                         
   8   3   8        117.33        114.32         3.57 o                         
   9   3   8         69.66         79.51         3.60 o                         
  10   3   8        159.22        176.82         6.10 o                         
 -13   4   8          6.38          8.39         4.55 o                         
 -12   4   8         61.79         61.41         3.92 o                         
 -11   4   8          5.40          1.84         1.94 o                         
 -10   4   8         29.57         26.08         2.73 o                         
  -9   4   8        106.42        110.58         4.16 o                         
  -8   4   8         35.73         32.88         2.06 o                         
  -7   4   8         43.80         42.46         1.99 o                         
  -6   4   8        110.39        108.57         2.37 o                         
  -5   4   8        199.78        199.75         2.94 o                         
  -4   4   8         16.12          6.08         0.91 o                         
  -3   4   8          0.44          2.46         0.66 o                         
  -2   4   8         53.73         52.63         1.46 o                         
  -1   4   8         59.40         49.35         1.30 o                         
   0   4   8         14.67         18.04         0.87 o                         
   1   4   8        382.29        400.04         3.71 o                         
   2   4   8        372.35        400.16         3.91 o                         
   3   4   8        133.70        126.06         2.02 o                         
   4   4   8        185.32        186.52         2.68 o                         
   5   4   8         63.55         51.41         2.13 o                         
   6   4   8         69.48         68.67         2.57 o                         
   7   4   8         20.83         24.21         1.98 o                         
   8   4   8         66.61         59.36         3.01 o                         
   9   4   8         16.32         16.60         2.19 o                         
  10   4   8          2.53          1.53         2.64 o                         
 -13   5   8          0.68          0.40         4.41 o                         
 -12   5   8          2.62          6.28         2.76 o                         
 -11   5   8         18.97         17.56         3.35 o                         
 -10   5   8         45.39         42.15         3.06 o                         
  -9   5   8          2.31          7.34         1.67 o                         
  -8   5   8         43.91         34.43         2.40 o                         
  -7   5   8        140.18        130.29         3.20 o                         
  -6   5   8        133.02        134.63         2.99 o                         
  -5   5   8        153.32        139.22         2.84 o                         
  -4   5   8         20.68         20.40         1.29 o                         
  -3   5   8        217.66        195.81         2.81 o                         
  -2   5   8          0.04          0.91         0.82 o                         
  -1   5   8        318.66        315.43         4.37 o                         
   0   5   8         53.68         50.58         2.14 o                         
   1   5   8         55.80         47.09         1.35 o                         
   2   5   8         12.77         13.73         1.01 o                         
   3   5   8         75.58         83.68         1.87 o                         
   4   5   8        115.22        124.78         2.66 o                         
   5   5   8          2.58          2.91         1.15 o                         
   6   5   8        117.70        112.70         2.88 o                         
   7   5   8          2.96          1.38         1.48 o                         
   8   5   8         33.54         30.62         2.47 o                         
   9   5   8         23.58         29.62         3.65 o                         
  10   5   8         25.00         28.71         4.19 o                         
 -12   6   8        113.27        136.34        10.51 o                         
 -11   6   8          4.97          9.10         2.28 o                         
 -10   6   8         45.77         44.59         3.81 o                         
  -9   6   8         77.93         80.62         4.07 o                         
  -8   6   8        171.50        159.95         4.05 o                         
  -7   6   8        284.09        300.41         5.13 o                         
  -6   6   8        796.43        792.51         7.63 o                         
  -5   6   8         60.77         58.84         2.87 o                         
  -4   6   8          1.69          5.30         1.10 o                         
  -3   6   8         47.27         42.86         2.03 o                         
  -2   6   8          8.39          7.73         1.12 o                         
  -1   6   8        121.73        119.37         2.71 o                         
   0   6   8         23.44         26.83         1.63 o                         
   1   6   8         12.71         11.72         1.05 o                         
   2   6   8        123.75        129.52         3.00 o                         
   3   6   8        265.84        292.91         4.56 o                         
   4   6   8        256.71        232.35         4.02 o                         
   5   6   8        122.64        107.56         3.08 o                         
   6   6   8         44.58         42.62         2.43 o                         
   7   6   8         60.69         54.02         3.02 o                         
   8   6   8          0.83         -0.01         2.28 o                         
   9   6   8        167.00        178.02         5.21 o                         
  10   6   8         11.26         11.64        10.23 o                         
 -12   7   8         12.37         18.64         5.03 o                         
 -11   7   8          0.61         -0.22         2.60 o                         
 -10   7   8          2.69          2.38         2.28 o                         
  -9   7   8         43.41         31.77         2.89 o                         
  -8   7   8         15.71         24.54         2.53 o                         
  -7   7   8          7.37          5.05         1.83 o                         
  -6   7   8          0.60          1.17         1.32 o                         
  -5   7   8         46.51         45.80         2.68 o                         
  -4   7   8         29.76         25.13         1.77 o                         
  -3   7   8        104.83        110.59         2.78 o                         
  -2   7   8        249.98        245.19         4.04 o                         
  -1   7   8         63.78         60.09         2.20 o                         
   0   7   8         16.33         19.13         1.46 o                         
   1   7   8        156.70        148.97         3.76 o                         
   2   7   8        511.86        497.62         6.61 o                         
   3   7   8        550.87        533.78         6.61 o                         
   4   7   8        267.69        268.25         5.06 o                         
   5   7   8         16.74         18.35         1.97 o                         
   6   7   8        109.99        103.24         3.15 o                         
   7   7   8         17.66         12.19         2.04 o                         
   8   7   8         60.80         65.90         3.56 o                         
   9   7   8          4.09          8.86         2.27 o                         
 -12   8   8          2.73          4.17         4.18 o                         
 -11   8   8         10.81          4.86         3.36 o                         
 -10   8   8          2.96          1.01         3.28 o                         
  -9   8   8          0.97          5.81         2.10 o                         
  -8   8   8        123.04        131.47         4.50 o                         
  -7   8   8         13.66         16.66         2.16 o                         
  -6   8   8        169.71        168.91         5.56 o                         
  -5   8   8         30.24         27.92         2.02 o                         
  -4   8   8          3.94          4.11         1.27 o                         
  -3   8   8         73.41         53.86         2.39 o                         
  -2   8   8          7.99          6.95         1.23 o                         
  -1   8   8         27.11         34.03         1.93 o                         
   0   8   8        131.19        114.66         3.45 o                         
   1   8   8        259.30        247.33         5.30 o                         
   2   8   8        182.96        191.81         4.34 o                         
   3   8   8        244.85        228.17         4.45 o                         
   4   8   8        220.43        210.63         4.67 o                         
   5   8   8          0.07          0.03         1.53 o                         
   6   8   8          3.24          1.13         1.51 o                         
   7   8   8          8.48          6.05         2.58 o                         
   8   8   8          8.94          0.51         3.08 o                         
   9   8   8          5.70         11.76         2.98 o                         
 -11   9   8          2.01          0.41         2.92 o                         
 -10   9   8         17.27         15.96         7.28 o                         
  -9   9   8          2.47          5.16         5.04 o                         
  -8   9   8        209.26        222.04         5.79 o                         
  -7   9   8        170.68        168.32         4.86 o                         
  -6   9   8          3.63          1.10         1.67 o                         
  -5   9   8        232.16        207.58         4.27 o                         
  -4   9   8         73.56         76.56         2.83 o                         
  -3   9   8          6.47          9.54         1.43 o                         
  -2   9   8          0.61          2.12         1.11 o                         
  -1   9   8          8.28          5.59         2.10 o                         
   0   9   8         20.72         21.05         2.18 o                         
   1   9   8          8.52          5.94         1.70 o                         
   2   9   8         24.52         16.99         1.99 o                         
   3   9   8          0.24          0.82         1.42 o                         
   4   9   8         42.16         46.57         3.28 o                         
   5   9   8         65.07         61.58         3.89 o                         
   6   9   8         26.84         23.83         3.06 o                         
   7   9   8         14.54          8.46         2.34 o                         
   8   9   8         54.65         53.44         4.57 o                         
 -11  10   8          7.44         11.66         5.01 o                         
 -10  10   8         38.90         39.34         5.72 o                         
  -9  10   8          2.68          4.95         3.60 o                         
  -8  10   8        126.39        120.64         5.54 o                         
  -7  10   8          1.33          2.30         1.94 o                         
  -6  10   8          7.09          1.67         1.72 o                         
  -5  10   8        140.08        143.69         4.30 o                         
  -4  10   8         84.27         82.96         4.31 o                         
  -3  10   8         58.84         36.43         2.39 o                         
  -2  10   8         50.39         43.10         3.51 o                         
  -1  10   8         34.73         39.85         2.86 o                         
   0  10   8         32.98         37.07         2.87 o                         
   1  10   8        102.40        105.51         3.53 o                         
   2  10   8        265.61        262.42        10.16 o                         
   3  10   8        445.39        447.89         7.88 o                         
   4  10   8        124.86        118.34         4.49 o                         
   5  10   8        346.45        335.82         9.40 o                         
   6  10   8         32.30         23.69         3.14 o                         
   7  10   8        106.29        110.80         5.18 o                         
   8  10   8         24.36         25.03         4.29 o                         
 -11  11   8          0.14         -1.25         7.31 o                         
 -10  11   8          5.79         11.54         5.08 o                         
  -9  11   8         11.67         11.21         3.06 o                         
  -8  11   8          0.12          0.51         4.45 o                         
  -7  11   8          0.31         -2.13         2.13 o                         
  -6  11   8         18.69         16.37         2.39 o                         
  -5  11   8         33.72         31.62         2.73 o                         
  -4  11   8         24.70         21.75         2.20 o                         
  -3  11   8        219.73        219.17         5.40 o                         
  -2  11   8          3.76          7.50         2.02 o                         
  -1  11   8          0.94          1.57         1.71 o                         
   0  11   8          0.78          1.21         2.01 o                         
   1  11   8        230.46        228.90         5.10 o                         
   2  11   8         57.47         48.98         3.08 o                         
   3  11   8         10.03          7.79         2.09 o                         
   4  11   8         87.29         86.74         4.49 o                         
   5  11   8         81.02         73.06         5.79 o                         
   6  11   8        154.62        150.90         6.43 o                         
   7  11   8          0.00         -3.11         3.11 o                         
   8  11   8          0.02         -6.59        12.80 o                         
 -10  12   8          2.91          3.75         8.69 o                         
  -9  12   8          0.02          7.06         3.60 o                         
  -8  12   8         28.59         34.94         4.51 o                         
  -7  12   8          7.31          8.19         4.24 o                         
  -6  12   8        139.09        131.50         5.44 o                         
  -5  12   8         39.85         33.06         3.16 o                         
  -4  12   8         32.75         38.44         3.16 o                         
  -3  12   8          0.64          3.47         2.01 o                         
  -2  12   8          2.54          1.18         1.95 o                         
  -1  12   8          1.10          1.24         1.90 o                         
   0  12   8        336.30        320.26         6.10 o                         
   1  12   8          9.76          7.29         1.87 o                         
   2  12   8          1.90          2.99         1.93 o                         
   3  12   8          6.89          5.06         3.04 o                         
   4  12   8          0.85          2.05         2.17 o                         
   5  12   8         75.22         78.47         4.71 o                         
   6  12   8         27.91         21.45         3.72 o                         
   7  12   8         11.59         16.86         5.06 o                         
  -9  13   8         70.03         65.01        11.11 o                         
  -8  13   8          4.23          2.78         4.76 o                         
  -7  13   8          0.95         -0.61         3.41 o                         
  -6  13   8          5.62          8.56         2.64 o                         
  -5  13   8          0.04         -0.33         5.75 o                         
  -4  13   8         67.47         64.46         4.04 o                         
  -3  13   8         57.08         49.77         3.65 o                         
  -2  13   8         44.58         45.91         3.49 o                         
  -1  13   8         13.90         17.59         2.52 o                         
   0  13   8         65.80         64.26         5.10 o                         
   1  13   8         19.50         14.16         2.39 o                         
   2  13   8          0.90         -0.35         1.97 o                         
   3  13   8         15.99         13.65         3.81 o                         
   4  13   8          8.54          7.43         2.99 o                         
   5  13   8         11.24         16.29         3.46 o                         
   6  13   8         91.49        102.16         8.39 o                         
   7  13   8          8.39        -14.07        14.07 o                         
  -9  14   8          0.39         17.47         5.81 o                         
  -8  14   8          5.58         12.36         6.20 o                         
  -7  14   8         16.13         15.10         4.95 o                         
  -6  14   8         16.45         12.57         5.27 o                         
  -5  14   8         15.85         11.94         3.48 o                         
  -4  14   8         56.87         54.72         9.36 o                         
  -3  14   8          8.67          8.90         3.72 o                         
  -2  14   8         22.19         21.03         2.93 o                         
  -1  14   8        114.16        113.27         4.16 o                         
   0  14   8          2.09          0.56         1.90 o                         
   1  14   8          1.45          4.57         2.11 o                         
   2  14   8        111.30         99.94         4.93 o                         
   3  14   8        146.76        148.12         6.62 o                         
   4  14   8          0.18         -0.08         3.63 o                         
   5  14   8        225.28        251.41         8.21 o                         
   6  14   8          0.28         -3.56         5.89 o                         
  -7  15   8          8.14         12.45         3.88 o                         
  -6  15   8          3.70         -1.66         5.32 o                         
  -5  15   8          0.30         -0.77         3.68 o                         
  -4  15   8          2.47          2.07         3.33 o                         
  -3  15   8         18.24         18.70         4.96 o                         
  -2  15   8          1.00         -1.81         5.28 o                         
  -1  15   8         23.90         29.82         3.19 o                         
   0  15   8        102.11        114.30         4.57 o                         
   1  15   8         48.79         38.35         3.48 o                         
   2  15   8          7.53          9.08         2.73 o                         
   3  15   8          5.80         -2.48         4.55 o                         
   4  15   8          5.64          1.19         4.12 o                         
   5  15   8         18.34         16.13         4.94 o                         
  -6  16   8         19.29         27.80        13.06 o                         
  -5  16   8         41.78         43.81        10.67 o                         
  -4  16   8          2.42          1.58         6.50 o                         
  -3  16   8          8.52         20.33         7.05 o                         
  -2  16   8         33.06         29.61         4.78 o                         
  -1  16   8        154.08        152.98        10.57 o                         
   0  16   8          7.54          9.63         4.81 o                         
   1  16   8          3.94          2.71         3.13 o                         
   2  16   8          0.98         -0.39         3.47 o                         
   3  16   8         10.36          8.53         3.20 o                         
   4  16   8         13.13         16.55         4.91 o                         
  -5  17   8          2.27          6.69         6.00 o                         
  -4  17   8          5.20          7.05         5.19 o                         
  -3  17   8         16.81         23.55         8.48 o                         
  -2  17   8          4.44          6.11         8.23 o                         
  -1  17   8         32.84         44.87        10.08 o                         
   0  17   8          1.99         -5.46         5.46 o                         
   1  17   8          0.21         -4.55         4.55 o                         
   2  17   8          1.04         -3.24         3.24 o                         
   3  17   8         18.84         18.60         5.46 o                         
  -3  18   8          0.57         31.96         9.91 o                         
  -2  18   8         29.36         23.01         7.58 o                         
  -1  18   8          0.00         -4.16        11.71 o                         
   0  18   8         32.41         10.19        16.41 o                         
 -13   1   9         21.11         21.86         5.72 o                         
 -12   1   9          0.17          5.03         2.11 o                         
 -11   1   9         84.00         82.44         4.09 o                         
 -10   1   9          8.14         12.00         2.22 o                         
  -9   1   9         86.83         67.34         2.80 o                         
  -8   1   9        220.32        175.34         3.52 o                         
  -7   1   9          1.43          0.84         0.98 o                         
  -6   1   9        125.40        111.55         3.03 o                         
  -5   1   9        154.66        147.64         2.55 o                         
  -4   1   9        777.74        755.05         6.54 o                         
  -3   1   9        180.07        187.93         2.52 o                         
  -2   1   9        169.54        170.78         2.33 o                         
  -1   1   9        126.91        109.75         2.20 o                         
   0   1   9         71.62         65.13         1.75 o                         
   1   1   9        113.69        106.04         1.82 o                         
   2   1   9       1099.07       1127.54         8.13 o                         
   3   1   9        353.62        374.28         3.72 o                         
   4   1   9       1024.28       1015.13         6.56 o                         
   5   1   9        777.54        790.43         5.72 o                         
   6   1   9        148.09        156.27         2.90 o                         
   7   1   9        103.14        108.94         3.16 o                         
   8   1   9          1.18          1.31         1.53 o                         
   9   1   9          0.71          2.81         2.02 o                         
  10   1   9         34.75         38.44         3.55 o                         
 -13   2   9          6.26          6.42         2.81 o                         
 -12   2   9         87.33         86.70         5.53 o                         
 -11   2   9         10.74         15.82         2.38 o                         
 -10   2   9         12.84          5.80         1.81 o                         
  -9   2   9          0.12          0.56         1.41 o                         
  -8   2   9        263.49        234.41         3.94 o                         
  -7   2   9         16.65          8.59         1.20 o                         
  -6   2   9         49.50         41.95         1.79 o                         
  -5   2   9         98.94         97.17         2.08 o                         
  -4   2   9        197.27        182.13         3.06 o                         
  -3   2   9        161.74        145.84         2.60 o                         
  -2   2   9         34.91         40.82         1.52 o                         
  -1   2   9        301.80        301.78         3.32 o                         
   0   2   9        328.54        301.15         3.48 o                         
   1   2   9         61.11         45.82         1.37 o                         
   2   2   9       2653.32       2602.04        14.61 o                         
   3   2   9       3113.25       3223.82        18.67 o                         
   4   2   9        847.50        858.07         6.26 o                         
   5   2   9          9.63         14.10         1.07 o                         
   6   2   9         35.48         43.14         2.10 o                         
   7   2   9         21.63         18.88         1.85 o                         
   8   2   9          0.77          2.15         1.85 o                         
   9   2   9        138.35        161.98         4.85 o                         
  10   2   9         62.87         77.42         5.21 o                         
 -13   3   9         22.31         16.16         3.62 o                         
 -12   3   9         19.12         31.69         3.08 o                         
 -11   3   9        114.39        129.83         5.92 o                         
 -10   3   9         42.55         42.12         2.93 o                         
  -9   3   9          6.64          8.58         1.70 o                         
  -8   3   9         97.70         81.85         3.24 o                         
  -7   3   9        141.53        122.15         3.05 o                         
  -6   3   9         26.18         22.68         1.61 o                         
  -5   3   9        779.98        731.72         7.40 o                         
  -4   3   9        279.37        277.01         3.87 o                         
  -3   3   9          8.37          6.04         0.87 o                         
  -2   3   9        281.66        267.50         3.59 o                         
  -1   3   9         97.60         96.19         2.09 o                         
   0   3   9        110.88         89.26         1.57 o                         
   1   3   9          6.86          4.18         0.60 o                         
   2   3   9        248.26        250.98         2.97 o                         
   3   3   9          0.07          4.13         0.84 o                         
   4   3   9       1525.73       1545.29         9.57 o                         
   5   3   9         88.26         93.80         2.28 o                         
   6   3   9        218.82        234.80         3.96 o                         
   7   3   9          8.23          4.96         1.46 o                         
   8   3   9         51.06         58.65         3.04 o                         
   9   3   9          9.99         11.81         2.11 o                         
  10   3   9          1.01          7.64         3.45 o                         
 -13   4   9          0.15          1.50         2.87 o                         
 -12   4   9         67.98         68.00         4.05 o                         
 -11   4   9          0.12          2.00         1.93 o                         
 -10   4   9         44.36         48.64         3.31 o                         
  -9   4   9          7.25          8.31         1.68 o                         
  -8   4   9          0.35         -1.18         1.37 o                         
  -7   4   9         22.51         26.82         1.89 o                         
  -6   4   9         61.03         54.49         2.61 o                         
  -5   4   9         22.02         24.98         1.56 o                         
  -4   4   9         17.13         17.75         1.29 o                         
  -3   4   9         37.45         31.95         1.43 o                         
  -2   4   9          0.12          0.86         0.62 o                         
  -1   4   9         15.04         13.70         1.04 o                         
   0   4   9          0.06          1.38         0.53 o                         
   1   4   9        511.55        502.32         4.47 o                         
   2   4   9        456.16        453.34         4.41 o                         
   3   4   9        355.47        308.88         4.13 o                         
   4   4   9         99.58        104.21         2.48 o                         
   5   4   9         92.71         88.31         2.50 o                         
   6   4   9        182.43        178.14         3.55 o                         
   7   4   9          7.24          7.24         1.58 o                         
   8   4   9          0.02         -1.63         1.63 o                         
   9   4   9         31.90         27.68         2.85 o                         
 -12   5   9          1.49          6.30         3.22 o                         
 -11   5   9         10.67         17.23         2.52 o                         
 -10   5   9          9.66          9.50         1.84 o                         
  -9   5   9        158.68        153.88         4.17 o                         
  -8   5   9        118.89        106.97         3.45 o                         
  -7   5   9        126.25        116.12         3.11 o                         
  -6   5   9          2.44          0.59         1.01 o                         
  -5   5   9        270.53        247.15         4.18 o                         
  -4   5   9        501.64        487.38         6.46 o                         
  -3   5   9        221.78        218.02         4.00 o                         
  -2   5   9        615.55        622.30         6.90 o                         
  -1   5   9          1.09          2.28         0.95 o                         
   0   5   9         21.35         16.78         1.49 o                         
   1   5   9        321.89        299.47         4.55 o                         
   2   5   9         39.23         44.72         1.89 o                         
   3   5   9          1.60         16.42         1.56 o                         
   4   5   9       1515.56       1562.59        12.34 o                         
   5   5   9        429.34        422.97         6.15 o                         
   6   5   9          2.43          4.33         1.53 o                         
   7   5   9        104.69        111.21         3.72 o                         
   8   5   9          4.33          3.47         1.84 o                         
   9   5   9          0.01          1.24         2.09 o                         
 -12   6   9          7.50         12.62         3.55 o                         
 -11   6   9          0.31          0.41         2.03 o                         
 -10   6   9          3.69          7.64         3.19 o                         
  -9   6   9         35.08         42.31         3.13 o                         
  -8   6   9          1.10          0.42         1.64 o                         
  -7   6   9         72.29         64.86         3.55 o                         
  -6   6   9         33.56         33.04         2.17 o                         
  -5   6   9         60.65         52.48         2.41 o                         
  -4   6   9        288.07        249.01         5.19 o                         
  -3   6   9        114.36         97.71         2.65 o                         
  -2   6   9          6.62          7.98         1.25 o                         
  -1   6   9        258.08        253.85         4.15 o                         
   0   6   9         69.65         62.28         2.26 o                         
   1   6   9         28.08         28.59         1.80 o                         
   2   6   9       1213.24       1173.10        12.48 o                         
   3   6   9       2154.54       2158.64        16.80 o                         
   4   6   9        423.78        432.69         6.07 o                         
   5   6   9         25.45         26.95         2.29 o                         
   6   6   9         26.57         21.43         1.99 o                         
   7   6   9          4.05          1.52         1.59 o                         
   8   6   9         81.61         75.43         4.75 o                         
   9   6   9          0.51          4.11         2.83 o                         
 -12   7   9          1.85          1.93         3.87 o                         
 -11   7   9          0.23         -1.73         2.57 o                         
 -10   7   9         37.90         57.30         6.48 o                         
  -9   7   9          2.24          6.32         2.06 o                         
  -8   7   9        207.50        213.66         5.53 o                         
  -7   7   9          5.12          6.83         1.89 o                         
  -6   7   9         53.29         52.58         2.69 o                         
  -5   7   9        258.15        261.10         4.61 o                         
  -4   7   9          2.22          2.30         1.18 o                         
  -3   7   9         90.13         81.14         2.58 o                         
  -2   7   9         32.81         41.28         2.16 o                         
  -1   7   9         80.04         64.32         2.40 o                         
   0   7   9          1.62          4.12         1.07 o                         
   1   7   9        285.56        271.77         5.25 o                         
   2   7   9         62.29         64.54         3.17 o                         
   3   7   9          7.40         11.88         1.87 o                         
   4   7   9        167.69        181.35         4.97 o                         
   5   7   9         22.34         23.80         2.64 o                         
   6   7   9         15.10          9.83         1.76 o                         
   7   7   9         48.36         56.94         3.33 o                         
   8   7   9          7.37          3.85         2.06 o                         
   9   7   9         62.31         65.10         5.98 o                         
 -12   8   9         27.08         31.79         7.76 o                         
 -11   8   9          0.58          4.34         3.77 o                         
 -10   8   9         19.37         27.50         4.97 o                         
  -9   8   9          0.53          2.54         1.90 o                         
  -8   8   9         16.37         18.13         4.72 o                         
  -7   8   9          4.65          1.90         1.74 o                         
  -6   8   9          9.12          6.20         1.64 o                         
  -5   8   9         47.97         46.82         2.56 o                         
  -4   8   9         26.97         27.17         2.04 o                         
  -3   8   9         18.07         18.99         1.74 o                         
  -2   8   9         61.96         43.57         2.26 o                         
  -1   8   9         32.88         28.96         1.92 o                         
   0   8   9         81.89         84.85         3.28 o                         
   1   8   9          0.28          0.16         1.45 o                         
   2   8   9         30.80         25.69         2.29 o                         
   3   8   9        776.66        781.18         9.79 o                         
   4   8   9        249.83        231.89         5.74 o                         
   5   8   9        233.39        229.08         7.47 o                         
   6   8   9        123.53        122.04         4.69 o                         
   7   8   9         29.23         25.80         3.73 o                         
   8   8   9         51.15         43.68         3.59 o                         
 -11   9   9          0.80         -2.94         2.94 o                         
 -10   9   9         39.11         42.12         5.23 o                         
  -9   9   9         55.63         57.93         4.14 o                         
  -8   9   9        106.03        106.40         4.52 o                         
  -7   9   9         42.62         39.38         3.14 o                         
  -6   9   9        102.96         89.26         3.85 o                         
  -5   9   9         13.75          8.31         1.67 o                         
  -4   9   9        265.33        239.09         4.59 o                         
  -3   9   9        422.21        401.56         5.87 o                         
  -2   9   9         41.82         43.63         2.37 o                         
  -1   9   9         29.97         33.39         2.67 o                         
   0   9   9        103.81         90.70         3.64 o                         
   1   9   9         52.49         33.75         2.78 o                         
   2   9   9         92.87        103.47         3.66 o                         
   3   9   9        298.09        292.42         6.30 o                         
   4   9   9        119.47        116.82         4.53 o                         
   5   9   9        418.49        451.40         8.77 o                         
   6   9   9         12.18         10.67         2.70 o                         
   7   9   9         13.41         13.07         2.59 o                         
   8   9   9         13.76          3.09         7.32 o                         
 -11  10   9          0.69         -1.44         4.07 o                         
 -10  10   9         13.59         20.97         8.01 o                         
  -9  10   9         11.56         13.66         3.31 o                         
  -8  10   9          2.60          4.44         2.36 o                         
  -7  10   9          6.86          2.54         2.72 o                         
  -6  10   9         54.09         55.30         3.46 o                         
  -5  10   9         76.02         80.66         3.52 o                         
  -4  10   9         46.04         50.71         2.84 o                         
  -3  10   9         32.15         23.66         2.17 o                         
  -2  10   9         25.66         24.70         2.52 o                         
  -1  10   9          0.37         -1.43         1.43 o                         
   0  10   9        102.42         93.70         3.94 o                         
   1  10   9        191.71        184.47         5.21 o                         
   2  10   9        248.20        243.32         7.22 o                         
   3  10   9        653.80        672.98        11.94 o                         
   4  10   9         50.84         63.66         3.98 o                         
   5  10   9        100.26         97.31         4.82 o                         
   6  10   9         23.40         26.41         3.74 o                         
   7  10   9         13.08          4.49         3.54 o                         
   8  10   9          5.53        -11.83        11.83 o                         
 -10  11   9          0.02          1.37         5.51 o                         
  -9  11   9         24.09         30.85         5.08 o                         
  -8  11   9         26.64         29.96         4.47 o                         
  -7  11   9         29.28         25.34         4.11 o                         
  -6  11   9          9.20         10.81         2.19 o                         
  -5  11   9          9.63         10.98         2.83 o                         
  -4  11   9          0.17          0.52         1.70 o                         
  -3  11   9         16.11         18.02         2.46 o                         
  -2  11   9        123.64        121.94         4.41 o                         
  -1  11   9         15.98         12.68         2.23 o                         
   0  11   9          1.67          1.68         1.90 o                         
   1  11   9        506.90        496.47         9.41 o                         
   2  11   9        273.92        285.47         6.01 o                         
   3  11   9          0.05          6.09         2.09 o                         
   4  11   9        126.47        150.02         5.34 o                         
   5  11   9          0.78          0.20         2.61 o                         
   6  11   9          4.19          3.01         2.64 o                         
   7  11   9         33.31         28.00         5.03 o                         
 -10  12   9          9.69         24.73         7.62 o                         
  -9  12   9          2.64         11.91         4.25 o                         
  -8  12   9          2.74          8.34         2.89 o                         
  -7  12   9          0.45          3.26         4.45 o                         
  -6  12   9          2.43          4.23         2.41 o                         
  -5  12   9         57.76         52.61         4.04 o                         
  -4  12   9        132.14        138.78         4.92 o                         
  -3  12   9         37.08         29.06         3.65 o                         
  -2  12   9         61.80         52.63         4.13 o                         
  -1  12   9         96.14         95.13         4.31 o                         
   0  12   9          0.03         -1.83         1.83 o                         
   1  12   9          1.48          5.35         1.84 o                         
   2  12   9        152.36        149.53         6.42 o                         
   3  12   9        166.74        154.91         5.35 o                         
   4  12   9         74.42         74.21         4.52 o                         
   5  12   9          3.01         -2.45         2.45 o                         
   6  12   9        311.42        322.40         9.15 o                         
   7  12   9          2.93        -11.85        11.85 o                         
  -9  13   9         18.40         34.46         9.34 o                         
  -8  13   9          6.96         13.58         3.34 o                         
  -7  13   9        116.02        124.52         6.25 o                         
  -6  13   9         36.71         34.47         4.43 o                         
  -5  13   9         51.58         45.63         7.24 o                         
  -4  13   9         59.23         49.44         4.46 o                         
  -3  13   9        181.81        173.20         5.49 o                         
  -2  13   9          1.20         -1.81         2.03 o                         
  -1  13   9         12.77         12.86         3.15 o                         
   0  13   9          0.72          2.02         1.86 o                         
   1  13   9        197.30        205.99         5.41 o                         
   2  13   9         25.93         23.73         2.97 o                         
   3  13   9         44.66         37.98         3.65 o                         
   4  13   9        166.72        162.56         5.90 o                         
   5  13   9          4.56          1.15         2.75 o                         
   6  13   9        139.64        127.47         8.88 o                         
  -8  14   9          0.02          5.73         3.66 o                         
  -7  14   9          0.37         -0.50         4.57 o                         
  -6  14   9          0.27          6.02         3.22 o                         
  -5  14   9         12.52         16.90         4.63 o                         
  -4  14   9         74.86         76.87         6.54 o                         
  -3  14   9          1.87          1.55         2.58 o                         
  -2  14   9          1.34         -1.58         2.18 o                         
  -1  14   9        161.38        167.28         5.08 o                         
   0  14   9         84.71         89.02         4.24 o                         
   1  14   9        159.08        171.63         5.47 o                         
   2  14   9         15.10         18.31         2.97 o                         
   3  14   9          2.35         -1.94         2.73 o                         
   4  14   9        118.26        128.85         6.07 o                         
   5  14   9         63.69         60.79         5.41 o                         
  -7  15   9         50.67         43.41         8.29 o                         
  -6  15   9          0.09          1.50         5.17 o                         
  -5  15   9          6.96          7.14         8.00 o                         
  -4  15   9          3.15         12.40         3.63 o                         
  -3  15   9         12.54         12.52         3.77 o                         
  -2  15   9         19.21         21.92         4.98 o                         
  -1  15   9         11.45         12.18         3.57 o                         
   0  15   9         36.22         37.22         4.19 o                         
   1  15   9        214.81        226.60         7.11 o                         
   2  15   9        192.84        226.91         6.66 o                         
   3  15   9          5.56          5.20         3.24 o                         
   4  15   9         51.02         45.87         4.98 o                         
  -6  16   9         13.19         12.80         4.74 o                         
  -5  16   9          1.91          2.83         5.68 o                         
  -4  16   9          0.00          5.73         7.18 o                         
  -3  16   9          0.28         -1.67         6.05 o                         
  -2  16   9        131.54        131.30         9.12 o                         
  -1  16   9          1.40          2.28         3.70 o                         
   0  16   9         14.97         17.63         4.75 o                         
   1  16   9         59.41         53.71         4.19 o                         
   2  16   9         33.90         21.17         3.51 o                         
   3  16   9         65.55         61.55         5.51 o                         
  -4  17   9         36.99         45.55        13.13 o                         
  -3  17   9          0.05          5.84         6.43 o                         
  -2  17   9          7.29          6.32        10.13 o                         
  -1  17   9          9.78          6.55         7.91 o                         
   0  17   9         17.06         10.34         4.34 o                         
   1  17   9          1.55         -3.14         3.14 o                         
   2  17   9          2.28         -5.20         5.50 o                         
 -13   0  10         72.26        103.61        12.87 o                         
 -12   0  10         23.24         26.16         4.51 o                         
 -11   0  10         13.11         14.65         4.67 o                         
 -10   0  10          5.89          5.63         3.02 o                         
  -9   0  10         11.98          8.19         2.64 o                         
  -8   0  10        241.35        182.43         5.09 o                         
  -7   0  10        407.46        352.91         6.63 o                         
  -6   0  10        639.68        599.29        10.04 o                         
  -5   0  10         30.28         29.52         2.11 o                         
  -4   0  10        183.63        156.98         4.51 o                         
  -3   0  10         35.32         39.11         3.21 o                         
  -2   0  10         38.95         39.94         3.13 o                         
  -1   0  10       3293.92       3186.74        29.87 o                         
   0   0  10         42.48         41.47         2.13 o                         
   1   0  10        290.96        315.38         4.85 o                         
   2   0  10        371.71        327.24         5.21 o                         
   3   0  10       2098.56       1968.75        17.24 o                         
   4   0  10         88.13         83.91         2.92 o                         
   5   0  10         30.17         27.46         1.81 o                         
   6   0  10        120.26        113.47         3.30 o                         
   7   0  10        253.01        257.33         5.70 o                         
   8   0  10         38.01         37.93         3.88 o                         
   9   0  10          7.71         14.81         3.28 o                         
 -13   1  10          8.57          5.19         5.24 o                         
 -12   1  10          1.00          3.80         2.30 o                         
 -11   1  10         49.68         58.11         4.08 o                         
 -10   1  10         52.52         40.84         2.96 o                         
  -9   1  10          7.88          5.62         1.62 o                         
  -8   1  10          1.52          3.75         1.33 o                         
  -7   1  10         86.58         60.02         2.47 o                         
  -6   1  10        877.36        831.15         8.80 o                         
  -5   1  10        456.12        400.59         5.11 o                         
  -4   1  10        267.82        219.76         3.46 o                         
  -3   1  10         42.99         38.39         1.68 o                         
  -2   1  10        261.43        244.98         3.04 o                         
  -1   1  10         19.67         18.58         1.05 o                         
   0   1  10        338.21        278.75         3.50 o                         
   1   1  10         91.41         69.53         1.71 o                         
   2   1  10         58.04         58.87         1.69 o                         
   3   1  10         32.83         30.64         1.36 o                         
   4   1  10        306.87        270.95         2.90 o                         
   5   1  10         48.61         39.22         1.47 o                         
   6   1  10         53.83         60.65         1.93 o                         
   7   1  10          1.09         -0.92         1.25 o                         
   8   1  10         40.29         49.95         2.92 o                         
   9   1  10         17.91         22.69         2.55 o                         
 -13   2  10          7.94         14.58         3.72 o                         
 -12   2  10         15.41         14.18         2.88 o                         
 -11   2  10         10.77          9.39         2.16 o                         
 -10   2  10          3.24          3.19         1.78 o                         
  -9   2  10         11.73          7.54         1.64 o                         
  -8   2  10         22.14         14.45         1.69 o                         
  -7   2  10          9.24          4.83         1.28 o                         
  -6   2  10        145.70        153.49         3.29 o                         
  -5   2  10         22.69         26.91         1.65 o                         
  -4   2  10        225.03        206.02         3.38 o                         
  -3   2  10         55.32         51.12         1.98 o                         
  -2   2  10         17.43         16.94         1.22 o                         
  -1   2  10         99.79         87.21         2.64 o                         
   0   2  10         29.00         27.44         1.37 o                         
   1   2  10          0.73          1.48         0.77 o                         
   2   2  10          3.68          8.27         0.84 o                         
   3   2  10         41.73         56.44         1.71 o                         
   4   2  10          0.48          1.77         0.80 o                         
   5   2  10          2.12          2.16         0.83 o                         
   6   2  10          7.04         10.26         1.40 o                         
   7   2  10          0.53          1.89         1.44 o                         
   8   2  10          0.62         -0.89         1.91 o                         
   9   2  10         29.96         28.77         3.04 o                         
 -13   3  10          2.70         10.45         6.12 o                         
 -12   3  10         34.31         35.51         3.96 o                         
 -11   3  10          1.37          2.76         1.97 o                         
 -10   3  10         12.28          5.84         1.77 o                         
  -9   3  10          0.01         -0.01         1.36 o                         
  -8   3  10         39.43         38.39         2.33 o                         
  -7   3  10        105.84         87.61         2.81 o                         
  -6   3  10        882.19        823.04         8.49 o                         
  -5   3  10       2009.02       1850.59        14.98 o                         
  -4   3  10         19.99         16.75         1.34 o                         
  -3   3  10         60.67         53.44         1.85 o                         
  -2   3  10         91.64         83.36         2.49 o                         
  -1   3  10        338.72        333.54         4.32 o                         
   0   3  10         22.95         15.50         1.23 o                         
   1   3  10        597.29        534.03         4.86 o                         
   2   3  10        173.65        145.55         2.29 o                         
   3   3  10        195.49        169.41         2.68 o                         
   4   3  10         76.25         76.20         1.87 o                         
   5   3  10         55.50         52.34         2.12 o                         
   6   3  10        136.42        140.35         3.52 o                         
   7   3  10         17.90         27.70         2.14 o                         
   8   3  10          6.89          4.78         1.92 o                         
   9   3  10          3.32         -0.90         1.93 o                         
 -12   4  10         42.56         56.29         5.39 o                         
 -11   4  10          0.52         -0.03         2.60 o                         
 -10   4  10          4.80          7.50         1.87 o                         
  -9   4  10          2.79         -0.13         1.52 o                         
  -8   4  10         37.80         28.17         2.25 o                         
  -7   4  10        659.44        592.67         7.16 o                         
  -6   4  10        183.49        183.78         3.98 o                         
  -5   4  10         24.57         27.99         1.89 o                         
  -4   4  10         33.03         35.73         2.24 o                         
  -3   4  10        121.25         99.16         2.82 o                         
  -2   4  10        502.71        478.78         6.32 o                         
  -1   4  10        537.58        525.64         6.71 o                         
   0   4  10        445.73        408.46         5.50 o                         
   1   4  10          2.64          8.00         1.28 o                         
   2   4  10       1369.37       1324.74        12.19 o                         
   3   4  10        427.28        415.48         5.22 o                         
   4   4  10        220.10        198.19         3.67 o                         
   5   4  10        233.84        236.63         4.26 o                         
   6   4  10         78.49         79.37         3.14 o                         
   7   4  10         11.59          6.61         1.71 o                         
   8   4  10          0.00         -0.33         1.67 o                         
   9   4  10         12.52          8.36         3.00 o                         
 -12   5  10          0.42          3.12         2.58 o                         
 -11   5  10          4.69          4.45         2.37 o                         
 -10   5  10          8.29         14.73         4.05 o                         
  -9   5  10         27.92         20.86         2.55 o                         
  -8   5  10          4.76          0.32         1.53 o                         
  -7   5  10        253.64        263.23         6.89 o                         
  -6   5  10        285.55        234.63         4.81 o                         
  -5   5  10          2.25          1.77         1.32 o                         
  -4   5  10        289.85        274.03         5.87 o                         
  -3   5  10        490.31        459.88         6.33 o                         
  -2   5  10         19.66         16.46         1.55 o                         
  -1   5  10          5.44          1.59         1.13 o                         
   0   5  10        321.09        275.28         4.47 o                         
   1   5  10        165.70        173.19         3.61 o                         
   2   5  10         94.08         87.16         3.96 o                         
   3   5  10        155.18        166.10         4.61 o                         
   4   5  10        311.02        325.60         5.19 o                         
   5   5  10         24.23         29.61         2.51 o                         
   6   5  10          7.92          7.99         1.62 o                         
   7   5  10          4.62          8.21         1.80 o                         
   8   5  10          1.03         -0.93         1.76 o                         
   9   5  10          7.42          5.28         4.27 o                         
 -12   6  10         37.18         52.12         6.28 o                         
 -11   6  10         26.26         33.32         3.50 o                         
 -10   6  10         12.63         16.17         2.54 o                         
  -9   6  10          9.55          7.51         2.49 o                         
  -8   6  10          0.45         -1.00         1.66 o                         
  -7   6  10        118.35        105.73         3.67 o                         
  -6   6  10        205.09        209.07         5.14 o                         
  -5   6  10        152.83        131.74         3.41 o                         
  -4   6  10        190.87        184.72         3.84 o                         
  -3   6  10         59.03         64.25         2.54 o                         
  -2   6  10        196.09        168.92         3.57 o                         
  -1   6  10          5.97          3.28         1.13 o                         
   0   6  10        285.15        259.00         4.42 o                         
   1   6  10        145.23        129.08         3.78 o                         
   2   6  10          1.65          5.09         1.63 o                         
   3   6  10         91.81         82.17         3.27 o                         
   4   6  10         49.00         45.49         3.03 o                         
   5   6  10          4.37          6.20         1.93 o                         
   6   6  10         11.98         17.12         2.13 o                         
   7   6  10         34.15         35.89         2.84 o                         
   8   6  10         46.42         54.88         3.91 o                         
 -12   7  10          6.74         19.60         6.83 o                         
 -11   7  10         20.88         27.61         3.39 o                         
 -10   7  10         22.52         19.76         4.15 o                         
  -9   7  10          0.10          3.08         2.15 o                         
  -8   7  10         20.18         23.13         2.59 o                         
  -7   7  10         12.62         10.19         2.01 o                         
  -6   7  10       1136.68       1113.49        11.32 o                         
  -5   7  10        937.42        930.03         9.90 o                         
  -4   7  10        413.69        410.80         5.95 o                         
  -3   7  10         56.77         39.66         2.27 o                         
  -2   7  10         17.69         18.73         1.70 o                         
  -1   7  10        131.74        118.17         3.12 o                         
   0   7  10         72.44         82.56         3.27 o                         
   1   7  10        644.16        638.38        14.30 o                         
   2   7  10        731.37        711.79         9.51 o                         
   3   7  10         26.89         32.77         2.55 o                         
   4   7  10          2.29          4.04         1.85 o                         
   5   7  10         32.32         27.85         3.08 o                         
   6   7  10          6.72          5.56         1.82 o                         
   7   7  10          1.35          0.13         2.10 o                         
   8   7  10         16.77         12.41         2.64 o                         
 -11   8  10         19.18         24.22         4.03 o                         
 -10   8  10         16.77         20.01         2.78 o                         
  -9   8  10         35.19         40.15         3.50 o                         
  -8   8  10         14.17         11.92         2.30 o                         
  -7   8  10        172.44        149.87         4.76 o                         
  -6   8  10         19.52         22.20         2.19 o                         
  -5   8  10         55.14         75.51         3.70 o                         
  -4   8  10         23.67         25.20         2.09 o                         
  -3   8  10         33.27         28.33         2.09 o                         
  -2   8  10          0.12         -1.27         1.58 o                         
  -1   8  10        244.82        230.61         6.10 o                         
   0   8  10        217.85        195.74         4.74 o                         
   1   8  10        376.26        365.51         8.39 o                         
   2   8  10        194.89        209.28         5.46 o                         
   3   8  10        225.30        229.21         5.23 o                         
   4   8  10        265.46        260.96         6.25 o                         
   5   8  10          4.15          0.19         1.96 o                         
   6   8  10          8.64          5.64         2.17 o                         
   7   8  10          0.58         -2.02         2.02 o                         
   8   8  10          0.14         -3.61         3.61 o                         
 -11   9  10         22.96         31.41         5.47 o                         
 -10   9  10          0.28          3.37         2.98 o                         
  -9   9  10          2.53          3.45         2.31 o                         
  -8   9  10         28.31         29.74         3.42 o                         
  -7   9  10        147.63        161.90         4.99 o                         
  -6   9  10          0.09          1.69         1.75 o                         
  -5   9  10         11.72          9.23         2.00 o                         
  -4   9  10        119.79        117.69         3.51 o                         
  -3   9  10        161.69        151.50         3.76 o                         
  -2   9  10        146.27        134.39         4.10 o                         
  -1   9  10        167.18        145.05         4.27 o                         
   0   9  10          8.64         11.57         2.07 o                         
   1   9  10         62.21         64.64         3.75 o                         
   2   9  10          4.31         10.20         2.01 o                         
   3   9  10          2.40          3.01         1.93 o                         
   4   9  10        138.82        141.03         5.18 o                         
   5   9  10         27.08         30.65         3.21 o                         
   6   9  10         28.02         28.04         3.31 o                         
   7   9  10          2.30         -0.92         3.57 o                         
 -11  10  10         18.98         14.92         5.59 o                         
 -10  10  10          1.33          8.96         5.17 o                         
  -9  10  10         16.48         13.62         5.30 o                         
  -8  10  10         34.38         34.87         3.20 o                         
  -7  10  10         57.33         45.76         3.39 o                         
  -6  10  10        155.46        171.14         7.75 o                         
  -5  10  10          0.47          2.83         1.64 o                         
  -4  10  10        776.71        778.68         9.21 o                         
  -3  10  10          1.61          3.17         1.88 o                         
  -2  10  10         95.98         78.54         5.94 o                         
  -1  10  10          1.45          0.78         1.78 o                         
   0  10  10        137.56        123.53         4.74 o                         
   1  10  10         15.57         14.11         2.36 o                         
   2  10  10        143.25        144.54         4.76 o                         
   3  10  10        145.06        147.03         5.18 o                         
   4  10  10         40.71         39.78         3.46 o                         
   5  10  10          1.05         -2.55         2.55 o                         
   6  10  10         62.47         58.01         4.42 o                         
   7  10  10          1.05         -5.23         5.23 o                         
 -10  11  10         24.13         25.80         4.89 o                         
  -9  11  10         17.12         16.75         4.50 o                         
  -8  11  10          0.19          3.58         2.79 o                         
  -7  11  10          8.42          7.39         2.34 o                         
  -6  11  10        339.46        330.97         7.02 o                         
  -5  11  10        695.07        737.08        13.39 o                         
  -4  11  10        139.65        159.34         5.16 o                         
  -3  11  10          1.65         -1.62         1.62 o                         
  -2  11  10         14.48         11.19         2.38 o                         
  -1  11  10          0.69         -1.72         1.72 o                         
   0  11  10          0.10         -1.83         1.83 o                         
   1  11  10         93.16         88.53         3.93 o                         
   2  11  10        346.67        358.58        11.23 o                         
   3  11  10         30.72         31.91         3.25 o                         
   4  11  10         84.25         81.28         4.62 o                         
   5  11  10          0.97         -1.58         2.36 o                         
   6  11  10          4.13         -3.41         3.41 o                         
   7  11  10         30.56          8.88        13.94 o                         
 -10  12  10          1.87          8.57         4.72 o                         
  -9  12  10         29.55         41.24         4.35 o                         
  -8  12  10         27.66         32.50         3.75 o                         
  -7  12  10          0.67          2.69         2.55 o                         
  -6  12  10          1.08          3.51         3.49 o                         
  -5  12  10        149.66        198.90        13.17 o                         
  -4  12  10         55.05         63.46         5.59 o                         
  -3  12  10         11.27          6.52         3.02 o                         
  -2  12  10          0.19         -2.32         2.32 o                         
  -1  12  10         46.38         43.66         3.59 o                         
   0  12  10        229.27        244.45         6.38 o                         
   1  12  10        110.15        127.93         4.52 o                         
   2  12  10        241.19        265.06         6.64 o                         
   3  12  10         43.09         43.72         4.20 o                         
   4  12  10         41.86         35.53         3.77 o                         
   5  12  10         18.62         17.59         3.27 o                         
   6  12  10          0.02         -3.89         3.89 o                         
  -9  13  10         11.08         14.52         7.85 o                         
  -8  13  10         13.05         11.60         6.51 o                         
  -7  13  10          0.01          2.86         5.36 o                         
  -6  13  10         45.58         60.60         5.63 o                         
  -5  13  10         56.03         52.59         4.32 o                         
  -4  13  10         49.20         53.04         5.61 o                         
  -3  13  10        171.92        177.60         8.47 o                         
  -2  13  10          2.61         -1.50         2.10 o                         
  -1  13  10          4.19          4.21         2.38 o                         
   0  13  10         47.10         46.78         3.41 o                         
   1  13  10          7.53         19.08         2.68 o                         
   2  13  10          0.63          4.20         2.18 o                         
   3  13  10          0.18         -2.21         2.21 o                         
   4  13  10        109.98         97.66         5.39 o                         
   5  13  10          0.70         -2.90         2.90 o                         
  -8  14  10          0.01          2.80         7.67 o                         
  -7  14  10         82.73         93.04        14.42 o                         
  -6  14  10         87.32         97.69         8.23 o                         
  -5  14  10          9.60          6.94         4.90 o                         
  -4  14  10        214.85        225.00         8.83 o                         
  -3  14  10         54.17         65.82         4.44 o                         
  -2  14  10         79.76         77.22         4.67 o                         
  -1  14  10         27.77         25.31         3.56 o                         
   0  14  10         25.11         22.29         2.91 o                         
   1  14  10         24.53         28.83         3.37 o                         
   2  14  10         74.90         61.20         5.54 o                         
   3  14  10        166.12        151.44         5.91 o                         
   4  14  10         44.65         46.79         4.87 o                         
  -7  15  10         34.42         19.32         7.05 o                         
  -6  15  10         69.06         55.56         5.66 o                         
  -5  15  10         96.13        104.45        10.10 o                         
  -4  15  10        139.45        174.33         7.95 o                         
  -3  15  10         75.29         72.79         6.55 o                         
  -2  15  10          8.70          7.30         3.82 o                         
  -1  15  10         42.77         53.33         4.91 o                         
   0  15  10          5.07          5.38         3.57 o                         
   1  15  10         28.66         24.78         3.36 o                         
   2  15  10         49.13         51.04         4.21 o                         
   3  15  10         14.12         21.97         4.06 o                         
  -5  16  10         46.66         73.33        12.43 o                         
  -4  16  10         83.40        101.97        19.25 o                         
  -3  16  10          6.19         13.55         8.43 o                         
  -2  16  10         38.05         29.91         6.78 o                         
  -1  16  10         39.25         43.51         5.76 o                         
   0  16  10         15.92         19.92         3.28 o                         
   1  16  10        107.78        133.26         6.10 o                         
   2  16  10         67.74         61.27         8.10 o                         
  -3  17  10         62.64        140.92        14.62 o                         
  -2  17  10         26.02         43.12        29.74 o                         
   0  17  10          2.87         -5.51         5.51 o                         
 -12   1  11         17.36         36.81         3.68 o                         
 -11   1  11         12.55         14.33         2.81 o                         
 -10   1  11          0.33          0.56         1.91 o                         
  -9   1  11         35.32         25.47         2.52 o                         
  -8   1  11         40.25         31.67         2.42 o                         
  -7   1  11         70.18         59.77         2.89 o                         
  -6   1  11        106.01        107.50         3.32 o                         
  -5   1  11        629.94        596.67         8.33 o                         
  -4   1  11       1065.99        995.06         9.31 o                         
  -3   1  11       1293.62       1248.28        10.88 o                         
  -2   1  11        437.12        392.25         4.91 o                         
  -1   1  11         10.54         12.11         1.19 o                         
   0   1  11        100.76         96.87         2.45 o                         
   1   1  11         55.81         52.16         1.93 o                         
   2   1  11          9.92          9.79         1.26 o                         
   3   1  11         82.39         74.66         1.90 o                         
   4   1  11          5.39          5.12         0.81 o                         
   5   1  11          3.89          4.49         0.90 o                         
   6   1  11        376.80        423.82         4.94 o                         
   7   1  11         31.67         28.10         2.11 o                         
   8   1  11         41.49         42.65         2.75 o                         
   9   1  11          4.03          1.09         2.35 o                         
 -12   2  11        163.25        226.43         7.02 o                         
 -11   2  11         24.49         27.65         3.19 o                         
 -10   2  11          1.01         -1.10         1.83 o                         
  -9   2  11          1.77          0.63         1.56 o                         
  -8   2  11          0.18          0.67         1.35 o                         
  -7   2  11        493.19        451.41         6.16 o                         
  -6   2  11        928.57        840.26         8.74 o                         
  -5   2  11        218.11        186.01         3.52 o                         
  -4   2  11        706.80        683.54         7.23 o                         
  -3   2  11        108.89         85.00         2.33 o                         
  -2   2  11          3.63         11.23         1.18 o                         
  -1   2  11         75.56         51.42         1.98 o                         
   0   2  11         88.25         79.75         2.25 o                         
   1   2  11         85.98         88.67         2.41 o                         
   2   2  11         67.35         47.40         1.77 o                         
   3   2  11          0.76          0.13         0.76 o                         
   4   2  11          0.06         -0.10         0.73 o                         
   5   2  11        100.75         96.40         2.24 o                         
   6   2  11        290.64        365.09         4.73 o                         
   7   2  11        450.44        500.18         6.70 o                         
   8   2  11         23.68         26.24         2.40 o                         
 -12   3  11          0.16          6.98         3.18 o                         
 -11   3  11          0.69          1.04         2.50 o                         
 -10   3  11         10.48          8.13         1.98 o                         
  -9   3  11          0.01         -1.47         1.47 o                         
  -8   3  11          3.45          1.84         1.37 o                         
  -7   3  11         47.08         31.54         2.08 o                         
  -6   3  11          1.22          5.39         1.29 o                         
  -5   3  11        825.25        779.70         9.14 o                         
  -4   3  11         10.46          9.18         1.53 o                         
  -3   3  11        338.81        317.63         5.12 o                         
  -2   3  11        517.45        498.76         6.61 o                         
  -1   3  11        115.24        102.45         2.90 o                         
   0   3  11         52.10         46.98         2.28 o                         
   1   3  11        124.23        105.10         3.90 o                         
   2   3  11         48.79         45.80         3.29 o                         
   3   3  11         63.15         56.99         2.50 o                         
   4   3  11        135.05        137.86         3.38 o                         
   5   3  11        176.66        169.22         3.83 o                         
   6   3  11          0.82          3.23         1.46 o                         
   7   3  11         20.42         30.35         2.50 o                         
   8   3  11         13.25         13.56         2.33 o                         
 -12   4  11         22.34         35.58         4.38 o                         
 -11   4  11          0.09          2.79         2.35 o                         
 -10   4  11          0.22          1.02         1.93 o                         
  -9   4  11          1.89          0.05         1.71 o                         
  -8   4  11         36.35         34.21         3.15 o                         
  -7   4  11         76.94         67.07         3.19 o                         
  -6   4  11         20.56         15.98         1.92 o                         
  -5   4  11        145.73        152.29         3.89 o                         
  -4   4  11        234.58        212.27         4.31 o                         
  -3   4  11        567.82        541.75         7.13 o                         
  -2   4  11        138.96        123.84         3.23 o                         
  -1   4  11        244.35        194.99         4.01 o                         
   0   4  11         24.05         22.89         1.78 o                         
   1   4  11         34.69         22.93         1.82 o                         
   2   4  11        146.29        133.32         3.37 o                         
   3   4  11          4.76          2.85         1.45 o                         
   4   4  11          1.28         -0.88         1.21 o                         
   5   4  11          0.84          0.03         1.35 o                         
   6   4  11          0.19          1.77         1.63 o                         
   7   4  11          7.30          7.54         1.99 o                         
   8   4  11         20.67         22.03         2.94 o                         
 -12   5  11          1.97          5.69         3.20 o                         
 -11   5  11         21.01         29.70         3.45 o                         
 -10   5  11         17.43         27.45         2.99 o                         
  -9   5  11         32.66         47.33         3.41 o                         
  -8   5  11         25.84         21.50         2.53 o                         
  -7   5  11         35.18         30.34         2.43 o                         
  -6   5  11         29.90         29.81         2.63 o                         
  -5   5  11       1205.09       1219.14        12.71 o                         
  -4   5  11        120.14        103.45         3.25 o                         
  -3   5  11         58.63         54.58         2.69 o                         
  -2   5  11        195.43        163.07         3.57 o                         
  -1   5  11        235.24        221.25         4.15 o                         
   0   5  11         26.66         19.88         1.76 o                         
   1   5  11         49.25         50.25         2.79 o                         
   2   5  11         11.63         13.85         1.96 o                         
   3   5  11         12.41         11.65         1.81 o                         
   4   5  11         16.48         18.82         2.15 o                         
   5   5  11         98.79        109.40         3.89 o                         
   6   5  11        202.50        222.63         5.00 o                         
   7   5  11         37.35         39.22         2.91 o                         
   8   5  11         26.74         34.50         3.40 o                         
 -12   6  11         50.57         55.59         6.46 o                         
 -11   6  11         18.22         31.93         6.96 o                         
 -10   6  11         32.63         42.20         6.42 o                         
  -9   6  11          1.24          1.66         1.92 o                         
  -8   6  11         61.79         69.06         3.88 o                         
  -7   6  11        111.04        110.92         3.78 o                         
  -6   6  11        897.45        832.47        10.14 o                         
  -5   6  11         18.85         24.08         2.08 o                         
  -4   6  11        161.23        140.10         3.57 o                         
  -3   6  11         67.52         63.04         2.73 o                         
  -2   6  11         12.15          6.50         1.40 o                         
  -1   6  11          0.66          0.12         1.14 o                         
   0   6  11         54.64         45.07         2.43 o                         
   1   6  11         11.77          8.39         1.70 o                         
   2   6  11         87.21         80.82         3.48 o                         
   3   6  11         35.49         35.39         2.47 o                         
   4   6  11         59.45         58.86         4.27 o                         
   5   6  11          8.75         15.24         2.46 o                         
   6   6  11        133.70        148.85         4.34 o                         
   7   6  11         17.07         17.13         2.54 o                         
   8   6  11         65.08         56.95         5.51 o                         
 -11   7  11          0.01          2.24         2.61 o                         
 -10   7  11         15.11         22.55         3.58 o                         
  -9   7  11          0.06          1.97         1.90 o                         
  -8   7  11          1.93          0.98         1.84 o                         
  -7   7  11         12.10         13.42         2.63 o                         
  -6   7  11          0.12          3.25         1.55 o                         
  -5   7  11          0.13         -1.45         1.45 o                         
  -4   7  11          0.79          1.65         1.34 o                         
  -3   7  11         89.02         80.69         2.96 o                         
  -2   7  11         15.67         12.42         1.64 o                         
  -1   7  11         18.53         11.47         1.59 o                         
   0   7  11         70.84         56.54         4.89 o                         
   1   7  11          5.82          4.94         1.71 o                         
   2   7  11          3.56          3.32         1.67 o                         
   3   7  11          5.15          3.32         1.67 o                         
   4   7  11          4.41          1.98         1.87 o                         
   5   7  11         31.09         35.48         3.21 o                         
   6   7  11         69.00         75.48         4.02 o                         
   7   7  11         14.57         13.57         2.87 o                         
   8   7  11          1.18         -3.15         3.15 o                         
 -11   8  11         32.04         35.98         5.53 o                         
 -10   8  11         14.49         27.47         6.08 o                         
  -9   8  11         14.10         11.08         3.09 o                         
  -8   8  11         24.33         26.43         2.88 o                         
  -7   8  11         51.47         51.41         3.47 o                         
  -6   8  11        186.74        191.69         4.50 o                         
  -5   8  11         14.33          8.94         1.72 o                         
  -4   8  11        230.84        219.56         4.60 o                         
  -3   8  11        318.46        312.36         5.37 o                         
  -2   8  11          3.91          1.43         1.45 o                         
  -1   8  11        370.18        319.60         6.13 o                         
   0   8  11         11.57         14.83         2.21 o                         
   1   8  11         83.51         77.10         3.78 o                         
   2   8  11        107.16        112.92         4.08 o                         
   3   8  11          3.68          6.46         1.98 o                         
   4   8  11         16.72         11.56         2.24 o                         
   5   8  11          0.13         -0.11         1.97 o                         
   6   8  11          0.43         -1.30         2.55 o                         
   7   8  11         32.14         33.74         3.40 o                         
 -11   9  11         18.16         22.67         5.19 o                         
 -10   9  11          0.81          6.39         3.12 o                         
  -9   9  11         19.67         22.67         4.08 o                         
  -8   9  11          0.00          3.56         2.14 o                         
  -7   9  11         11.31         10.13         2.27 o                         
  -6   9  11        114.55        108.55         5.59 o                         
  -5   9  11        202.07        175.76         4.36 o                         
  -4   9  11        139.04        154.57         4.01 o                         
  -3   9  11          0.10          0.10         1.60 o                         
  -2   9  11         69.92         60.90         3.45 o                         
  -1   9  11         76.07         82.84         3.77 o                         
   0   9  11         20.37         22.10         2.46 o                         
   1   9  11         44.84         36.41         4.57 o                         
   2   9  11          9.78         11.42         2.10 o                         
   3   9  11         13.72          9.14         2.65 o                         
   4   9  11          0.06         -1.42         1.96 o                         
   5   9  11         98.24        110.90         5.34 o                         
   6   9  11          6.74          7.50         2.38 o                         
   7   9  11          0.51         -5.13         5.13 o                         
 -10  10  11         22.26         29.72         5.82 o                         
  -9  10  11          6.19         16.39         5.67 o                         
  -8  10  11        127.12        161.08         5.50 o                         
  -7  10  11        125.79        149.37         5.18 o                         
  -6  10  11         52.05         43.95         3.32 o                         
  -5  10  11         42.69         36.86         2.68 o                         
  -4  10  11          0.03          2.20         1.91 o                         
  -3  10  11         62.45         55.22         3.49 o                         
  -2  10  11         11.98          6.71         2.01 o                         
  -1  10  11         67.63         54.32         5.30 o                         
   0  10  11         74.71         69.36         4.15 o                         
   1  10  11          6.90          5.74         2.14 o                         
   2  10  11         22.47         14.97         2.80 o                         
   3  10  11         24.18         23.03         2.92 o                         
   4  10  11         36.99         38.65         3.57 o                         
   5  10  11         19.50         21.71         3.22 o                         
   6  10  11          0.25         -2.31         2.31 o                         
 -10  11  11          6.27         21.71         9.72 o                         
  -9  11  11          5.85          9.70         5.93 o                         
  -8  11  11         51.92         65.19         7.20 o                         
  -7  11  11         46.25         45.65         3.57 o                         
  -6  11  11         27.54         24.26         2.85 o                         
  -5  11  11         88.15         75.06         4.33 o                         
  -4  11  11        130.70        147.11         6.85 o                         
  -3  11  11          5.65          6.24         2.19 o                         
  -2  11  11         29.66         32.15         3.10 o                         
  -1  11  11         25.58         23.53         2.90 o                         
   0  11  11        109.35        106.29         4.82 o                         
   1  11  11          1.94         -0.90         1.77 o                         
   2  11  11         19.39         18.89         3.04 o                         
   3  11  11         49.21         53.45         4.05 o                         
   4  11  11         59.74         61.52         4.30 o                         
   5  11  11          6.20          0.76         2.61 o                         
   6  11  11         18.59         10.49         5.87 o                         
  -9  12  11         16.48         30.22         8.21 o                         
  -8  12  11          0.26          3.58         4.12 o                         
  -7  12  11         57.23         56.39         5.85 o                         
  -6  12  11         31.14         32.71         3.81 o                         
  -5  12  11          3.15          0.23         2.92 o                         
  -4  12  11         17.58         13.74         2.75 o                         
  -3  12  11        270.64        273.12         6.85 o                         
  -2  12  11          6.33          7.42         2.36 o                         
  -1  12  11         71.10         75.69         4.54 o                         
   0  12  11          4.82          4.84         2.35 o                         
   1  12  11         19.03         22.29         2.78 o                         
   2  12  11          0.00         -1.94         1.94 o                         
   3  12  11          2.57         -2.17         2.17 o                         
   4  12  11          0.07         -0.39         2.70 o                         
   5  12  11          0.66         -3.64         4.59 o                         
  -8  13  11          5.28          8.05         5.70 o                         
  -7  13  11         13.71         25.06        10.75 o                         
  -6  13  11         26.29         20.88         5.36 o                         
  -5  13  11         72.68         58.37         4.45 o                         
  -4  13  11         16.07         13.27         2.91 o                         
  -3  13  11         17.95         25.62         3.23 o                         
  -2  13  11         12.17         13.42         2.79 o                         
  -1  13  11          0.90          4.21         2.14 o                         
   0  13  11         32.70         37.80         3.31 o                         
   1  13  11          2.24          0.07         2.15 o                         
   2  13  11          1.16         -1.31         2.25 o                         
   3  13  11          2.44         -2.61         2.61 o                         
   4  13  11         48.02         40.38         4.66 o                         
  -7  14  11         27.12         42.46        19.18 o                         
  -6  14  11          0.22          2.13         6.50 o                         
  -5  14  11          0.45         -0.09         7.42 o                         
  -4  14  11         53.64         62.72         4.59 o                         
  -3  14  11         48.91         63.81         4.58 o                         
  -2  14  11        122.54        126.21         7.92 o                         
  -1  14  11         31.31         35.46         4.18 o                         
   0  14  11         13.67         13.05         2.98 o                         
   1  14  11          1.64          2.64         2.47 o                         
   2  14  11         73.85         67.62         5.02 o                         
   3  14  11          0.31         -1.97         4.56 o                         
  -6  15  11         29.80         26.80         7.87 o                         
  -5  15  11        136.80        146.25        20.54 o                         
  -4  15  11         43.68         44.69         5.24 o                         
  -3  15  11          3.96          7.42         6.48 o                         
  -2  15  11         28.53         39.06         5.10 o                         
  -1  15  11         22.46         19.56         2.86 o                         
   0  15  11         31.72         24.73         5.61 o                         
   1  15  11          2.24         -2.17         4.44 o                         
   2  15  11          0.60         -2.96         2.96 o                         
  -4  16  11          1.64         -3.92         5.39 o                         
  -3  16  11         37.65         41.65        17.13 o                         
  -2  16  11         25.88         37.64         9.12 o                         
  -1  16  11          4.74          3.47         4.10 o                         
   0  16  11          4.60         -1.62         3.15 o                         
   1  16  11          3.93         -3.72         3.72 o                         
 -12   0  12          1.26          9.57         3.87 o                         
 -11   0  12          5.29         13.43         3.84 o                         
 -10   0  12          3.50          3.26         4.09 o                         
  -9   0  12         33.00         41.22         4.10 o                         
  -8   0  12        124.78        131.22         6.05 o                         
  -7   0  12        123.03        102.41         6.19 o                         
  -6   0  12         19.92         28.22         3.18 o                         
  -5   0  12         97.05         76.93         5.81 o                         
  -4   0  12        144.00        137.56         6.22 o                         
  -3   0  12         74.85        114.90         6.50 o                         
  -2   0  12        126.07         79.50         4.13 o                         
  -1   0  12         65.93         67.66         7.03 o                         
   0   0  12         39.26         31.40         2.95 o                         
   1   0  12         52.71         52.37         3.73 o                         
   2   0  12        111.11         84.81         3.83 o                         
   3   0  12          8.76          6.33         1.27 o                         
   4   0  12         34.07         29.28         1.86 o                         
   5   0  12        293.91        283.69         4.78 o                         
   6   0  12         34.60         32.75         2.84 o                         
   7   0  12          4.78         -1.65         1.90 o                         
   8   0  12        145.07        182.19         9.06 o                         
 -12   1  12         23.52         34.57         3.80 o                         
 -11   1  12          4.22          6.38         2.50 o                         
 -10   1  12          0.22         -1.81         1.81 o                         
  -9   1  12          0.46          1.59         1.58 o                         
  -8   1  12          0.22          1.24         1.49 o                         
  -7   1  12         45.31         45.20         2.77 o                         
  -6   1  12          0.15         -1.21         1.21 o                         
  -5   1  12         17.98         12.00         1.64 o                         
  -4   1  12          1.80          0.64         1.21 o                         
  -3   1  12       2255.95       2119.80        19.89 o                         
  -2   1  12        102.56         82.77         3.47 o                         
  -1   1  12          4.89         11.30         1.54 o                         
   0   1  12        352.40        318.20         4.63 o                         
   1   1  12         50.34         39.82         2.18 o                         
   2   1  12        156.77        148.62         3.32 o                         
   3   1  12          7.09          4.21         1.01 o                         
   4   1  12          2.97          1.89         0.79 o                         
   5   1  12         25.78         26.31         1.56 o                         
   6   1  12         20.70         20.26         1.97 o                         
   7   1  12          4.49         -1.42         1.65 o                         
   8   1  12          4.35          5.17         2.17 o                         
 -12   2  12          1.39          5.66         3.14 o                         
 -11   2  12          2.92          7.63         3.01 o                         
 -10   2  12         11.83         13.54         2.60 o                         
  -9   2  12         16.08         20.00         2.44 o                         
  -8   2  12          7.42          9.50         1.84 o                         
  -7   2  12         36.78         32.84         2.46 o                         
  -6   2  12         45.92         38.83         2.82 o                         
  -5   2  12         95.69         87.89         3.64 o                         
  -4   2  12         99.46         96.02         3.74 o                         
  -3   2  12        134.97        138.95         3.64 o                         
  -2   2  12        496.91        473.16         6.49 o                         
  -1   2  12        198.97        190.33         3.98 o                         
   0   2  12         84.63         86.13         3.67 o                         
   1   2  12         53.91         37.15         2.78 o                         
   2   2  12         18.61         16.05         1.81 o                         
   3   2  12         20.46         17.81         1.68 o                         
   4   2  12         46.50         54.35         2.20 o                         
   5   2  12          1.58          2.24         1.38 o                         
   6   2  12          8.25          1.55         1.68 o                         
   7   2  12          0.00         -1.77         1.77 o                         
   8   2  12          0.55         -1.73         2.30 o                         
 -12   3  12         13.79         11.86         3.55 o                         
 -11   3  12          1.53          0.25         2.60 o                         
 -10   3  12          8.25          2.14         3.37 o                         
  -9   3  12          3.44          2.66         2.62 o                         
  -8   3  12         11.34         10.85         2.31 o                         
  -7   3  12         23.88         21.65         2.56 o                         
  -6   3  12         44.01         41.67         2.65 o                         
  -5   3  12         23.78         23.23         2.03 o                         
  -4   3  12        166.10        155.80         3.81 o                         
  -3   3  12        612.60        583.37         8.90 o                         
  -2   3  12        247.66        206.72         4.22 o                         
  -1   3  12        315.99        271.40         4.99 o                         
   0   3  12         11.92          7.21         1.39 o                         
   1   3  12        161.72        154.17         3.61 o                         
   2   3  12          0.45         -0.96         1.14 o                         
   3   3  12        118.16         97.09         3.53 o                         
   4   3  12         26.15         29.20         2.14 o                         
   5   3  12          6.44          6.35         1.55 o                         
   6   3  12         28.02         28.42         2.37 o                         
   7   3  12         35.19         32.28         2.86 o                         
   8   3  12          2.43          3.29         2.26 o                         
 -12   4  12         24.13         26.07         5.76 o                         
 -11   4  12          3.29         11.57         3.35 o                         
 -10   4  12          0.33          1.61         2.31 o                         
  -9   4  12         40.25         37.42         3.77 o                         
  -8   4  12         48.94         51.09         3.19 o                         
  -7   4  12         50.44         40.19         2.79 o                         
  -6   4  12         37.78         22.23         2.23 o                         
  -5   4  12          9.93         11.08         1.75 o                         
  -4   4  12         10.53          9.79         1.68 o                         
  -3   4  12         58.56         51.16         2.67 o                         
  -2   4  12         25.31         34.52         2.30 o                         
  -1   4  12          8.88          8.09         1.45 o                         
   0   4  12         70.41         63.56         2.68 o                         
   1   4  12        106.13         87.94         2.97 o                         
   2   4  12         49.93         49.65         2.96 o                         
   3   4  12          7.16          4.80         1.60 o                         
   4   4  12         53.69         48.79         2.90 o                         
   5   4  12          0.26          2.06         1.41 o                         
   6   4  12         12.19          9.40         1.96 o                         
   7   4  12          7.74         10.99         2.28 o                         
   8   4  12          1.40         -2.66         2.66 o                         
 -12   5  12         17.63         24.94         8.24 o                         
 -11   5  12          5.44          4.37         3.54 o                         
 -10   5  12         23.65         36.52         3.49 o                         
  -9   5  12          0.00         -0.23         1.87 o                         
  -8   5  12          5.36         -0.32         1.77 o                         
  -7   5  12         32.79         26.71         2.94 o                         
  -6   5  12         55.83         54.17         3.05 o                         
  -5   5  12        233.13        204.48         7.27 o                         
  -4   5  12        326.30        294.29         5.43 o                         
  -3   5  12        270.43        231.66         4.70 o                         
  -2   5  12        197.61        173.15         3.87 o                         
  -1   5  12          1.60          2.82         1.18 o                         
   0   5  12        164.24        144.77         4.36 o                         
   1   5  12        344.71        320.10         6.06 o                         
   2   5  12          2.98          2.98         1.63 o                         
   3   5  12         19.39         13.14         1.85 o                         
   4   5  12         40.55         37.35         2.89 o                         
   5   5  12         11.01         12.00         2.21 o                         
   6   5  12          1.81         -0.15         1.97 o                         
   7   5  12          0.99         -0.19         3.04 o                         
 -11   6  12          4.09          7.03         3.11 o                         
 -10   6  12          0.36          4.41         2.19 o                         
  -9   6  12          4.88          4.46         2.18 o                         
  -8   6  12         10.96         10.40         2.28 o                         
  -7   6  12          0.00         -1.31         1.52 o                         
  -6   6  12         13.54         14.84         2.11 o                         
  -5   6  12          1.53          1.86         1.38 o                         
  -4   6  12        201.80        183.06         4.20 o                         
  -3   6  12          1.22          0.10         1.28 o                         
  -2   6  12          0.51          1.01         1.20 o                         
  -1   6  12        243.77        205.28         4.28 o                         
   0   6  12         74.86         66.89         3.84 o                         
   1   6  12          0.87          1.57         1.48 o                         
   2   6  12          0.82          3.19         1.69 o                         
   3   6  12          8.97          6.04         1.65 o                         
   4   6  12         48.29         50.31         3.41 o                         
   5   6  12         10.84          6.80         2.21 o                         
   6   6  12         52.94         60.77         3.74 o                         
   7   6  12          4.48          1.48         4.52 o                         
 -11   7  12          4.23          3.51         3.04 o                         
 -10   7  12         18.88         39.09         4.10 o                         
  -9   7  12          6.53          3.54         2.20 o                         
  -8   7  12          0.14         -0.17         1.89 o                         
  -7   7  12          1.06         -1.72         1.72 o                         
  -6   7  12         27.90         29.14         2.40 o                         
  -5   7  12        224.65        214.23         4.69 o                         
  -4   7  12        102.52         96.16         3.30 o                         
  -3   7  12         35.33         29.88         2.28 o                         
  -2   7  12        377.77        322.41         5.48 o                         
  -1   7  12        404.58        390.13         6.86 o                         
   0   7  12         82.41         83.15         3.71 o                         
   1   7  12         11.12         12.74         2.08 o                         
   2   7  12        113.19        106.06         4.08 o                         
   3   7  12          0.18         -1.39         1.39 o                         
   4   7  12          2.69          1.89         2.08 o                         
   5   7  12          3.19          2.75         2.13 o                         
   6   7  12         34.85         31.33         2.97 o                         
   7   7  12          0.99         -3.34         3.34 o                         
 -11   8  12         11.66         21.18         5.75 o                         
 -10   8  12          2.19          5.83         3.94 o                         
  -9   8  12          9.50         12.01         3.04 o                         
  -8   8  12         70.70         86.16         4.59 o                         
  -7   8  12          0.33          1.07         1.94 o                         
  -6   8  12         37.93         29.30         2.50 o                         
  -5   8  12         37.06         42.87         2.74 o                         
  -4   8  12         50.18         48.15         2.81 o                         
  -3   8  12          0.16         -0.11         1.42 o                         
  -2   8  12          5.71          0.80         1.64 o                         
  -1   8  12          1.82          3.76         1.76 o                         
   0   8  12         40.67         37.75         3.05 o                         
   1   8  12          2.03          1.47         1.70 o                         
   2   8  12         41.60         41.08         3.21 o                         
   3   8  12         16.03         20.00         2.63 o                         
   4   8  12         15.85         21.48         3.37 o                         
   5   8  12         19.86         15.29         2.83 o                         
   6   8  12         34.50         45.45         3.64 o                         
   7   8  12          1.40         -3.07         4.27 o                         
 -10   9  12         31.86         42.25         6.41 o                         
  -9   9  12          0.59          5.03         3.85 o                         
  -8   9  12          6.89          7.10         2.20 o                         
  -7   9  12          3.32          5.66         2.21 o                         
  -6   9  12         15.75         15.00         2.20 o                         
  -5   9  12         12.87         15.49         2.09 o                         
  -4   9  12          2.98          0.12         1.58 o                         
  -3   9  12        160.81        148.84         4.65 o                         
  -2   9  12          0.50          3.07         1.79 o                         
  -1   9  12         22.23         23.52         2.61 o                         
   0   9  12        479.81        476.24         8.15 o                         
   1   9  12          0.24         -0.27         1.65 o                         
   2   9  12         12.78         10.40         2.04 o                         
   3   9  12          2.77         -0.39         1.99 o                         
   4   9  12         52.44         62.40         4.17 o                         
   5   9  12         42.46         54.38         4.21 o                         
   6   9  12         25.42         20.78         4.19 o                         
 -10  10  12          1.79          1.62         3.90 o                         
  -9  10  12          7.94          9.79         3.66 o                         
  -8  10  12         11.77         10.92         2.53 o                         
  -7  10  12         18.80         26.88         3.00 o                         
  -6  10  12         28.97         26.88         2.85 o                         
  -5  10  12         15.05         14.15         2.26 o                         
  -4  10  12          5.76          3.41         1.96 o                         
  -3  10  12         71.12         63.44         3.75 o                         
  -2  10  12          7.68          4.30         1.99 o                         
  -1  10  12          2.07          0.99         2.01 o                         
   0  10  12         29.18         24.07         2.80 o                         
   1  10  12          4.92          3.10         2.13 o                         
   2  10  12         14.98         13.72         2.42 o                         
   3  10  12          3.55          2.06         2.11 o                         
   4  10  12         13.92         12.92         2.76 o                         
   5  10  12          0.81         -0.77         2.53 o                         
   6  10  12          2.88         -7.42        12.37 o                         
  -9  11  12         26.45         30.76         4.71 o                         
  -8  11  12          2.61          9.76         2.81 o                         
  -7  11  12         26.21         26.77         3.08 o                         
  -6  11  12         18.17         20.90         3.35 o                         
  -5  11  12         73.36         64.38         4.95 o                         
  -4  11  12         70.89         59.95         4.11 o                         
  -3  11  12         32.06         24.86         3.04 o                         
  -2  11  12        162.97        164.87         6.81 o                         
  -1  11  12        225.95        236.54         6.44 o                         
   0  11  12         63.16         61.51         4.98 o                         
   1  11  12          2.51         -2.07         2.07 o                         
   2  11  12          0.00          1.76         2.18 o                         
   3  11  12         21.07         18.06         2.99 o                         
   4  11  12         14.70         13.73         3.00 o                         
   5  11  12         18.31         14.11         4.07 o                         
  -9  12  12          0.38          1.90         5.64 o                         
  -8  12  12         26.83         33.93         4.41 o                         
  -7  12  12          1.03          1.03         2.63 o                         
  -6  12  12         11.00         13.38         3.10 o                         
  -5  12  12          9.80         11.39         2.89 o                         
  -4  12  12          3.99          5.13         2.45 o                         
  -3  12  12          2.80          2.47         2.33 o                         
  -2  12  12          2.22         -1.06         2.37 o                         
  -1  12  12         16.06         23.78         3.13 o                         
   0  12  12          1.99          3.95         2.38 o                         
   1  12  12          9.91         10.81         2.48 o                         
   2  12  12         91.89         94.46         5.05 o                         
   3  12  12          7.13          8.04         2.80 o                         
   4  12  12          0.02         -1.48         5.09 o                         
  -8  13  12         10.48         12.50         6.94 o                         
  -7  13  12          3.74         23.30         9.33 o                         
  -6  13  12         10.67         12.74         3.21 o                         
  -5  13  12          3.55          7.14         4.27 o                         
  -4  13  12         35.77         32.01         3.62 o                         
  -3  13  12          5.90          3.91         2.52 o                         
  -2  13  12          1.22          1.15         3.10 o                         
  -1  13  12         76.76         82.97         4.93 o                         
   0  13  12         57.23         56.55         5.62 o                         
   1  13  12         45.62         38.04         3.65 o                         
   2  13  12          0.14         -2.99         2.99 o                         
   3  13  12         21.68         20.77         3.87 o                         
  -7  14  12          2.81          0.80         5.99 o                         
  -6  14  12          8.44          6.43         6.58 o                         
  -5  14  12         43.45         54.53         8.93 o                         
  -4  14  12          1.50          2.97         3.89 o                         
  -3  14  12          8.63          4.52         5.72 o                         
  -2  14  12         29.09         26.51         4.19 o                         
  -1  14  12          5.73          6.00         4.53 o                         
   0  14  12          7.47          8.97         2.46 o                         
   1  14  12          2.25          0.40         2.41 o                         
   2  14  12          0.98         -5.05         5.09 o                         
  -5  15  12         36.86         42.41         7.17 o                         
  -4  15  12         61.82         53.14        22.38 o                         
  -3  15  12          3.02          0.30         5.55 o                         
  -2  15  12        112.91        138.09         6.97 o                         
  -1  15  12         61.53         82.73         8.79 o                         
   0  15  12         33.97         34.07         5.18 o                         
   1  15  12          6.59          7.94         3.63 o                         
 -12   1  13         73.15        106.40         6.83 o                         
 -11   1  13         14.12         27.05         4.10 o                         
 -10   1  13         10.94         11.07         3.21 o                         
  -9   1  13        110.35        115.14         4.66 o                         
  -8   1  13          4.21          6.23         1.93 o                         
  -7   1  13         19.13         10.55         1.97 o                         
  -6   1  13         38.58         29.78         3.22 o                         
  -5   1  13        127.34        115.91         4.74 o                         
  -4   1  13        127.37        100.63         3.85 o                         
  -3   1  13        506.42        483.50         9.45 o                         
  -2   1  13        994.13        931.15        11.95 o                         
  -1   1  13        181.32        118.90         4.02 o                         
   0   1  13          1.90         -0.46         1.44 o                         
   1   1  13         68.02         65.58         3.49 o                         
   2   1  13          0.46          1.93         1.42 o                         
   3   1  13          8.51         11.87         1.86 o                         
   4   1  13          6.16          6.30         1.32 o                         
   5   1  13         65.41         72.57         3.17 o                         
   6   1  13         91.47         94.61         4.46 o                         
   7   1  13         88.32         78.54         7.92 o                         
 -12   2  13         55.04         53.39        10.22 o                         
 -11   2  13          0.03          0.44         2.98 o                         
 -10   2  13         21.36         27.17         3.59 o                         
  -9   2  13         25.05         32.72         3.58 o                         
  -8   2  13         12.56         21.93         2.75 o                         
  -7   2  13          2.82          3.83         1.91 o                         
  -6   2  13         36.26         35.91         2.98 o                         
  -5   2  13         58.04         48.79         3.24 o                         
  -4   2  13         67.69         58.34         3.65 o                         
  -3   2  13        681.79        585.89         9.10 o                         
  -2   2  13        878.15        759.63        10.61 o                         
  -1   2  13          4.83          3.60         1.77 o                         
   0   2  13         36.56         24.11         2.44 o                         
   1   2  13          0.03         -1.15         1.40 o                         
   2   2  13        250.52        249.70         4.76 o                         
   3   2  13         59.34         52.51         2.79 o                         
   4   2  13          1.33         -0.22         1.17 o                         
   5   2  13          0.07          0.67         1.38 o                         
   6   2  13        373.70        420.51         7.05 o                         
   7   2  13        185.58        205.26         5.77 o                         
 -12   3  13          0.57          5.75         6.35 o                         
 -11   3  13          1.18         -0.39         2.72 o                         
 -10   3  13         46.57         63.15         4.82 o                         
  -9   3  13         61.97         67.68         4.69 o                         
  -8   3  13         11.92         11.04         3.09 o                         
  -7   3  13         13.25          8.20         2.07 o                         
  -6   3  13         96.65         72.09         4.03 o                         
  -5   3  13        272.18        237.75         7.92 o                         
  -4   3  13        176.14        167.96         4.91 o                         
  -3   3  13         63.36         56.66         3.96 o                         
  -2   3  13         88.26         78.91         3.72 o                         
  -1   3  13        396.45        372.05         6.16 o                         
   0   3  13         32.58         36.90         2.41 o                         
   1   3  13         10.44          8.58         1.52 o                         
   2   3  13          0.05          0.87         1.23 o                         
   3   3  13          1.03          0.09         1.50 o                         
   4   3  13          0.04         -1.59         1.59 o                         
   5   3  13          7.57          5.45         1.67 o                         
   6   3  13         11.35         10.86         2.03 o                         
   7   3  13          8.52          0.27         2.14 o                         
 -11   4  13          0.41          2.20         3.06 o                         
 -10   4  13          6.35          4.56         2.58 o                         
  -9   4  13          0.75          2.80         2.52 o                         
  -8   4  13         47.56         47.86         3.67 o                         
  -7   4  13         14.56          9.89         2.19 o                         
  -6   4  13          0.78          1.36         1.76 o                         
  -5   4  13          6.35          6.66         1.92 o                         
  -4   4  13        198.58        184.91         4.52 o                         
  -3   4  13        310.36        280.32         5.28 o                         
  -2   4  13         95.21         75.49         3.06 o                         
  -1   4  13         31.79         30.17         2.16 o                         
   0   4  13         20.16         11.43         1.66 o                         
   1   4  13         22.88         18.74         1.89 o                         
   2   4  13         34.79         29.52         3.28 o                         
   3   4  13          8.15          5.18         1.61 o                         
   4   4  13          5.49          5.32         1.91 o                         
   5   4  13          1.92          1.33         1.72 o                         
   6   4  13          7.30          4.60         2.49 o                         
   7   4  13          0.90         -2.42         2.49 o                         
 -11   5  13         12.02         15.79         3.74 o                         
 -10   5  13         43.60         48.01         4.36 o                         
  -9   5  13         34.32         36.37         3.77 o                         
  -8   5  13         22.87         22.87         3.20 o                         
  -7   5  13         42.79         37.93         3.32 o                         
  -6   5  13        125.64        126.16         4.07 o                         
  -5   5  13         89.61        104.27         3.70 o                         
  -4   5  13         77.08         76.32         3.34 o                         
  -3   5  13          0.96          2.09         1.42 o                         
  -2   5  13        108.15         96.02         3.17 o                         
  -1   5  13        338.62        286.74         5.20 o                         
   0   5  13          3.72          1.87         1.33 o                         
   1   5  13         49.03         40.67         2.89 o                         
   2   5  13          3.27         -0.37         1.54 o                         
   3   5  13         67.41         83.05         3.54 o                         
   4   5  13          8.72          5.28         1.96 o                         
   5   5  13        105.35        116.32         4.26 o                         
   6   5  13         13.24         14.02         2.48 o                         
   7   5  13          5.95          2.84         2.83 o                         
 -11   6  13         18.17         23.62         4.18 o                         
 -10   6  13          0.79          3.62         3.64 o                         
  -9   6  13         38.53         43.34         4.20 o                         
  -8   6  13          9.55         10.14         2.28 o                         
  -7   6  13         24.72         35.58         2.93 o                         
  -6   6  13         21.07         19.87         2.36 o                         
  -5   6  13         26.17         28.01         2.80 o                         
  -4   6  13         43.22         30.25         2.32 o                         
  -3   6  13        289.60        269.28         5.12 o                         
  -2   6  13        540.43        489.81         7.01 o                         
  -1   6  13         79.58         73.78         3.59 o                         
   0   6  13         68.42         55.74         3.29 o                         
   1   6  13         37.44         39.61         2.93 o                         
   2   6  13         43.64         31.01         2.89 o                         
   3   6  13         35.81         31.87         2.75 o                         
   4   6  13         20.40         25.03         2.71 o                         
   5   6  13         26.09         25.94         3.03 o                         
   6   6  13         27.13         28.77         3.72 o                         
 -11   7  13          5.21         16.97         5.11 o                         
 -10   7  13         41.91         46.62         4.45 o                         
  -9   7  13          0.10          2.72         2.14 o                         
  -8   7  13         43.37         45.58         3.54 o                         
  -7   7  13          0.01          0.58         1.77 o                         
  -6   7  13         14.74         13.31         2.06 o                         
  -5   7  13         65.00         50.32         2.97 o                         
  -4   7  13          2.76          0.36         1.47 o                         
  -3   7  13          4.69          6.33         1.64 o                         
  -2   7  13         39.74         44.80         3.01 o                         
  -1   7  13          0.11         -0.84         1.42 o                         
   0   7  13         34.01         26.86         2.62 o                         
   1   7  13         62.15         53.52         3.39 o                         
   2   7  13          0.71         -0.29         1.65 o                         
   3   7  13         28.71         24.79         2.68 o                         
   4   7  13         46.49         50.07         3.72 o                         
   5   7  13         28.28         34.96         3.46 o                         
   6   7  13          4.85         -1.52         2.82 o                         
 -10   8  13         16.43         19.53         3.08 o                         
  -9   8  13          1.18          3.79         2.26 o                         
  -8   8  13         30.79         28.85         3.10 o                         
  -7   8  13         24.19         22.91         2.84 o                         
  -6   8  13          0.63          2.93         1.74 o                         
  -5   8  13        187.41        192.36         4.77 o                         
  -4   8  13         17.86         17.61         2.15 o                         
  -3   8  13         87.89         77.33         4.01 o                         
  -2   8  13        121.51        112.10         4.14 o                         
  -1   8  13          1.27          1.70         1.67 o                         
   0   8  13         78.70         63.94         3.72 o                         
   1   8  13         12.39         11.08         2.30 o                         
   2   8  13         17.77         15.85         2.53 o                         
   3   8  13          0.33         -1.74         1.90 o                         
   4   8  13         16.55         12.47         2.60 o                         
   5   8  13         11.37          7.90         2.66 o                         
   6   8  13          3.73         -1.80         5.15 o                         
 -10   9  13          4.50          6.81         4.87 o                         
  -9   9  13         16.79         29.03         3.36 o                         
  -8   9  13         13.90         16.83         2.75 o                         
  -7   9  13        146.21        157.96         5.30 o                         
  -6   9  13          3.72          1.47         1.75 o                         
  -5   9  13         35.89         29.36         2.57 o                         
  -4   9  13         15.70         19.86         2.58 o                         
  -3   9  13          8.95          6.07         2.04 o                         
  -2   9  13         45.25         41.80         3.18 o                         
  -1   9  13         70.66         58.39         3.65 o                         
   0   9  13         22.73         21.06         2.63 o                         
   1   9  13          8.28          4.10         2.14 o                         
   2   9  13          2.96          5.73         2.05 o                         
   3   9  13          2.39          5.24         2.18 o                         
   4   9  13         17.34         19.61         3.01 o                         
   5   9  13         14.37          6.86         4.11 o                         
  -9  10  13          0.69         -0.85         2.90 o                         
  -8  10  13          5.43          3.49         2.33 o                         
  -7  10  13         44.28         59.44         4.05 o                         
  -6  10  13         67.68         58.58         3.81 o                         
  -5  10  13         58.34         61.73         3.93 o                         
  -4  10  13         10.42         11.28         2.37 o                         
  -3  10  13         89.77         80.43         4.49 o                         
  -2  10  13        195.35        180.63         5.31 o                         
  -1  10  13         16.93         19.88         2.74 o                         
   0  10  13         55.08         55.11         3.95 o                         
   1  10  13          8.34          6.85         2.41 o                         
   2  10  13         29.52         40.83         3.56 o                         
   3  10  13        113.29        124.20         5.23 o                         
   4  10  13         68.69         90.82         5.27 o                         
   5  10  13          0.08         -7.91        11.60 o                         
  -9  11  13          0.06          5.25         5.63 o                         
  -8  11  13         10.67         13.35         5.21 o                         
  -7  11  13         35.45         34.96         3.60 o                         
  -6  11  13          2.69          0.98         2.83 o                         
  -5  11  13          7.83          2.85         2.40 o                         
  -4  11  13         35.33         29.57         3.07 o                         
  -3  11  13         71.28         80.76         4.47 o                         
  -2  11  13          8.55         11.69         2.71 o                         
  -1  11  13         69.85         71.45         4.48 o                         
   0  11  13         11.95         12.50         2.77 o                         
   1  11  13         48.70         46.48         3.48 o                         
   2  11  13          0.89          0.40         2.23 o                         
   3  11  13          2.93         -2.36         2.98 o                         
   4  11  13          1.18         -3.96         3.96 o                         
  -8  12  13          1.07          6.79        15.99 o                         
  -7  12  13          0.13          2.95         2.77 o                         
  -6  12  13         27.98         24.46         3.67 o                         
  -5  12  13         24.96         26.02         4.30 o                         
  -4  12  13         10.10          5.76         2.60 o                         
  -3  12  13        137.67        156.54         5.72 o                         
  -2  12  13          4.08          4.22         2.99 o                         
  -1  12  13          0.70          1.43         2.32 o                         
   0  12  13          2.94          2.68         2.38 o                         
   1  12  13         14.48          9.43         3.10 o                         
   2  12  13          3.01          1.78         2.73 o                         
   3  12  13          0.81          0.36         3.33 o                         
  -7  13  13          4.18         -4.57         5.04 o                         
  -6  13  13          0.86         -1.79         3.64 o                         
  -5  13  13         11.03         10.97         3.19 o                         
  -4  13  13          0.02         -0.38         2.35 o                         
  -3  13  13         12.55         13.66         3.02 o                         
  -2  13  13          1.38          5.18         2.69 o                         
  -1  13  13         34.15         36.69         3.90 o                         
   0  13  13          3.89          4.01         2.33 o                         
   1  13  13         14.03         12.46         2.99 o                         
   2  13  13          1.64         -2.15         2.79 o                         
  -6  14  13          3.62         -5.69         6.67 o                         
  -5  14  13         46.76         46.78         8.74 o                         
  -4  14  13         97.08        119.29        17.39 o                         
  -3  14  13          1.51         -1.39         3.37 o                         
  -2  14  13          0.00          0.93         3.47 o                         
  -1  14  13         79.91         80.95         6.21 o                         
   0  14  13         87.18        105.57         6.92 o                         
   1  14  13          0.06         -2.72         2.72 o                         
  -3  15  13          8.28          3.54         6.27 o                         
  -2  15  13          4.43          6.19         5.48 o                         
  -1  15  13         49.76         61.04         8.18 o                         
 -11   0  14         23.91         35.48         8.56 o                         
 -10   0  14          0.04          4.79         5.68 o                         
  -9   0  14        136.28        157.61        18.37 o                         
  -8   0  14          1.25          4.81         3.94 o                         
  -7   0  14         38.89         30.90         5.33 o                         
  -6   0  14          4.07          5.21         3.64 o                         
  -5   0  14        196.41        191.09        18.89 o                         
  -4   0  14          0.03         -2.10         2.73 o                         
  -3   0  14         61.65         75.12         6.86 o                         
  -2   0  14          4.03          7.19         3.36 o                         
  -1   0  14        353.05        310.03        11.02 o                         
   0   0  14          0.03         -2.74         2.74 o                         
   1   0  14          0.54         -0.61         2.97 o                         
   2   0  14         62.96         77.97         6.86 o                         
   3   0  14         12.18         14.66         3.21 o                         
   4   0  14          6.87          9.50         2.54 o                         
   5   0  14          0.22         -3.42         4.88 o                         
 -11   1  14         19.32         22.13         4.13 o                         
 -10   1  14          0.05         -4.24         4.24 o                         
  -9   1  14         11.63          9.82         2.61 o                         
  -8   1  14         32.69         32.69         3.75 o                         
  -7   1  14          0.61          0.38         1.82 o                         
  -6   1  14          0.61          1.73         1.88 o                         
  -5   1  14         37.55         27.11         2.64 o                         
  -4   1  14         57.57         48.17         3.34 o                         
  -3   1  14          7.30          7.24         1.86 o                         
  -2   1  14        161.65        166.83         4.85 o                         
  -1   1  14          6.56          4.88         1.76 o                         
   0   1  14          2.48          0.56         1.57 o                         
   1   1  14          1.03          4.23         1.81 o                         
   2   1  14         63.84         68.63         3.73 o                         
   3   1  14          0.34          1.83         1.74 o                         
   4   1  14         29.93         24.32         2.90 o                         
   5   1  14          7.89          6.06         2.81 o                         
 -11   2  14          2.81          3.15         2.97 o                         
 -10   2  14         14.31         14.39         3.08 o                         
  -9   2  14          0.32          1.18         2.15 o                         
  -8   2  14          9.19         15.04         2.69 o                         
  -7   2  14          5.50          5.88         2.20 o                         
  -6   2  14          1.07         -0.94         1.67 o                         
  -5   2  14         32.46         35.55         2.98 o                         
  -4   2  14         93.69         83.91         4.08 o                         
  -3   2  14        226.66        211.47         5.85 o                         
  -2   2  14        138.62        129.95         4.44 o                         
  -1   2  14          7.68          5.73         1.82 o                         
   0   2  14          4.20          6.05         1.82 o                         
   1   2  14          2.07         -0.81         1.45 o                         
   2   2  14          0.01          2.53         1.57 o                         
   3   2  14          0.08          0.76         1.91 o                         
   4   2  14          1.05          1.48         1.55 o                         
   5   2  14          5.28          6.48         2.11 o                         
   6   2  14          0.35         -2.50         2.50 o                         
 -11   3  14          0.47          1.12         3.14 o                         
 -10   3  14         14.55         19.39         3.22 o                         
  -9   3  14          1.07          1.33         2.09 o                         
  -8   3  14         10.31          8.27         2.38 o                         
  -7   3  14          0.58         -0.78         1.77 o                         
  -6   3  14          0.82          0.97         1.78 o                         
  -5   3  14         80.17         77.27         4.22 o                         
  -4   3  14          7.60          7.41         1.94 o                         
  -3   3  14         13.20         11.10         2.13 o                         
  -2   3  14        101.58        103.76         4.26 o                         
  -1   3  14         24.26         15.78         2.31 o                         
   0   3  14         32.03         24.67         2.45 o                         
   1   3  14          3.53          2.34         1.66 o                         
   2   3  14         22.53         31.41         3.10 o                         
   3   3  14         46.69         46.40         3.81 o                         
   4   3  14          2.14          1.48         1.52 o                         
   5   3  14         37.47         38.50         3.19 o                         
   6   3  14          8.15          5.99         2.66 o                         
 -11   4  14         18.99         24.39         4.22 o                         
 -10   4  14         31.39         36.68         4.03 o                         
  -9   4  14          6.02          6.80         2.77 o                         
  -8   4  14         16.30         15.17         2.69 o                         
  -7   4  14         23.50         20.99         2.83 o                         
  -6   4  14          0.71          1.99         1.78 o                         
  -5   4  14        129.14        135.72         4.78 o                         
  -4   4  14          1.62          2.00         1.77 o                         
  -3   4  14         14.15         13.90         2.29 o                         
  -2   4  14         14.65         23.06         2.62 o                         
  -1   4  14        103.61         95.02         3.69 o                         
   0   4  14         96.62         87.67         3.84 o                         
   1   4  14         63.96         51.11         3.84 o                         
   2   4  14          0.78          0.81         1.53 o                         
   3   4  14          0.86          2.10         1.61 o                         
   4   4  14          2.76          4.57         1.92 o                         
   5   4  14         47.02         55.09         3.39 o                         
   6   4  14         65.69         55.72         3.64 o                         
 -11   5  14         19.10         18.39         4.23 o                         
 -10   5  14         16.83         23.47         6.06 o                         
  -9   5  14         19.10         28.20         3.57 o                         
  -8   5  14          5.05         10.94         3.15 o                         
  -7   5  14         27.60         26.34         3.01 o                         
  -6   5  14         88.55         66.92         4.19 o                         
  -5   5  14          0.10          0.54         1.91 o                         
  -4   5  14          7.41          6.12         1.98 o                         
  -3   5  14          1.25          0.89         1.66 o                         
  -2   5  14          4.80          4.21         1.81 o                         
  -1   5  14        110.80        104.78         3.40 o                         
   0   5  14         44.32         42.08         2.99 o                         
   1   5  14         35.79         33.17         2.75 o                         
   2   5  14          5.28          7.89         2.02 o                         
   3   5  14         11.69          9.69         2.00 o                         
   4   5  14         21.36         20.23         2.57 o                         
   5   5  14         61.39         77.13         4.06 o                         
   6   5  14          0.01         -2.56         2.56 o                         
 -11   6  14          5.70          6.33         6.20 o                         
 -10   6  14         25.14         28.72         3.82 o                         
  -9   6  14          4.80          5.74         2.79 o                         
  -8   6  14         21.93         14.78         3.13 o                         
  -7   6  14         30.57         22.24         2.95 o                         
  -6   6  14          1.18          3.82         1.91 o                         
  -5   6  14         11.17          6.56         2.25 o                         
  -4   6  14        186.55        188.64         4.84 o                         
  -3   6  14         19.65         16.52         2.00 o                         
  -2   6  14          1.18          1.42         1.42 o                         
  -1   6  14         13.17          9.86         2.07 o                         
   0   6  14         15.15         19.89         2.39 o                         
   1   6  14          0.02          0.13         1.66 o                         
   2   6  14          3.57          3.12         1.89 o                         
   3   6  14         31.51         35.66         3.04 o                         
   4   6  14         34.36         39.39         3.63 o                         
   5   6  14         31.57         28.06         3.01 o                         
   6   6  14         29.73         24.05         4.16 o                         
 -10   7  14          2.26          8.53         3.66 o                         
  -9   7  14          3.52          3.29         2.60 o                         
  -8   7  14         10.72         11.34         2.93 o                         
  -7   7  14         91.89         84.49         4.75 o                         
  -6   7  14        110.91        108.43         4.17 o                         
  -5   7  14         75.18         78.64         3.65 o                         
  -4   7  14         41.82         30.29         2.91 o                         
  -3   7  14         54.93         45.53         2.84 o                         
  -2   7  14          4.46          7.83         1.97 o                         
  -1   7  14          6.39          4.09         1.86 o                         
   0   7  14         32.48         28.31         2.78 o                         
   1   7  14          0.31          0.16         1.83 o                         
   2   7  14         54.86         61.83         3.90 o                         
   3   7  14          7.18         10.49         2.35 o                         
   4   7  14          0.55         -2.38         2.38 o                         
   5   7  14          8.34          1.01         3.25 o                         
 -10   8  14          6.30         15.66         8.70 o                         
  -9   8  14         12.29         23.36         3.69 o                         
  -8   8  14          0.84          1.16         2.40 o                         
  -7   8  14          3.99          9.14         2.42 o                         
  -6   8  14        113.77        108.45         4.18 o                         
  -5   8  14          0.11         -0.34         1.66 o                         
  -4   8  14          1.07         -0.48         1.55 o                         
  -3   8  14          0.05          2.64         1.88 o                         
  -2   8  14         20.39         16.85         2.46 o                         
  -1   8  14         22.54         10.45         2.14 o                         
   0   8  14         18.63         18.06         2.49 o                         
   1   8  14          0.13         -1.77         1.77 o                         
   2   8  14         17.18         18.32         2.71 o                         
   3   8  14         21.52         27.65         3.08 o                         
   4   8  14         39.81         58.52         4.19 o                         
   5   8  14          0.87          0.83         3.36 o                         
  -9   9  14         29.33         41.30         5.42 o                         
  -8   9  14         12.46         14.07         2.79 o                         
  -7   9  14         20.04         16.94         3.70 o                         
  -6   9  14          3.03          4.03         2.00 o                         
  -5   9  14         27.43         26.80         2.99 o                         
  -4   9  14          9.49          9.08         2.35 o                         
  -3   9  14          3.40          1.41         2.15 o                         
  -2   9  14          6.14          7.42         2.19 o                         
  -1   9  14          5.80          0.70         1.90 o                         
   0   9  14         27.96         25.08         2.86 o                         
   1   9  14         13.53         12.00         2.93 o                         
   2   9  14          0.04         -1.45         1.92 o                         
   3   9  14         21.93         29.83         3.28 o                         
   4   9  14         72.87         72.94         4.98 o
[truncated: 47,710 more chars]
